# Supplementary material for: SVD Identifies Transcript Length Distribution Functions from DNA Microarray Data and Reveals Evolutionary Forces Globally Affecting GBM Metabolism
Source: PLoS One. 2013 Nov 25;8(11):e78913. doi: 10.1371/journal.pone.0078913 (PMC3839928; doi:10.1371/journal.pone.0078913)
Supplement: Dataset S1 — Human Transcript Lengths. A tab-delimited text format file, readable by both Mathematica and Microsoft Excel, reproducing the profiles of mRNA abundance levels [12] as well as the GO annotations [14] of the 4,109 human genes with no missing data across 50 agarose gel slices, spanning an electrophoretic migration range of 26–124 mm and the corresponding transcript length range of 6,400–500 nt. A transcript is additionally annotated as overexpressed in either the normal brain or the GBM tumor if it is in the group of most expressed among the 4,109 transcripts in at least 20% of the normal brain or GBM tumor samples from TCGA [16], [17], respectively. (TXT) [file pone.0078913.s003.txt]

Gene_Symbol	Clone_ID	Hurowitz_et_al_Length	Translation_GO:0006412	Ribosome_GO:0005840	Respiratory_Electron_Transport_Chain_GO:0022904	Mitochondrial_Respiratory_Chain_Complex_I_GO:0005747	Cytochrome-c_Oxidase_Activity_GO:0004129	Glucose_Metabolic_Process_GO:0006006	Glycolysis_GO:0006096	Neuron_Projection_GO:0043005	Synaptic_Transmission_GO:0007268	250_Normal-Tumor	250_Normal	250_Tumor-Normal	250_Tumor	250_Normal+Tumor	300_Normal-Tumor	300_Normal	300_Tumor-Normal	300_Tumor	300_Normal+Tumor	350_Normal-Tumor	350_Normal	350_Tumor-Normal	350_Tumor	350_Normal+Tumor	400_Normal-Tumor	400_Normal	400_Tumor-Normal	400_Tumor	400_Normal+Tumor	450_Normal-Tumor	450_Normal	450_Tumor-Normal	450_Tumor	450_Normal+Tumor	500_Normal-Tumor	500_Normal	500_Tumor-Normal	500_Tumor	500_Normal+Tumor	124_mm	122_mm	120_mm	118_mm	116_mm	114_mm	112_mm	110_mm	108_mm	106_mm	104_mm	102_mm	100_mm	98_mm	96_mm	94_mm	92_mm	90_mm	88_mm	86_mm	84_mm	82_mm	80_mm	78_mm	76_mm	74_mm	72_mm	70_mm	68_mm	66_mm	64_mm	62_mm	60_mm	58_mm	56_mm	54_mm	52_mm	50_mm	48_mm	46_mm	44_mm	42_mm	40_mm	38_mm	36_mm	34_mm	32_mm	30_mm	28_mm	26_mm
AAAS	IMAGE:740617	1873	N	N	N	N	N	N	N	N	N	N	N	N	N	N	N	N	N	N	N	N	N	N	N	N	N	N	N	N	N	N	N	N	N	N	N	N	N	N	N	0.164702762	0.387174412	0.174396137	0.365881292	0.306735914	0.678181534	0.970623689	1.160309118	0.77030158	1.071840039	1.311882311	1.365990738	1.287744345	0.719368379	1.312798669	1.070378392	0.894734868	1.310635454	1.279326786	1.560895304	1.903053917	2.095671629	2.357181211	2.809043439	1.501136161	2.078433395	1.828738122	1.940386079	1.139798346	1.074218018	0.79970848	1.192103128	0.434068132	0.400160941	0.350045364	0.367779568	0.384917386	0.352676832	0.297457956	0.310855469	0.27996478	0.218795422	0.185133223	0.17033817	0.211862935	0.129511592	0.124601934	0.179529472	0.092063751	0.148081373
AACS	IMAGE:153830	3041	N	N	N	N	N	N	N	N	N	N	N	N	N	N	N	N	N	N	N	N	N	N	N	N	N	N	N	N	N	N	N	N	N	N	N	N	N	N	N	0.188127317	0.108498128	0.260209193	0.360440083	0.613470777	0.380064138	0.734687655	0.868179946	0.451910023	0.607375861	0.638791947	0.66885087	1.022373752	1.39666845	0.806104464	1.105785236	1.593525464	1.195512266	1.127781199	0.925067287	0.604382071	1.135569524	1.436345685	1.212727546	1.225364751	1.213741361	1.269034007	2.068000323	1.961980885	3.184290422	1.895413638	0.623626881	0.26912235	0.244602694	0.208557639	0.113067281	0.183741199	0.244557257	0.151893559	0.160551469	0.226016073	0.16393719	0.242952707	0.104720059	0.155106079	0.101616411	0.111047222	0.061373003	0.081441075	0.1642096
AAK1	IMAGE:287551	2862	N	N	N	N	N	N	N	Y	N	N	N	N	N	N	N	N	N	N	N	N	N	N	N	N	N	N	N	N	N	N	N	N	N	N	N	N	N	N	N	0.186663384	0.243005727	0.343254847	0.573984671	0.507760426	0.688071689	0.546535989	0.902644564	0.780572506	0.514483267	0.842434505	0.919416941	0.865945022	1.068535491	0.927843073	1.16842861	1.546309763	1.115811172	0.983284081	1.20932008	1.226246195	0.976655552	1.086113566	1.050440812	1.282600311	1.166143887	1.723448077	0.611892507	0.920683621	0.852882252	0.37388985	0.629990337	0.610589209	0.739171208	0.665178098	0.688343827	0.744352276	1.133972711	1.026864014	0.56363854	0.5639046	0.547306635	0.398620613	0.483598587	0.565835092	0.331416284	0.275792792	0.519660841	0.320200795	0.13537576
AAMP	IMAGE:789011	1742	N	N	N	N	N	N	N	N	N	N	N	N	N	N	N	N	N	N	N	N	N	N	N	N	N	N	N	N	N	N	N	N	N	N	N	N	N	N	N	0.082717636	0.144168685	0.180854573	0.454291139	0.408980868	0.647098318	0.660023735	0.725398097	1.092801151	1.364808989	1.449072457	1.428632804	1.958153658	1.356703718	1.372023256	0.871555134	1.168585201	0.920986889	0.849360367	1.770344587	4.954933506	6.452550089	3.175701678	1.251086229	0.868942342	0.658435129	0.531996722	0.291221563	0.281431834	0.256750333	0.254452997	0.212117589	0.104176568	0.113719119	0.091875537	0.132947096	0.069740912	0.093961564	0.055377596	0.062626667	0.084613785	0.058685269	0.026686227	0.041348633	0.03032834	0.032543637	0.027631201	0.041297673	0.036421201	0.060600736
AANAT	IMAGE:395440	2082	N	N	N	N	N	N	N	N	N	N	N	N	N	N	N	N	N	N	N	N	N	N	N	N	N	N	N	N	N	N	N	N	N	N	N	N	N	N	N	0.140546785	0.140452984	0.248214205	0.224425373	0.410713567	0.453534368	0.433047205	0.66959787	0.741543702	0.189358282	0.640935488	0.915375447	0.888292218	1.222084492	0.941003975	1.846607054	0.887652356	0.757157976	1.677574393	1.51601338	1.473493217	1.483192636	1.385188156	1.33370569	3.028288719	2.14983005	1.388178445	0.719873306	0.938775607	1.00043982	0.418029806	0.757261507	0.616376856	0.649054749	0.459376744	0.489544297	0.336635216	0.344954155	0.485743209	0.329074003	0.251002906	0.294065862	0.21126347	0.187866816	0.138642287	0.146779508	0.151711997	0.105537839	0.200821352	0.037631576
AARS	IMAGE:588829	1859	Y	N	N	N	N	N	N	N	N	N	N	N	N	N	N	N	N	N	N	N	N	N	N	N	N	N	N	N	N	Y	Y	N	N	N	N	Y	N	Y	Y	0.30451758	0.361164503	0.345100365	0.476053525	0.54588504	0.514288049	0.677942744	0.564562891	0.579267359	1.286207563	1.232568653	1.12754915	1.178802483	1.018053683	1.246995212	1.250136356	1.810716748	1.385908441	1.504882932	1.099608507	1.053922261	2.529372958	3.388202381	1.906136782	3.233817224	1.73731624	0.59572498	0.854032032	0.950836932	0.52530513	0.340135814	0.324540352	0.410917544	0.342228348	0.319726229	0.326776787	0.364799576	0.211091161	0.194613623	0.232287403	0.165820489	0.19264165	0.11007917	0.157304447	0.128244674	0.102281032	0.188727524	0.131922855	0.155800643	0.124622654
AASDHPPT	IMAGE:396045	3386	N	N	N	N	N	N	N	N	N	N	N	N	N	N	N	N	N	N	N	Y	Y	N	N	N	Y	Y	N	N	N	Y	Y	N	N	N	N	Y	N	Y	Y	0.021228111	0.028982383	0.049827218	0.133294922	0.12823963	0.213344259	0.25236162	0.246175702	0.203360045	0.132193609	0.192923973	0.21015259	0.33241136	0.721471955	0.348763379	0.351345614	1.1544207	1.067105447	1.772731293	1.117062538	2.015439382	1.589135284	1.07824298	0.790781277	1.545364376	1.376367322	1.26626285	0.490822745	0.265349935	0.982732536	0.75816562	2.846623195	1.160408124	0.314335595	0.113925817	0.062124824	0.067059049	0.078515513	0.066453432	0.054655601	0.045430667	0.036359877	0.033357177	0.028764401	0.03032834	0.019924732	0.008863188	0.025811138	0.025292524	0.009285862
AATF	IMAGE:2072912	2161	Y	N	N	N	N	N	N	N	N	N	N	N	N	N	N	N	N	N	N	N	N	N	N	N	N	N	N	N	N	N	N	N	N	N	N	N	N	N	N	0.128834235	0.149370404	0.157786481	0.193141688	0.313667758	0.385716037	0.62119887	0.682727849	0.868900147	0.632385708	1.103952671	1.208376844	1.044720948	0.872917379	1.335831038	1.446236792	1.605329128	1.160089481	1.254656444	1.224280418	1.043932516	1.158744201	2.054171755	3.050998966	2.591216164	1.634188232	0.709328498	0.405746844	0.371891765	0.362991688	0.231084881	0.301208024	0.280697644	0.435563909	0.373932852	0.355354511	0.12607059	0.319211432	0.337013835	0.232287403	0.20500428	0.107802609	0.091732642	0.124495391	0.098782749	0.098296085	0.102705173	0.059078235	0.119885443	0.037631576
ABAT	IMAGE:1855054	4456	N	N	N	N	N	N	N	N	Y	N	N	N	N	N	N	N	N	N	N	N	N	N	N	N	N	N	N	N	N	N	N	Y	Y	N	N	N	Y	Y	N	0.11419382	0.083231446	0.180854573	0.247548062	0.362190662	0.337678015	0.391235493	0.426704421	0.404665192	0.460891084	0.349406868	0.495070998	0.248609991	0.237686419	0.266508531	0.405817753	0.224273796	0.256813638	0.42291795	0.558531724	0.561925655	0.983277522	0.775233524	0.666852465	0.75967399	0.555306233	0.662224396	0.772227586	0.601057728	0.737787841	0.729604133	1.26634413	1.253009397	1.490143746	2.339148013	1.27107513	5.761687613	1.674572672	0.455680678	0.395116006	0.268038986	0.243672844	0.21070749	0.197754095	0.16550433	0.168696991	0.162139239	0.137658663	0.146695969	0.177892899
ABCA1	IMAGE:827168	2314	N	N	N	N	N	N	N	N	N	N	N	N	N	N	N	N	N	N	N	N	N	N	N	N	N	N	N	N	N	N	N	N	N	N	N	N	N	N	N	0.044652666	0.098094252	0.074740827	0.112892838	0.072784882	0.161067981	0.223989683	0.164117458	0.23417193	0.089320104	0.184349809	0.240462701	0.223469498	0.229272115	0.371795748	0.435777105	0.450908429	0.5224828	0.581512006	0.785435038	1.028947899	1.258064879	0.49583412	0.708161816	0.692032043	0.983686163	0.709328498	0.618436988	0.273390684	1.136192923	0.540062934	0.965137134	0.931799303	0.683384683	0.561359288	0.954238481	0.764470087	0.547035989	0.683521017	0.524924338	0.249299029	0.452899665	0.389168954	0.301575169	0.218362002	0.249060539	0.363900337	0.307437409	0.149225138	0.04838325
ABCA3	IMAGE:52741	1968	N	N	N	N	N	N	N	N	N	N	N	N	N	N	N	N	N	N	N	N	N	N	N	N	N	N	N	N	N	N	N	N	N	N	N	N	N	N	N	0.150062891	0.03492733	0.145791493	0.223065071	0.344860528	0.480378439	0.691382519	0.643339853	0.760031546	0.882481152	0.70738702	0.711285464	1.027960347	1.062224763	1.089064387	1.35091032	0.833354665	0.79258007	0.789446746	1.254202004	1.535929122	2.423431049	2.022690264	1.785158639	2.778532851	1.677819176	1.490698727	1.891304041	2.506752166	1.578865628	1.391701016	1.671489967	1.018612929	0.738098174	0.402414778	0.341686764	0.579387956	1.822593676	1.708803334	0.92345641	0.873966499	0.509033576	0.313002941	0.196405618	0.141675057	0.174010067	0.137114369	0.091772195	0.100158093	0.107030047
ABCA5	IMAGE:39821	3550	N	N	N	N	N	N	N	N	N	N	N	N	N	N	N	N	N	N	N	N	N	N	N	N	N	N	N	N	N	N	N	N	N	N	N	N	N	N	N	0.036600493	0.049790135	0.084891172	0.131934619	0.123040485	0.139874919	0.198604594	0.223198967	0.252658883	0.207222545	0.259375505	0.282897295	0.539121076	0.643645264	0.569208226	0.544722305	0.649214059	0.597755787	0.574463536	0.406431011	0.751731643	0.701868195	0.554862236	0.581283096	0.439674365	0.670334719	0.712099656	0.641341887	0.259319273	0.684667163	0.859427728	1.346949615	1.371655082	0.88400116	0.832391463	0.653554036	0.510987976	0.691195654	0.495236556	0.546558939	1.47251189	0.438228348	0.234057838	0.19685511	0.140808643	0.127518841	0.138678423	0.141099703	0.102181261	0.112894727
ABCA8	IMAGE:743773	2129	N	N	N	N	N	N	N	N	N	N	N	N	N	N	N	N	N	N	N	N	N	N	N	N	N	N	N	N	N	N	N	N	N	N	N	N	N	N	N	0.057829149	0.082488219	0.080277379	0.1604977	0.076250279	0.478965686	0.371823061	0.613798614	0.52996763	0.303687628	0.33225766	0.339476754	0.63688893	0.677300071	0.651464128	0.738098073	0.939589731	1.199939682	0.895176117	0.999870797	1.176297471	1.119016077	0.767362938	1.16551686	1.017234435	0.924189098	1.077847838	0.935835691	0.751824681	0.826321913	1.030793361	0.608778476	0.512200288	0.543918879	2.344660583	0.428661702	0.418446431	0.508421209	0.392392223	1.238866148	1.26182802	0.282584079	0.201255831	0.207642148	0.15034048	0.206554259	0.215837587	0.102669935	0.127978951	0.08308177
ABCB6	IMAGE:2060588	2581	N	N	N	N	N	N	N	N	N	N	N	N	N	N	N	N	N	N	N	N	N	N	N	N	N	N	N	N	N	N	N	N	N	N	N	N	N	N	N	0.120782062	0.200646995	0.390314663	0.578064761	0.372587902	0.734696959	0.580880582	0.845203211	0.786734526	0.560929262	0.889593288	0.612271411	1.410652692	1.148464954	0.776493225	0.833424545	1.685595507	0.841286486	0.747154998	0.942521318	0.851629092	0.784635426	0.822455334	0.899955989	1.285201268	1.185976538	1.390949603	0.723145547	1.42123018	0.584327454	0.363503929	0.918470422	0.434068132	0.4902774	0.689984663	0.328019478	0.292375842	0.612680141	0.365493877	0.217484935	0.20500428	0.194555504	0.124533839	0.131236999	0.155973132	0.088333442	0.026588924	0.080874455	0.105216431	0.053270244
ABCB8	IMAGE:167041	2334	N	N	N	N	N	N	N	N	N	N	N	N	N	N	N	N	N	N	N	N	N	N	N	N	N	N	N	N	N	N	N	N	N	N	N	N	N	N	N	0.062220946	0.1077549	0.226068872	0.167298395	0.162898848	0.271272436	0.240416306	0.290487076	0.217738984	0.225086203	0.381560864	0.317249632	0.310064164	0.551095149	0.447470672	0.566510422	1.175667713	0.889992211	0.722484656	1.688060907	1.895561608	2.516130497	1.991208773	2.425455852	4.284872633	4.724072613	5.644152222	1.691702859	1.379015144	1.767738236	0.576413244	0.634232298	0.379085485	0.48705932	0.490614954	0.472149402	0.273599921	0.283171342	0.262649543	0.181047868	0.191375281	0.220708605	0.11230309	0.107416237	0.108314586	0.061102882	0.074031055	0.104390825	0.111791936	0.056691427
ABCB9	IMAGE:36371	2864	N	N	N	N	N	N	N	N	N	N	N	N	N	N	N	N	N	N	N	N	N	N	N	N	N	N	N	N	N	N	N	N	N	N	N	N	N	N	N	0.270844953	0.309145122	0.192850435	0.306034526	0.175029837	0.286814489	0.376303332	0.19694095	0.443693996	0.610948956	0.531612256	0.642581522	0.388278939	0.479579187	0.585659617	0.550168873	0.590194694	0.540194539	0.874030243	1.296590235	1.1438308	1.195162078	1.27893823	1.313051014	1.21755932	0.920222568	1.124950545	1.6098992	3.688765548	3.060341783	1.334578864	0.748776557	0.503518818	0.375486269	0.206719488	0.377719245	0.308469898	0.266438641	0.188284461	0.27897267	0.14424141	0.17350512	0.130649618	0.124495391	0.140808643	0.125526645	0.184557139	0.244917393	0.145177967	0.308381664
ABCC10	IMAGE:1882503	1732	N	N	N	N	N	N	N	N	N	N	N	N	N	N	N	N	N	N	N	N	N	N	N	N	N	N	N	N	N	N	N	N	N	N	N	N	N	N	N	0.219604045	0.12113125	0.207613699	0.345478391	0.424577254	0.460598129	0.52861698	0.850127559	1.006527517	1.014674761	0.638791947	0.749678564	1.379925605	0.715161226	0.993647583	1.124850531	2.103453258	0.704024144	0.831738494	1.224280418	1.331138517	1.559338637	1.522920424	1.313051014	0.749267602	0.900389918	1.061222286	1.109259733	1.101603885	1.032901805	0.75816562	0.825139053	0.6684646	0.489204367	1.337705976	1.39159763	0.98039844	0.384855584	0.465174025	0.384868537	0.576965639	0.493724083	0.264079135	0.295283053	0.137342985	0.204561508	0.201239959	0.174940677	0.198798184	0.150524871
ABCC2	IMAGE:196387	1969	N	N	N	N	N	N	N	N	N	N	N	N	N	N	N	N	N	N	N	N	N	N	N	N	N	N	N	N	N	N	N	N	N	N	N	N	N	N	N	0.606838717	0.28016274	0.37278225	0.568543462	0.665460129	0.596234792	1.246878012	0.795968459	1.018852449	1.096849281	0.953901279	1.349825491	0.879912326	0.511130417	0.582369128	0.762610858	1.180388865	1.191084158	1.155975542	0.728085559	0.96151712	1.115705092	1.589819125	1.138960849	0.668617457	0.666368189	0.817391095	0.916203033	1.087532474	1.165704671	0.843848436	0.85271437	0.454324897	0.52031622	0.658746453	0.739286284	0.965646274	0.454361074	0.47783235	0.29491407	0.377639604	0.522429214	1.355420794	0.623375162	0.438023944	0.260351313	0.254417169	0.246638284	0.214985199	0.149059058
ABCC4	IMAGE:593185	1049	N	N	N	N	N	N	N	N	N	N	N	N	N	N	N	N	N	N	N	N	N	N	N	N	N	N	N	N	N	N	N	N	N	N	N	N	N	N	N	0.203499698	0.407982164	0.509346156	0.686876692	0.564947873	0.980537187	0.807857113	0.827150824	0.573104447	0.507337683	0.600207329	0.731492205	0.634095633	1.346186641	1.138417506	0.958710371	1.012773598	0.619894942	0.726009123	1.032286076	0.714269265	0.857470442	0.755557486	0.911758661	0.936584289	0.622736358	1.213617827	0.693696167	0.958878082	0.708276093	0.856830632	0.912106966	0.885498126	1.148987411	0.665178098	0.506939193	0.545857953	0.584362728	0.52213411	0.461158739	0.646814508	0.348924094	0.21293141	0.339777356	0.384299858	0.304185724	0.314893513	0.346440314	0.362692335	0.406125849
ABCC5	IMAGE:625616	4910	N	N	N	N	N	N	N	N	N	N	N	N	N	N	N	N	N	N	N	N	N	N	N	N	N	N	N	N	N	N	N	N	N	N	N	N	N	N	N	0.122245994	0.145654703	0.178086297	0.269310448	0.206223658	0.187912941	0.241909729	0.246175702	0.2957957	0.232231787	0.210072301	0.434450045	0.360345149	0.311305957	0.427728792	0.324109084	0.280932845	0.256813638	0.429966419	1.314045176	0.76671626	0.678692778	0.960187603	0.858646638	1.441298791	1.780948072	1.377095209	1.753873861	0.578945166	0.967976662	1.077529592	0.837865964	0.680039894	0.985918949	0.585246777	0.385174464	0.587434505	1.960318008	2.1660665	0.958754546	0.349813648	0.264085053	0.232389898	0.219327396	0.196266196	0.273634283	0.281006094	0.156586238	0.167435321	0.220901027
ABCC8	IMAGE:1558108	3716	N	N	N	N	N	N	N	N	Y	N	N	N	N	N	N	N	N	N	N	N	N	N	N	N	N	N	N	N	N	N	N	N	N	N	N	N	N	N	N	0.165434728	0.109241356	0.137486665	0.308754313	0.246082021	0.382889643	0.495764773	0.356134059	0.519696704	1.093276792	0.531612256	1.139672901	1.114555013	1.064328339	0.993647583	1.032247803	0.871127017	0.743874345	1.592990897	0.930054673	1.036440207	1.02631663	0.885419168	0.917659996	1.100486391	1.205808301	1.235784299	1.675342442	1.722764087	1.21292253	0.981460855	0.786957291	0.801578324	0.906530785	0.815853753	1.449994845	1.868256295	0.673175609	0.901868008	1.004301611	0.448057105	0.38400762	0.268526975	0.222024349	0.181968122	0.172017872	0.169958872	0.207061501	0.146189969	0.264885409
ABCD3	IMAGE:162211	4035	N	N	N	N	N	N	N	N	N	N	N	N	N	N	N	N	N	N	N	N	N	Y	Y	N	N	N	Y	Y	N	N	N	Y	Y	N	N	N	Y	Y	N	0.112729888	0.098094252	0.116264091	0.28835223	0.194092669	0.429514912	0.588346663	0.543228252	0.653216061	0.48947342	0.340831824	0.798175034	0.877119029	0.952847646	0.582369128	0.667284385	0.781417812	0.606612003	0.856408836	0.668243297	1.188784652	1.0825982	1.884957995	1.599266561	2.042274301	1.562791576	1.643094268	1.655708998	0.69151806	1.280799082	1.396894386	1.069074947	1.458468709	2.491082105	2.512793023	0.644856589	0.307128966	0.329508799	0.213600318	0.251644869	0.221473073	0.175418974	0.144548307	0.209439342	0.245657571	0.134160603	0.099055925	0.165189951	0.097628089	0.12560034
ABCD4	IMAGE:124753	2330	N	N	N	N	N	N	N	N	N	N	N	N	N	N	N	N	N	N	N	N	N	N	N	N	N	N	N	N	N	N	N	N	N	N	N	N	N	N	N	0.095161608	0.044588416	0.08581393	0.153697006	0.149035161	0.276924334	0.209057522	0.228123315	0.359474368	0.510910173	0.814567592	0.361704608	0.899465406	0.572129303	0.756751345	0.577405403	0.701150912	0.63760668	1.184170352	1.386354993	1.468498344	0.923684967	0.720140276	0.929462668	1.209754743	2.998655963	1.867530145	1.083082593	0.989031392	1.369333154	0.781533735	0.651202199	0.775534991	0.699477126	1.230211804	0.291986997	0.77654039	0.473668464	0.523716599	0.478239071	0.344134731	0.255792802	0.547060779	0.23955222	0.197132611	0.181315895	0.095927817	0.084315496	0.156812645	0.222366839
ABCF1	IMAGE:811161	1944	Y	Y	N	N	N	N	N	N	N	N	N	N	N	N	N	N	N	N	N	N	N	N	N	N	N	N	N	N	N	N	N	N	N	N	N	N	N	N	N	0.154454689	0.20287624	0.37924156	0.572624369	0.953133211	0.665465875	0.56146815	0.594104131	0.992148578	0.907490999	0.973193148	1.079051948	0.865945022	1.034880684	0.891650855	0.727204014	0.833354665	0.704024144	0.60265788	0.925067287	0.656828232	1.79439861	5.418763231	5.747916266	2.057883456	1.419998266	2.078111629	1.135436873	0.524669207	0.357088869	0.311575148	0.271511212	0.199671665	0.239238546	0.089119252	0.093187467	0.054987787	0.220101184	0.110755984	0.116144067	0.140834328	0.082925187	0.067826314	0.070113034	0.125644792	0.126854776	0.101662896	0.05448944	0.081947075	0.07721709
ABCF3	IMAGE:126284	2368	N	N	N	N	N	N	N	N	N	N	N	N	N	N	N	N	N	N	N	N	N	N	N	N	N	N	N	N	N	N	N	N	N	N	N	N	N	N	N	0.335261798	0.123360933	0.307269009	0.23258637	0.303269467	0.754477268	0.700342023	0.602309761	1.012690429	0.964655672	1.228281571	0.971954906	1.072654738	1.215774567	1.529954081	1.647783796	1.222882892	0.726163298	1.039673234	0.950002397	1.386082948	2.595587483	2.128940189	2.047768841	3.756743545	6.616081754	3.469061232	3.988753744	2.649478371	1.770689646	0.99444305	0.918470422	0.740809109	0.443073103	0.285732676	0.482089078	0.158258703	0.320498777	0.590170031	0.481655138	0.283371861	0.349562269	0.250736426	0.190562995	0.127377621	0.116892132	0.104269227	0.133643745	0.086500247	0.112405168
ABCG2	IMAGE:32110	2704	N	N	N	N	N	N	N	N	N	N	N	N	N	N	N	N	N	N	N	N	N	N	N	N	N	N	N	N	N	N	N	N	N	N	N	N	N	N	N	0.098090017	0.062423694	0.146714252	0.153697006	0.284206635	0.323548714	0.161273153	0.395522055	0.359474368	0.410871995	0.37512936	0.513257357	0.578228053	0.485889112	0.868618486	1.225624494	1.170946038	1.031682661	1.296948192	0.935041149	0.983994047	0.708489425	0.853936825	1.03863814	1.266990302	0.892456857	0.875578432	1.135436873	0.550801943	1.820858914	2.209585061	0.907865005	0.8478795	0.985918949	0.646803179	0.690828746	0.890539718	0.550897328	0.465174025	0.644483741	0.39694752	0.239207631	0.233501858	0.204945195	0.147741236	0.125526645	0.120430909	0.15085043	0.165412153	0.105562803
ABHD10	IMAGE:293177	3011	N	N	N	N	N	N	N	N	N	N	N	N	N	N	N	N	N	N	N	N	N	N	N	N	N	N	N	N	N	N	N	N	N	N	N	N	N	N	N	0.115658298	0.234088306	0.210381975	0.382203286	0.590942549	0.864681723	0.807857113	0.910850194	0.821655316	0.682404797	0.625930701	0.931541424	1.111761716	1.171602683	1.467440059	0.966881607	0.734202111	1.217651421	0.891652115	1.416275669	1.428539364	1.198472324	1.058566942	0.752422594	1.256583914	0.967820043	1.141576096	1.004551174	0.619149714	1.876931001	2.290075329	0.750898051	0.306740976	0.363684939	0.336263939	0.168979577	0.123387768	0.2149525	0.240497872	0.18787927	0.161845448	0.168402403	0.083949732	0.126742077	0.155973132	0.122205764	0.153276051	0.145114621	0.104204429	0.105074676
ABHD14A	IMAGE:2322372	1184	N	N	N	N	N	N	N	N	N	N	N	N	N	N	N	N	N	N	N	N	N	N	N	N	N	N	N	N	N	N	N	N	N	N	N	N	N	N	N	0.17861121	0.178352787	0.310037285	0.342758604	0.483498449	0.630143513	0.704822294	0.57769287	1.133883962	1.10756796	0.941040033	2.275304308	1.720716856	1.268359951	1.964263851	2.437630261	3.767801751	1.48774869	1.543650679	0.483728214	0.482006861	0.278098342	0.362037571	0.418995602	0.426666167	0.333184094	0.396226733	0.513727643	0.578945166	0.336431349	0.41024016	0.299086529	0.164945782	0.24352966	0.235201413	0.205012058	0.101929025	0.182774445	0.128160191	0.203820669	0.093132498	0.134593885	0.068938274	0.109663698	0.08491884	0.067744644	0.066210784	0.102669935	0.06828923	0.104096991
ABHD2	IMAGE:795498	2120	N	N	N	N	N	N	N	N	N	N	N	N	N	N	N	N	N	N	N	N	N	N	N	N	N	N	N	N	N	N	N	N	N	N	N	N	N	N	N	0.101749849	0.058707993	0.343254847	0.233946673	0.317133154	0.378651386	0.36435698	0.646622105	0.458072935	1.000383593	0.595920247	0.676933127	0.572641459	0.56792215	0.542886422	0.62098256	0.538257318	0.673028774	0.394723606	0.817849407	0.896582944	1.387182204	0.814585601	1.398620384	2.03707068	1.955472736	0.498747014	0.530088847	0.623170289	0.711227502	0.78413001	0.462416939	0.633738718	0.452729386	0.718465646	0.23731693	0.71886978	0.395152951	0.431947309	0.481655138	0.487240896	0.447158773	0.880634168	1.297986236	1.004725451	0.261679444	0.125123072	0.118730347	0.222572706	0.293231122
ABHD5	IMAGE:51772	2855	N	N	N	N	N	N	N	N	N	N	N	N	N	N	N	N	N	N	N	N	N	N	N	N	N	N	N	N	N	N	N	N	N	N	N	N	N	N	N	0.028548319	0.237804008	0.08581393	0.168658697	0.27900854	0.224648056	0.132901216	0.254381332	0.301958612	0.08574701	0.22936505	0.288959903	0.430179214	0.405959649	0.190832554	0.517485774	0.554782657	0.225818961	0.507501446	0.633334324	1.25621543	1.105772877	0.712270542	0.796682612	0.554145484	0.686199952	0.656683476	0.425379502	1.017174616	2.90097975	0.843848436	0.543022424	0.593226268	0.727369879	0.522771298	0.505696502	0.355411136	0.402875629	0.485743209	0.867661876	0.708713969	0.257705986	0.169010614	0.109214206	0.134743103	0.071729591	0.117302801	0.092919208	0.186151505	0.15638955
ABHD6	IMAGE:127447	2341	N	N	N	N	N	N	N	N	Y	N	N	N	N	N	N	N	N	N	N	N	N	N	N	N	N	N	N	N	N	N	N	N	N	N	N	N	N	N	N	0.032940661	0.040872714	0.054441011	0.123773622	0.1074441	0.24725387	0.231456801	0.285563698	0.435477077	0.635958198	0.574483956	0.571857198	1.324058026	0.473268459	0.917972659	0.571957913	0.60908087	0.90770395	0.472258167	1.171918325	1.02145559	1.34083285	1.66065184	1.162566192	2.827963833	6.70731106	3.352687951	1.263051116	0.144736292	0.330528531	0.324557344	0.199390677	0.196777841	0.179160906	0.17548222	0.104369834	0.127411521	0.151883038	0.093350986	0.132084736	0.097107538	0.07782247	0.114527009	0.075506165	0.068021522	0.075049917	0.056827096	0.062520016	0.06525406	0.08699251
ABI1	IMAGE:129644	2704	N	N	N	N	N	N	N	Y	N	N	N	N	N	N	N	N	N	N	N	N	N	N	N	N	N	N	N	N	N	N	N	N	N	N	N	N	N	N	N	0.252544707	0.185040962	0.250059722	0.383562771	0.499094834	0.429514912	0.444993556	0.613798614	0.466288962	0.607375861	0.473734888	0.577919074	0.617335031	0.746712457	0.546176911	0.798017701	0.819190164	0.814719224	0.482831104	1.336485683	1.286184665	1.562649622	1.086113566	1.177319531	1.730079253	1.812679426	2.88164833	4.263614104	1.988114022	1.584767274	1.469595008	1.624823255	2.066163015	1.778731636	1.180599618	0.217437115	0.218611176	0.299904042	0.22625785	0.177631801	0.237373908	0.227725847	0.200143872	0.215731458	0.191067071	0.191278539	0.135550314	0.111273647	0.159341814	0.151502556
ABI2	IMAGE:768356	5879	N	N	N	N	N	N	N	Y	N	N	N	N	N	N	N	N	N	N	N	N	N	N	N	N	N	N	N	N	N	N	N	N	N	N	N	N	N	N	N	0.035868526	0.065396168	0.040600506	0.102011236	0.114375943	0.255731272	0.135887026	0.269152437	0.264983815	0.296542044	0.31296491	0.365746102	0.508393989	0.437510879	0.990357094	0.574681658	0.465073452	0.832430963	0.926895394	0.713125221	0.614371816	0.734975087	0.78310411	0.699309812	0.444877132	1.070948939	0.878348195	0.808221447	0.237206711	0.445624114	0.334943264	0.523931029	0.381979309	0.444146137	0.291245246	0.335474235	0.324563955	0.285745336	0.397138896	0.343876471	0.335616691	0.678711658	0.482013555	0.112809368	0.055890441	0.061766947	0.054220126	0.041297673	0.034903198	0.037631576
ABL1	IMAGE:489968	2331	N	N	N	N	N	N	N	N	N	N	N	N	N	N	N	N	N	N	N	N	N	N	N	N	N	N	N	N	N	N	N	Y	Y	N	N	N	Y	Y	N	0.027084386	0.040129486	0.112573057	0.127854529	0.176762535	0.250079374	0.201591441	0.269152437	0.340986524	0.425163163	0.345118906	0.375849473	1.036341057	0.548991573	1.204222017	0.85248984	0.755449124	0.85014201	0.363004795	0.633334324	0.696787211	0.701868195	0.83032592	0.991426694	0.988617082	1.289104547	0.961473163	0.850759791	0.956867594	0.891247055	0.862024002	0.833624003	1.076488321	0.768136994	0.789209979	0.817563775	3.642631071	1.597343808	0.504729904	0.88018721	0.475315101	0.22134678	0.175682373	0.165394531	0.152506835	0.127518841	0.110004306	0.089478168	0.093075752	0.154923738
ABL2	IMAGE:45801	2945	N	N	N	N	N	N	N	N	N	N	N	N	N	N	N	N	N	N	N	N	N	N	N	N	N	N	N	N	N	N	N	N	N	N	N	N	N	N	N	0.062952913	0.081744991	0.112573057	0.225785676	0.100512256	0.202041352	0.225483107	0.408652034	0.2957957	0.393007732	0.482309932	0.402118821	0.51677388	0.633128188	0.513275183	0.887896683	0.826272154	0.810291809	0.599133878	1.067194138	1.158815417	0.890578074	0.86574313	0.778978605	0.686828422	0.987652693	1.188680198	0.867120208	0.518638545	0.820419094	1.16321323	0.982106007	0.885498126	0.874345897	0.496127524	0.649826427	0.714846026	0.706641009	0.379733898	0.442940205	0.530967686	0.514136963	0.528714251	0.423823099	0.425892864	0.380564327	0.510920171	0.367089521	0.197280182	0.213570535
ABLIM1	IMAGE:2516036	837	N	N	N	N	N	N	N	N	N	N	N	N	N	N	N	N	N	N	N	N	N	N	N	N	N	N	N	N	N	N	N	N	N	N	N	N	N	N	N	0.083449603	0.101066725	0.122723401	0.1604977	0.266877551	0.408321851	0.246388963	0.385675299	0.700460892	1.250479643	0.943183574	0.565795322	1.284951048	0.75933311	0.96403529	0.773504916	0.762531636	1.022827138	1.074916513	1.149477817	2.017936818	1.40373565	1.881023129	0.961920015	1.27739669	1.606422521	1.371554289	1.737512657	0.355810267	1.516890722	1.222931657	1.03301468	0.954949891	1.161860753	1.176924257	0.990270962	0.615598865	0.655155564	0.68193932	0.978112012	0.594569678	1.046134106	1.17417943	0.418429967	0.20796375	0.228471187	0.121994964	0.185265281	0.183622336	0.144660191
ABLIM3	IMAGE:1587157	1325	N	N	N	N	N	N	N	N	N	N	N	N	N	N	N	N	N	N	N	N	N	N	N	N	N	N	N	N	N	N	N	N	N	N	N	N	N	N	N	0.110533989	0.123360933	0.245445929	0.335957909	0.367389807	0.637208163	0.418115043	0.882950081	0.511480677	0.378716564	0.677377446	0.713305846	0.983266775	1.116913723	1.332540549	2.148928021	3.177607579	2.501719613	2.051152125	0.964962735	1.163810289	2.059253751	1.82592988	1.6140199	0.496909924	0.28955315	0.432247598	0.124342003	0.084429671	0.103289946	0.044139956	0.116664725	0.075238332	0.067587855	0.054206624	0.022364733	0.036211867	0.043762768	0.039555878	0.025050667	0.019307916	0.01913653	0.016678589	0.015730677	0.013431021	0.019924732	0.016682821	0.01089774	0.017199016	0.008308177
ACAA2	IMAGE:45376	1980	N	N	N	N	N	N	N	N	N	N	N	N	N	N	N	N	N	N	N	N	N	N	N	N	N	N	N	N	N	N	N	N	N	N	N	N	N	N	N	0.087109434	0.063166484	0.119955125	0.218984981	0.38645264	0.367348479	0.576401349	0.379110794	0.579267359	0.310833212	0.653797615	0.824444382	1.907872673	0.9822953	1.158158333	1.326397534	1.267737755	1.580732724	0.722484656	0.942521318	1.690771003	4.138372673	5.013437863	4.204712395	2.749915498	1.376367322	0.628974688	0.65443085	0.450290774	0.31282242	0.571220695	0.68089901	0.454324897	0.249966842	0.238875831	0.103127143	0.202517119	0.223962523	0.055377596	0.108173001	0.101082579	0.072080907	0.078389933	0.063371426	0.140808643	0.081027614	0.073509917	0.048754372	0.073853568	0.095300687
ACACA	IMAGE:2308828	3602	N	N	N	N	N	N	N	N	N	N	N	N	N	N	N	N	N	N	N	N	N	N	N	N	N	N	N	N	N	N	N	N	N	N	N	N	N	N	N	0.106141647	0.066882186	0.195618711	0.255709059	0.133438776	0.278337086	0.322545268	0.241252324	0.283470768	0.225086203	0.287242418	0.234400825	0.150842137	0.24609992	0.240186727	0.242401338	0.302179858	0.274524685	0.370053264	0.383990504	0.287206001	0.284720312	0.275463684	0.460305712	0.278374074	0.539440999	0.628974688	0.732962269	0.721671371	1.747080716	0.99444305	1.410584172	1.195134006	1.430065085	1.725420253	1.274802739	1.49541017	1.491798227	1.675576618	1.079453611	1.072156615	1.016153968	1.106908287	1.373941894	1.70617006	0.536641857	0.26797252	0.252374092	0.219031535	0.081615958
ACAD10	IMAGE:469232	3570	N	N	N	N	N	N	N	N	N	N	N	N	N	N	N	N	N	N	N	N	N	N	N	N	N	N	N	N	N	N	N	N	N	N	N	N	N	N	N	0.216675636	0.11667232	0.161477516	0.213543772	0.240882875	0.442230572	0.359877747	0.269152437	0.365636388	0.339416154	0.493027637	0.365746102	0.500013278	1.184223336	1.395054571	1.631442247	1.527423587	1.412475703	1.011478891	1.224280418	2.672267613	4.138372673	4.836354371	2.283823033	1.545364376	0.852792443	0.50983025	0.850759791	0.872438324	0.298066546	0.467362312	0.371206037	0.274909997	0.323990857	0.226932558	0.208739668	0.143505578	0.303765381	0.197777808	0.260754136	0.62466747	0.197106862	0.115638969	0.105619043	0.127377621	0.106930043	0.04744277	0.079153564	0.091052584	0.130976893
ACAD8	IMAGE:712950	2317	N	N	N	N	N	N	N	N	N	N	N	N	N	N	N	N	N	N	N	N	N	N	N	N	N	N	N	N	N	N	N	N	N	N	N	N	N	N	N	0.076861361	0.112213829	0.215918527	0.208103379	0.434975544	0.387128789	0.663010582	0.600668635	0.579267359	0.660968044	0.694525774	0.432428932	0.798904254	0.919192839	0.644884204	0.768057425	0.505206641	0.717307083	0.690765844	0.957482566	1.735724855	1.380560973	1.310419721	2.224809675	2.742110921	2.213293645	1.950653718	1.024183832	0.938775607	0.85878507	0.921742429	1.590884482	0.972311753	0.95909923	0.415277127	0.414994416	0.327246777	0.460797103	0.287964609	0.326796138	0.303247736	0.180521691	0.151220066	0.170787663	0.169837041	0.1547494	0.118345716	0.104964703	0.117356275	0.131954578
ACADM	IMAGE:298155	2554	N	N	N	N	N	Y	N	Y	N	N	N	N	N	N	N	N	N	N	N	N	N	N	N	N	N	N	N	N	N	N	N	N	N	N	N	N	N	N	N	0.07905726	0.053505836	0.119955125	0.099291449	0.129972328	0.2006286	0.3419577	0.336440546	0.343041422	0.185785792	0.360124573	0.270773543	0.354758555	0.496406188	0.335602477	0.607364756	0.60908087	0.557905586	1.046721704	1.107088676	1.578386372	2.019525628	1.093984152	1.549104447	1.017234435	1.542958926	3.097772129	3.432487757	1.111655122	1.322115295	0.259645546	0.396660887	0.335679212	0.190961215	0.254495408	0.183889553	0.236047123	0.118416942	0.142400212	0.086538401	0.050540953	0.082287683	0.050035766	0.034607025	0.036826768	0.023245613	0.024503093	0.026958152	0.027821693	0.018571724
ACADS	IMAGE:896962	1667	N	N	N	N	N	N	N	N	N	N	N	N	N	N	N	N	N	N	N	N	N	N	N	N	N	N	N	N	N	N	N	N	N	N	N	N	N	N	N	0.202035765	0.121874477	0.368168456	0.395804675	0.488697594	0.778495834	1.236425084	2.425652245	1.953485271	0.807452822	0.97748111	0.909313571	0.980473478	1.146362181	1.036420779	1.105785236	0.866405864	1.013971615	1.025575829	1.331499207	4.330571945	4.02911978	2.880562808	1.392719048	1.201950165	0.813127142	1.113868703	0.516999884	1.260411989	0.607936384	0.3686973	0.86119932	0.561394209	0.666219205	0.307782956	0.231104401	0.234705232	0.786443867	0.291129586	0.293775137	0.452600104	0.419729322	0.172346494	0.211686803	0.173303338	0.135488734	0.235649156	0.208781651	0.156812645	0.13537576
ACADSB	IMAGE:243100	3056	N	N	N	N	N	N	N	N	N	N	N	N	N	N	N	N	N	N	N	N	N	N	N	N	N	N	N	N	N	N	N	N	N	N	N	N	N	N	N	0.334529832	0.283878441	0.495505651	0.467892528	0.436708242	0.552435026	0.494271349	0.712269088	0.560779515	0.650249366	0.548761464	0.537505592	0.54470767	0.387028268	0.523145596	0.479355185	0.528814491	0.301091947	0.521598851	0.777954869	1.013963281	1.360697281	1.11366019	1.354360365	1.269592112	1.427931327	0.961473163	1.364487434	1.171962145	1.519842131	2.357583401	1.637551194	0.923117832	0.725224832	0.392307771	0.9952408	1.153410268	1.30001376	1.734118399	1.274165014	1.634925297	2.007429843	0.796685246	0.541127389	0.496947156	0.568521429	0.666281415	0.477216155	0.383937688	0.437403186
ACAT1	IMAGE:2292807	1845	N	N	N	N	N	N	N	N	N	N	N	N	N	N	N	N	N	N	N	N	N	N	N	N	N	N	Y	Y	N	N	N	Y	Y	N	N	N	Y	Y	N	0.172754935	0.189499891	0.522264777	1.059558679	0.951400512	1.650242208	1.48430747	1.756054375	1.729584267	1.261198321	2.023556413	2.006551878	2.014021238	2.099209023	1.964263851	2.263318865	2.174276809	1.859685517	1.917227945	1.787799528	1.850607756	7.677508815	6.681960289	3.195581694	1.113494589	0.531507939	0.631745846	0.343575843	0.522658719	0.345284405	0.163576809	0.4836288	0.26912235	0.384068497	0.314213659	0.39511414	0.249458357	0.34238016	0.175626928	0.143471868	0.14821645	0.073357257	0.056151545	0.052134896	0.078419773	0.035864518	0.039622498	0.062520016	0.048561044	0.022969161
ACAT2	IMAGE:36393	1753	N	N	N	N	N	N	N	N	N	N	N	N	N	N	N	N	N	N	N	N	N	N	N	N	N	N	N	N	N	N	N	N	N	N	N	N	N	N	N	0.159578998	0.075056816	0.190082159	0.446130142	0.372587902	0.477552934	0.556988917	0.559639513	0.690190858	1.60061387	0.570196874	1.687281864	2.019607832	1.365117219	1.822784417	1.664125345	1.404663183	1.452325905	2.096968341	5.887020426	7.926894301	6.386336304	3.758110538	1.785158639	2.312842943	1.951506206	1.396491918	2.382126785	0.884499649	0.923710213	0.443994196	0.303328491	0.205459312	0.254257956	0.12035652	0.137917396	0.064376227	0.090100225	0.087022616	0.140055801	0.063602665	0.037635556	0.032245217	0.070562526	0.056323329	0.049148043	0.050049101	0.066534934	0.048561044	0.070376156
ACD	IMAGE:235056	1600	N	N	N	N	N	N	N	N	N	N	N	N	N	N	N	N	N	N	N	N	N	N	N	N	N	N	N	N	N	N	N	N	N	N	N	N	N	N	N	0.062220946	0.077286062	0.070127034	0.150977218	0.227019188	0.316484953	0.303132836	0.192017571	0.244442856	0.400153316	0.563766251	0.482946515	0.994439963	0.925502764	1.144997431	1.111232727	1.263016603	1.253073514	2.058200595	2.588194904	2.65478556	2.641936837	2.786117483	2.49922255	1.860160381	2.00703674	0.883890511	0.441740706	0.253288611	0.280359262	0.280417387	0.195148716	0.243077938	0.192034249	0.139650515	0.171464496	0.16496432	0.155744377	0.088604312	0.099063735	0.084613785	0.086752895	0.086172842	0.039101172	0.029028399	0.039185399	0.056827096	0.052195413	0.035409199	0.090412261
ACHE	IMAGE:293924	777	N	N	N	N	N	N	N	Y	Y	N	N	N	N	N	N	N	N	N	N	N	N	N	N	N	N	N	N	N	N	N	N	N	N	N	N	N	N	N	N	0.154454689	0.077286062	0.212227492	0.286991927	0.452304628	0.683833433	0.648077383	1.375302455	1.990460068	4.05869965	3.185386452	2.455146787	1.782171029	0.662575842	0.644884204	1.043142785	1.352725808	0.389648565	1.289899723	0.950002397	0.709274393	0.539643977	0.905095207	1.310100346	1.139510985	1.372400792	0.753661442	0.618436988	0.311585145	0.492841973	0.438801647	0.477265345	0.494837347	0.361539893	0.397820341	0.326776787	0.300423349	0.213665851	0.36391218	0.304023336	0.142537533	0.218157247	0.176794333	0.114607337	0.100949105	0.045827161	0.061519259	0.087757277	0.090546584	0.000488127
ACIN1	IMAGE:230562	2290	N	N	N	N	N	N	N	N	N	N	N	N	N	N	N	N	N	N	N	N	N	N	N	N	N	N	N	N	N	N	N	N	N	N	N	N	N	N	N	0.076129395	0.124846951	0.233450067	0.254348756	0.240882875	0.514288049	0.46888626	0.62364537	0.755922641	0.746715054	0.745972519	0.982058276	1.09779523	1.548114678	0.84887766	1.465302087	1.610050803	1.558593569	1.733963547	1.600790752	1.036440207	1.546096176	2.85695105	1.245184893	1.079673615	1.483461861	1.88692546	1.845494243	1.441332253	1.189313601	1.298228553	1.368160449	1.105426556	1.474051302	1.526050544	0.856081175	0.669246679	0.798028579	0.558525803	0.565915674	0.406601478	0.575373591	0.623226792	0.240451204	0.222261186	0.152092584	0.115217608	0.084315496	0.122920613	0.171540092
ACLY	IMAGE:502622	3950	N	N	N	N	N	N	N	N	N	N	N	N	N	N	N	N	N	N	N	N	N	N	N	N	N	N	N	N	N	N	N	N	N	N	N	N	N	N	N	0.085645501	0.104039199	0.191004918	0.432528753	0.35352612	0.398431696	0.642104726	0.754939337	0.581321366	0.789588559	0.760977306	0.963872648	0.868738319	0.809814918	1.572727276	1.342739083	1.229965403	1.64272208	1.603563834	1.154464293	1.403565002	0.738285333	0.86574313	0.717014579	1.045852641	1.086814172	1.127721702	1.158341771	0.609098477	0.820419094	0.74258715	0.566354752	0.613483032	1.755128977	1.522376126	0.313109501	0.07778842	0.232972545	0.156640233	0.189018202	0.150488286	0.101424213	0.058375464	0.063371426	0.090117966	0.077706733	0.05578418	0.059652112	0.079417907	0.09872187
ACN9	IMAGE:290642	1439	N	N	N	N	N	Y	N	N	N	N	N	N	N	N	N	N	N	N	N	N	N	N	N	N	N	N	N	N	N	N	N	N	N	N	N	N	N	N	N	0.043188734	0.068368641	0.094118758	0.119693532	0.178496284	0.134223021	0.264307971	0.256022458	0.256766896	0.375144074	0.327970578	0.224297455	0.650855415	0.304995229	0.503403716	0.95326288	2.098732105	3.409423563	5.621284121	3.012079946	3.876036882	0.764770995	0.38171361	0.42194627	0.304389617	0.174524664	0.160707619	0.143974661	0.190971501	0.082632426	0.119436853	0.116664725	0.066556862	0.101917789	0.087282043	0.053427376	0.083153105	0.07336683	0.018986695	0.030743867	0.050540953	0.042738273	0.042808836	0.044943795	0.026862043	0.049148043	0.0448358	0.040723796	0.020739352	0.077706648
ACO1	IMAGE:502355	3579	Y	N	N	N	N	N	N	N	N	N	N	N	N	N	N	N	N	N	N	N	N	N	N	N	N	N	N	N	N	N	N	N	N	N	N	N	N	N	N	0.101017883	0.083974674	0.215918527	0.416206759	0.265143802	0.32072321	0.506217701	0.4857869	0.396448273	0.410871995	0.711674983	0.733512586	1.022373752	0.9822953	0.753460856	0.795293956	1.739893719	1.124666695	1.163024478	1.1519706	0.914064998	1.016384414	1.499309519	1.076996823	1.464713377	0.959886982	1.141576096	0.703512889	1.091553049	1.127338695	0.591992536	1.913304367	2.887998103	0.946224867	0.74510942	0.586458912	0.469411423	0.625551502	0.460427352	0.315409737	0.33220961	0.248138056	0.198475932	0.191461979	0.243924103	0.18065183	0.135550314	0.161175033	0.177046831	0.086014825
ACOX1	IMAGE:126887	1016	N	N	N	N	N	N	N	N	N	N	N	N	N	N	N	N	N	N	N	N	N	N	N	N	N	N	N	N	N	N	N	N	N	N	N	N	N	N	N	0.107606124	0.141939002	0.160554757	0.431168451	0.445372784	0.418212005	0.713781799	0.702421362	0.743597709	0.507337683	1.176835706	1.151797385	1.31009154	1.600699259	1.184480137	1.192940472	1.468404222	0.925414997	0.482831104	1.129530093	0.784198314	0.814432073	0.633566389	0.773077269	0.767478567	0.559272763	0.770286993	0.399202363	0.524669207	0.531206776	0.340135814	0.757261507	0.520881759	0.47203991	0.378526346	0.355354511	0.236047123	0.334656787	0.31802714	0.250505937	0.311765776	0.226449497	0.420859001	0.327193125	0.099216276	0.086340691	0.095927817	0.052195413	0.071324399	0.021992907
ACP6	IMAGE:592728	2194	N	N	N	N	N	N	N	N	N	N	N	N	N	N	N	N	N	N	N	N	N	N	N	N	N	N	N	N	N	N	N	N	N	N	N	N	N	N	N	0.172022969	0.135994055	0.295273147	0.421647151	0.351792371	0.534068359	0.609252519	0.567845144	0.610079244	0.482327836	0.658084697	0.674912746	0.955332985	0.9822953	1.664852537	1.122126785	1.784748061	0.947554151	1.76215789	1.378873914	1.925530843	1.777845164	1.471762895	1.363212369	3.431540299	2.201394055	1.80657165	2.172708882	0.987021306	1.558206935	0.864620277	0.394539393	0.422492838	0.440928056	0.271032175	0.239802311	0.229340547	0.271587325	0.26423124	0.175353936	0.159006326	0.16521287	0.159559765	0.11730429	0.146441295	0.106265978	0.151711997	0.103817689	0.139613629	0.174473148
ACSL1	IMAGE:2014138	3812	N	N	N	N	N	N	N	N	N	N	N	N	N	N	N	N	N	N	N	N	N	N	N	N	N	N	N	N	N	N	N	N	N	N	N	N	N	N	N	0.083449603	0.032698084	0.097808919	0.122414137	0.11784239	0.134223021	0.216523602	0.157552954	0.248550869	0.503764589	0.308677828	0.462739774	0.561467452	0.42278665	0.5494674	0.479355185	0.642131547	0.881136688	1.212364695	1.219293942	1.835623139	1.73149507	1.810189561	1.369113705	1.91479413	2.01100327	1.52949075	2.0810885	0.721671371	2.174997547	1.594225232	1.548461786	1.768103509	6.182647032	2.205929143	0.615036636	0.462705806	0.386142928	0.374987224	0.424721671	0.315740816	0.197106862	0.43420171	0.25393442	0.168104212	0.166040175	0.148062749	0.184118267	0.156812645	0.099209997
ACSL3	IMAGE:49944	1837	N	N	N	N	N	N	N	N	N	N	N	N	N	N	N	N	N	N	N	N	N	N	N	N	N	N	N	N	N	N	N	N	N	N	N	Y	N	Y	Y	0.07027312	0.063909712	0.111650298	0.183620389	0.197558065	0.178022786	0.170232657	0.354492933	0.250604876	0.217940618	0.37512936	0.541547087	0.675995908	0.466958534	0.605401498	0.370410909	0.488681302	0.619894942	0.41586948	0.570998369	0.644341051	0.774703211	0.625695803	0.495713727	0.486503537	0.424412513	0.770286993	0.536633329	0.434208875	0.661057061	0.807498126	1.185739672	1.145939006	0.980554801	0.94080471	0.946783262	1.007222827	1.118526661	0.612320911	0.594382407	1.57245855	0.493724083	0.160114935	0.097978451	0.109614527	0.072393656	0.081330189	0.099228894	0.104204429	0.076728963
ACSL5	IMAGE:814053	933	N	N	N	N	N	N	N	N	N	N	N	N	N	N	N	N	N	N	N	N	N	N	N	N	N	N	N	N	N	N	N	N	N	N	N	N	N	N	N	0.024888488	0.043845188	0.120877884	0.157777913	0.23568373	0.572215336	0.700342023	0.868179946	0.815493296	0.618093935	1.459790162	2.517788122	3.441433711	19.41032396	3.987751235	2.260596043	1.144977351	0.575616633	0.370053264	0.276772624	0.55193591	0.25823465	0.295139723	0.374735583	0.247154057	0.222123025	0.459954991	0.147246902	0.398024902	0.30987101	0.137612419	0.290601579	0.272016174	0.251038854	0.121275596	0.126734567	0.107293711	0.136436987	0.177209416	0.112728	0.136291329	0.174143295	0.153443986	0.170787663	0.055890441	0.046491227	0.089150461	0.069402838	0.061713724	0.041052758
ACTA1	IMAGE:366511	2458	N	N	N	N	N	N	N	N	N	N	N	N	N	N	N	N	N	N	N	N	N	N	N	N	N	N	N	N	N	N	N	N	N	N	N	N	N	N	N	0.748849435	0.928921385	0.795392591	0.903141069	0.87861563	1.056832921	1.1229363	1.024091774	1.080477111	0.825316479	0.546617923	0.759781934	1.053100839	1.320945336	0.845587171	0.999564705	0.566586843	0.854570118	0.511025914	0.920080811	0.926552179	1.162055186	1.381253289	1.791059974	1.534957135	1.261339723	1.582135773	1.479012715	3.437487024	1.540499652	2.009657942	2.18057259	1.533707041	1.54271117	0.774509479	1.794166989	1.931291589	2.382501026	1.553744797	1.084007879	1.218669189	1.533479794	1.18196234	0.998658528	0.797628115	0.958384334	0.774200528	0.833407195	1.184693928	1.139691782
ACTA2	IMAGE:868304	1935	N	N	N	N	N	N	N	N	N	N	N	Y	Y	N	N	N	Y	Y	N	N	N	Y	Y	N	N	N	Y	Y	N	N	N	Y	Y	N	N	N	Y	Y	N	0.161774897	0.218482273	0.370013974	0.398524463	0.658528285	0.789798741	0.924331706	0.603950887	0.721002743	0.889626737	0.692382233	0.980037895	0.807284146	0.992812377	0.802815029	1.165704865	1.133173687	1.377052918	3.143690045	2.166802645	1.343625698	0.979966537	2.628710029	3.053949634	1.57918535	0.598938064	0.304789687	0.284677082	0.192981588	0.241994459	0.254452997	0.214239083	0.1794149	0.219928022	0.092794613	0.116794891	0.111317465	0.087525536	0.090186801	0.075152	0.054516666	0.068892045	0.050591746	0.060674473	0.054156974	0.043170345	0.046920993	0.066534934	0.052608216	0.064999604
ACTL6A	IMAGE:753400	2152	N	N	N	N	N	N	N	N	N	N	N	N	N	N	N	N	N	N	N	N	N	N	N	N	N	N	N	N	N	N	N	N	N	N	N	N	N	N	N	0.117854196	0.17240784	0.151327171	0.293792622	0.325797696	0.323548714	0.295666755	0.375828542	0.283470768	0.4072989	0.520894551	0.398077326	0.916226007	1.123224451	1.121966115	1.067654647	1.237047915	1.40362018	0.958614206	1.191866049	1.955500078	1.784466394	2.483108027	4.715180221	3.056906925	2.459214964	0.864495196	0.588987608	0.365861103	0.221335766	0.386872045	0.405145837	0.428280485	0.376559303	0.3399393	0.326776787	0.285670224	0.205942478	0.162969395	0.210652802	0.178314242	0.128852993	0.141768407	0.124045898	0.165937857	0.099624216	0.063083313	0.092346072	0.106227598	0.110449798
ACTL7A	IMAGE:1841484	1954	N	N	N	N	N	N	N	N	N	N	N	N	N	N	N	N	N	N	N	N	N	N	N	N	N	N	N	N	N	N	N	N	N	N	N	N	N	N	N	0.239368224	0.292795862	0.322032273	0.599827148	0.370855204	0.736109711	0.480831574	0.292128202	0.90176693	0.721705207	0.628074242	0.709264351	0.703929697	0.548991573	0.730429541	0.827977054	1.314953456	0.717307083	1.825595979	1.024804997	1.688273567	1.73149507	5.005567278	5.995773129	2.903411212	0.686199952	0.584641744	0.490822745	1.145829008	0.711227502	0.501116348	0.464538433	0.416705191	0.360466859	0.450189756	0.622491393	0.356752068	0.330795448	0.237333686	0.242535602	0.233966153	0.268550265	0.175682373	0.28045136	0.178935352	0.130175657	0.127730043	0.282773284	0.136578459	0.216991718
ACTN1	IMAGE:854079	3228	N	N	N	N	N	N	N	N	N	N	N	N	N	N	N	N	N	N	N	N	N	Y	Y	N	N	N	Y	Y	N	N	N	Y	Y	N	N	N	Y	Y	N	0.06441739	0.084717464	0.169782343	0.220344466	0.133438776	0.278337086	0.192630899	0.210069958	0.244442856	0.342988643	0.424432564	0.175800253	0.374311635	0.347063536	0.467211498	0.460289891	0.465073452	0.828002855	0.835262962	1.660633924	0.926552179	1.416978851	1.082178699	1.383867044	1.071869037	1.618322111	1.573823694	1.472468234	0.880479073	1.328016941	1.692890244	2.772382193	2.251365562	0.88400116	0.43824554	0.571548936	0.560611077	0.408024312	0.324356302	0.230010269	0.171499406	0.152454736	0.153443986	0.14382123	0.133443162	0.105601358	0.099055925	0.103243812	0.102181261	0.127066152
ACTN2	IMAGE:2519358	3589	N	N	N	N	N	N	N	Y	Y	N	N	N	N	N	N	N	N	N	N	N	N	N	N	N	N	N	N	N	N	N	N	N	N	N	N	N	N	N	N	0.169095104	0.228142922	0.177164412	0.405325157	0.253013864	0.402669952	0.713781799	0.362698564	0.505317765	1.186169385	0.750259601	0.874961965	0.712309588	1.463977259	0.73372003	0.732650582	0.564226006	0.482632599	0.662571501	0.541077693	0.816664985	0.890578074	0.881483449	0.994378121	0.835121368	1.035250167	1.091700837	1.485557197	1.248350665	1.133241514	0.900970588	0.725443201	1.033082047	0.99235613	0.849847306	0.710709022	0.729599151	0.530302593	0.836997065	0.598937406	0.301543859	0.280670224	0.140101277	0.219327396	0.19886544	0.131503787	0.134507399	0.178956336	0.133038124	0.097254626
ACTN3	IMAGE:628357	3440	N	N	N	N	N	N	N	N	N	N	N	N	N	N	N	N	N	N	N	N	N	N	N	N	N	N	N	N	N	N	N	N	N	N	N	N	N	N	N	0.082717636	0.052019818	0.209459216	0.325076307	0.266877551	0.364522975	0.277747747	0.290487076	0.283470768	0.314406307	0.372985819	0.371807978	0.270957186	0.304995229	0.384956651	0.370410909	0.365920376	0.367509411	0.398247608	0.832809745	0.776706005	0.76808198	0.960187603	1.616970568	1.230567518	1.427931327	1.662489582	1.384120092	0.876458498	1.490330383	1.822713017	3.894486281	4.690827494	0.873273885	0.57513977	0.63740137	0.500258605	0.413172996	0.286382912	0.319964736	0.239645071	0.190090291	0.280757724	0.233709596	0.215329231	0.149436324	0.17882206	0.170352623	0.155294643	0.234096199
ACTR1A	IMAGE:815575	2733	N	N	N	N	N	N	N	N	N	N	N	N	N	N	N	N	N	N	N	N	N	N	N	N	N	N	N	N	N	N	N	N	N	N	N	N	N	N	N	0.054900739	0.057964765	0.109804781	0.182260086	0.150767859	0.2006286	0.250869234	0.292128202	0.260875801	0.396580827	0.379416442	0.381911349	0.173189332	0.239789192	0.279669434	0.348621869	0.396610738	0.504771753	0.683717375	0.645801879	0.367124795	0.585993331	1.149076548	2.006459491	1.209754743	0.999552283	1.765009864	8.350532711	4.713980913	3.075097657	0.913952783	0.379690987	0.251759409	0.249966842	0.260007035	0.221164725	0.089858723	0.120991632	0.102844334	0.080845201	0.08745358	0.055496407	0.058375464	0.046292272	0.047225019	0.035200453	0.034930335	0.025237261	0.028833694	0.030301084
ACTR3B	IMAGE:726582	2414	N	N	N	N	N	N	N	N	N	N	N	N	N	N	N	N	N	N	N	N	N	N	N	N	N	N	N	N	N	N	N	N	N	N	N	N	N	N	N	0.14347465	0.168692139	0.176241654	0.20402329	0.39684988	0.240189219	0.315079187	0.270793563	0.258821795	0.307260723	0.435150269	0.531442985	0.513980583	0.485889112	0.802815029	0.591023207	0.741284623	0.779297131	1.120732263	1.4087955	2.732206083	1.420289096	1.727550541	1.867778099	1.880973156	5.017592294	6.05146219	2.447570028	0.570904417	0.737787841	0.59458881	0.521810562	0.379085485	0.349738563	0.357395143	0.140402315	0.230682437	0.245843907	0.210436132	0.166244669	0.158438367	0.204124105	0.162338855	0.128540045	0.135176629	0.102945097	0.071945862	0.096934126	0.096110922	0.184247137
ACVR2A	IMAGE:52338	663	N	N	N	N	N	N	N	N	N	N	N	N	N	N	N	N	N	N	N	N	N	N	N	N	N	N	N	N	N	N	N	N	N	N	N	N	N	N	N	0.314765653	0.229629377	0.791701556	0.818812129	0.412446265	0.833598507	0.830256392	0.910850194	0.727164763	1.118286034	0.833859461	0.834547752	1.472106865	1.524976948	2.724304631	3.186622392	0.993887422	2.236050451	0.824690025	2.296461942	1.403565002	1.032937861	1.271067645	1.324853686	2.081298041	1.360501202	0.872807275	0.667519027	0.878468987	0.590230273	0.519291093	0.562112791	0.700296659	0.578248813	0.495208449	0.51563664	0.402352375	0.352676832	0.416125591	0.331351137	0.223744236	0.258344161	0.244064667	0.195956126	0.181101707	0.213859532	0.161096323	0.233445776	0.200315352	0.159810733
ACVR2B	IMAGE:137794	2918	N	N	N	N	N	N	N	N	N	N	N	N	N	N	N	N	N	N	N	N	N	N	N	N	N	N	N	N	N	N	N	N	N	N	N	N	N	N	N	0.390895048	0.457029509	0.505655122	0.591666151	0.59960709	0.644272813	0.564454997	0.979779429	1.016798443	1.136150297	1.178979247	1.14775589	1.620155704	1.148464954	0.654754617	1.438065556	1.352725808	1.07596097	1.36743475	1.229267804	1.650812023	1.224957986	1.345836931	1.242234225	1.415283248	0.884523797	1.039055814	1.18124667	1.656426403	0.849930842	0.604974731	0.984227501	0.75817205	0.627598157	0.950910774	1.261135453	0.988445948	0.521292571	0.512640763	0.672950474	0.412280395	0.354027482	0.250736426	0.434160644	0.275118858	0.29156682	0.594857329	0.793830413	0.435533902	0.232140828
ACVRL1	IMAGE:310148	3570	N	N	N	N	N	N	N	Y	N	N	N	N	N	N	N	N	N	N	N	N	N	N	N	N	N	N	N	N	N	N	N	N	N	N	N	N	N	N	N	0.139082308	0.239290026	0.256519032	0.311474918	0.320599601	0.600473048	0.576401349	0.694215732	0.753868634	0.446599916	1.046076183	0.703202475	0.533533662	0.824539147	0.756751345	0.814359251	1.220522576	0.619894942	0.521598851	0.822836793	1.238733376	1.330900634	1.869217676	1.177319531	0.897559695	0.940055219	1.144347254	2.038550943	1.909715014	1.6673997	1.306018199	2.095725144	2.089313603	0.791739653	0.47683353	0.631188841	0.592799191	0.565055339	0.344925485	0.29491407	0.343567445	0.312564217	0.243508687	0.242249173	0.323210291	0.19592755	0.17621509	0.189280198	0.224089873	0.205750485
ACY1	IMAGE:741988	1604	N	N	N	N	N	N	N	N	N	N	N	N	N	N	N	N	N	N	N	N	N	N	N	N	N	N	N	N	N	N	N	N	N	N	N	N	N	N	N	0.131030134	0.308401895	0.310960043	0.537260594	0.34312783	0.65557572	0.963157609	0.571127396	1.310540136	1.286207563	1.532672317	1.378115221	0.815664856	1.440840333	0.79952454	2.037259999	0.930146382	1.536454415	3.778067203	3.455912711	0.93903936	1.168676416	0.779168391	0.507516398	0.811706782	1.011450987	0.670537869	0.582443126	0.90661221	0.767298416	0.41024016	0.521810562	0.451431074	0.644763635	0.185588284	0.524334088	0.268235236	0.377132906	0.313280466	0.237980603	0.248163111	0.168402403	0.113971029	0.183821387	0.213596402	0.162719293	0.140763616	0.091199059	0.23521855	0.091879505
ACYP1	IMAGE:415388	1102	N	N	N	N	N	N	N	N	N	N	N	N	N	N	N	N	N	N	N	N	N	N	N	N	N	N	N	N	N	N	N	N	N	N	N	N	N	N	N	0.09955395	0.471891876	0.307269009	0.1604977	0.129972328	0.368761232	0.433047205	0.69913911	0.527913623	0.378716564	1.078230179	1.47308778	1.863179101	3.363362626	2.303156817	2.669137541	2.098732105	1.368197394	1.155975542	0.705644142	1.063912006	0.764770995	0.834261639	0.604888439	0.582763691	0.654468599	0.883890511	0.546449265	1.684569627	0.454477169	0.353118009	0.481507306	0.405129897	0.568593551	0.352801649	0.366536878	0.40771706	0.391291612	0.286382912	0.228871336	0.254977946	0.220708605	0.267415015	0.248990781	0.209696579	0.136816864	0.465563232	0.465170661	0.207902858	0.085525267
ACYP2	IMAGE:280252	1194	N	N	N	N	N	N	N	N	N	N	N	N	N	N	Y	Y	N	N	N	Y	Y	N	N	N	Y	Y	N	N	N	N	Y	N	Y	Y	N	Y	N	Y	Y	0.09662554	0.080258973	0.150404412	0.338677697	0.547617739	0.9226099	0.658530311	0.771350597	1.016798443	1.003956688	1.161830039	1.760026569	3.346459154	5.592983723	7.087142103	4.910667366	7.722105468	5.610051228	2.611518257	1.845148097	1.168805162	0.480051422	0.373843876	0.274412874	0.385040616	0.206256905	0.229978193	0.301038286	0.277411259	0.135753103	0.147998339	0.169694893	0.167839606	0.173796758	0.178238505	0.185132244	0.1461884	0.159605716	0.159804418	0.17193787	0.119822535	0.070167724	0.058375464	0.132585475	0.091850795	0.108258174	0.142327671	0.189854076	0.125955783	0.131954578
ADAM11	IMAGE:180787	2407	N	N	N	N	N	N	N	N	N	N	N	N	N	N	N	N	N	N	N	N	N	N	N	N	N	N	N	N	N	N	N	N	N	N	N	N	N	N	N	0.044652666	0.053505836	0.145791493	0.189061598	0.124774234	0.308007551	0.243402115	0.351210681	0.484776806	0.53592002	0.448012396	0.674912746	0.58102135	0.55950865	0.516564618	0.672731876	0.873487854	0.615467526	0.651998564	0.802889069	0.824157293	0.989898752	1.082178699	1.127158177	1.123900977	2.030835921	1.557198143	2.388671267	1.308657286	1.915295804	1.773380511	1.474219757	2.109570368	2.326940608	2.616611834	0.787743823	0.689363531	0.538025966	0.530045761	0.471406938	0.332777569	0.253240773	0.2184904	0.20179875	0.175902582	0.109586304	0.090714515	0.076859538	0.078405905	0.136841572
ADAM15	IMAGE:713782	2346	N	N	N	N	N	N	N	N	N	N	N	N	N	N	N	N	N	N	N	N	N	N	N	N	N	N	N	N	N	N	N	N	N	N	N	N	N	N	N	0.142742684	0.254896058	0.278664365	0.495095307	0.362190662	0.68242068	0.53906887	0.681086723	0.907928951	1.268343905	1.069655134	0.771906418	0.804490848	0.717264802	0.970616268	0.72992776	0.906539054	0.898847734	0.750679465	0.872705193	1.1438308	0.983277522	0.975927922	1.239283557	1.149917373	3.855414937	4.236577068	2.395215748	1.278503975	1.083072246	2.139480715	1.412705667	0.665570776	0.518171174	0.368420282	0.31807934	0.293717732	0.323072771	0.20410697	0.182186069	0.205572239	0.139697273	0.11230309	0.127191569	0.114813653	0.112907185	0.095927817	0.08546325	0.117862275	0.136841572
ADAM17	IMAGE:182177	3026	N	N	N	N	N	N	N	N	N	N	N	N	N	N	N	N	N	N	N	N	N	N	N	N	N	N	N	N	N	N	N	N	N	N	N	N	N	N	N	0.146402515	0.155315789	0.405077927	0.327796912	0.355258819	0.560912429	0.548029412	0.405369782	0.72305675	0.25009605	0.625930701	0.462739774	0.270957186	0.605784109	0.391536575	0.479355185	0.465073452	0.650889619	0.511025914	0.738059421	0.536951293	0.582683085	0.350232119	0.669803133	1.048453598	1.237540542	0.822932015	0.824582651	1.238299428	1.21587394	0.591992536	1.387251844	1.015719106	1.114657477	1.145686989	1.638854698	1.889715995	1.061892531	0.647130115	0.446356272	0.667826301	0.482880475	0.350251978	0.336631686	0.410295487	0.263007574	0.250246784	0.342425396	0.362692335	0.129999207
ADAM9	IMAGE:204257	4255	N	N	N	N	N	N	N	N	N	N	N	N	N	N	N	N	Y	Y	N	N	N	Y	Y	N	N	N	Y	Y	N	N	N	Y	Y	N	N	N	Y	Y	N	0.144206616	0.113699847	0.234372825	0.170018999	0.23568373	0.491681345	0.715275222	0.567845144	0.624458183	0.425163163	0.724536229	0.476884639	0.519567177	0.523750267	0.368505259	0.754439622	0.649214059	0.677456882	1.219413165	0.573492062	0.91905987	0.883956104	0.91296494	1.006180034	1.121299166	1.316870257	1.277346086	0.912930792	0.611108965	1.440161115	0.98405713	2.142391856	1.371655082	0.916186047	1.25869373	4.741371527	1.201692438	0.373271567	0.31802714	0.308577604	0.12720533	0.162023336	0.128981678	0.081348789	0.072787121	0.049148043	0.04744277	0.058505099	0.093581753	0.021015222
ADAMDEC1	IMAGE:2455836	3026	N	N	N	N	N	N	N	N	N	N	N	N	N	N	N	N	N	N	N	N	N	N	N	N	N	N	N	N	N	N	N	N	N	N	N	N	N	N	N	0.228388185	0.160517508	0.217764044	0.320996217	0.580544258	0.620253358	0.704822294	0.343005051	1.047610328	0.775297391	0.763120847	0.858795988	0.905052	1.449253834	0.947583899	1.369975614	0.998609096	1.2884963	1.110159792	1.146984124	1.151323108	1.181918878	1.188428625	1.174368864	1.391868663	1.336702021	1.2967414	1.979652182	2.187126272	3.199046296	4.782674874	1.915425862	1.299309494	1.044924575	1.741957963	1.059850543	0.671928542	0.402875629	0.349672159	0.436108072	0.307222776	0.220708605	0.175126393	0.19370944	0.204498092	0.173346002	0.268493659	0.287935215	0.157318646	0.183757578
ADAMTS1	IMAGE:62263	4246	N	N	N	N	N	N	N	N	N	N	N	N	N	N	N	N	N	N	N	N	N	N	N	N	N	N	N	N	N	N	N	N	N	N	N	N	N	N	N	0.107606124	0.109241356	0.151327171	0.282911837	0.211421752	0.204867746	0.237429458	0.293769328	0.228009018	0.089320104	0.362268114	0.293000666	0.720689479	0.649955189	0.783073149	0.792570211	1.529784425	1.421331227	0.997381486	1.573362859	1.346123134	1.039559091	1.066437528	1.377965708	1.558371721	1.281171486	1.659718424	0.87366469	0.840274526	1.230629814	0.537466659	0.965137134	0.740809109	1.137186082	1.213674095	2.717342827	1.925926904	0.798028579	0.57593001	0.293775137	0.28848282	0.203485929	0.157335845	0.146518184	0.138209399	0.117556197	0.128772958	0.122745264	0.116850274	0.108495859
ADAMTS7	IMAGE:1609975	3188	N	N	N	N	N	N	N	N	N	N	N	N	N	N	N	N	N	N	N	N	N	N	N	N	N	N	N	N	N	N	N	N	N	N	N	N	N	N	N	0.16104293	0.07357036	0.171627861	0.100650934	0.266877551	0.32778786	0.250869234	0.193658697	0.24033395	0.525201341	0.520894551	0.305125149	0.231850209	0.315512306	0.404697477	1.086719942	0.4273011	0.677456882	1.261705379	1.660633924	1.528436814	0.655518101	1.263197911	0.879301314	0.686828422	1.812679426	1.551657222	1.240145431	1.368964308	2.599962968	3.575321687	2.276025454	0.975205576	0.342228348	0.47132096	0.209982358	0.227999615	0.257428619	0.186702764	0.185602136	0.147648491	0.177970332	0.135097457	0.11011319	0.083185372	0.102945097	0.097491871	0.077432674	0.123426614	0.126089898
ADAMTSL2	IMAGE:1538637	2574	N	N	N	N	N	N	N	N	N	N	N	N	N	N	N	N	N	N	N	N	N	N	N	N	N	N	N	N	N	N	N	N	N	N	N	N	N	N	N	0.092965709	0.164976437	0.260209193	0.205382775	0.180228982	0.330613365	0.319559458	0.265870185	0.373853307	0.468036668	0.679520987	0.652684892	0.536326959	0.643645264	0.783073149	1.130298021	0.795582313	0.460493444	0.52864732	0.615880293	0.74673677	0.870713643	1.027085451	0.708161816	0.64260106	1.328769848	1.291200479	1.740784898	0.870427836	1.623132077	1.186581346	0.937561816	1.007037635	0.998793312	1.084129644	0.723133618	0.952234081	0.755552461	0.713583548	0.508982938	0.90860729	1.018705326	0.43142181	0.47191334	0.239591392	0.201904692	0.253374892	0.135363895	0.182105169	0.214058662
ADAR	IMAGE:950367	1287	N	N	N	N	N	N	N	N	N	N	Y	N	Y	Y	N	Y	N	Y	Y	N	Y	N	Y	Y	N	Y	N	Y	Y	N	Y	N	Y	Y	N	Y	N	Y	Y	0.078325294	0.072084343	0.143945976	0.164578607	0.214888199	0.27409883	0.253855043	0.298693676	0.316337551	0.478755347	0.54018642	1.113403553	1.027960347	0.9822953	0.931133562	0.860660153	1.088318823	0.943126043	0.701338781	0.940028535	0.59189489	0.82436355	0.680789052	0.761274597	0.69723481	0.944020862	0.881119353	0.850759791	0.562863267	1.077169427	0.812691496	0.79968523	0.584544797	0.593268223	0.564115573	0.451026897	0.426493939	0.431193041	0.495236556	0.655870142	1.139734321	0.336804135	0.153999966	0.161349101	0.178502464	0.121541699	0.082373104	0.095213977	0.087005413	0.085525267
ADARB1	IMAGE:842939	1229	N	N	N	N	N	N	N	N	N	N	N	N	N	N	N	N	N	N	N	N	N	N	N	N	N	N	N	N	N	N	N	N	N	N	N	N	N	N	N	0.325745692	0.142682229	0.37278225	0.835134123	0.679323816	0.64851107	1.17520094	1.063479769	1.049664334	0.553783678	0.983911733	0.838589247	1.053100839	1.529183297	1.049581681	1.846607054	1.598246617	1.173373112	1.096062388	1.241735359	0.804177804	0.936927428	0.798844429	1.363212369	0.754470369	0.638602478	0.670537869	0.569354163	1.2744834	0.684667163	0.57381697	1.262102169	0.625058326	0.405525089	0.850766382	1.257407844	0.700092902	0.341092816	0.463592329	0.47254514	0.44067431	0.512861284	0.53649716	0.474610293	0.321910989	0.205889639	0.138678423	0.268433763	0.246347227	0.272215901
ADARB2	IMAGE:172957	1756	N	N	N	N	N	N	N	N	N	N	N	N	N	N	N	N	N	N	N	N	N	N	N	N	N	N	N	N	N	N	N	N	N	N	N	N	N	N	N	0.181539075	0.024523453	0.226068872	0.191781386	0.284206635	0.228886312	0.291187522	0.610516362	0.332770497	0.464463573	0.445868855	0.620353668	0.745829972	0.795091493	0.835716758	1.026800313	0.741284623	1.053821816	1.050246171	1.279136204	1.326143645	1.764601963	2.050236888	2.130387543	1.558371721	1.086814172	1.471303413	1.976379941	1.36695382	1.42835665	0.708833114	0.629990337	0.590332444	0.634035339	0.638534324	0.846141037	0.55390546	0.698918332	0.615485888	1.106781412	1.947826991	0.820322785	0.400288553	0.191461979	0.151640421	0.176666883	0.180386114	0.18010335	0.169458489	0.1642096
ADCY1	IMAGE:344141	4192	N	N	N	N	N	N	N	N	Y	N	N	N	N	N	N	N	N	N	N	N	N	N	N	N	N	N	N	N	N	N	N	N	N	N	N	N	N	N	N	0.093697675	0.338870733	0.382009836	0.383562771	0.259945708	0.367348479	0.442006709	0.347928429	0.482722799	0.418017579	0.70738702	0.493049885	0.477666902	0.788780764	0.674495443	0.964157861	0.764891951	0.650889619	0.965662675	0.643308186	1.073901751	0.784635426	1.381253289	2.865106129	1.693656469	0.888490327	0.886661668	0.428651743	0.621159801	0.959123607	0.420626081	0.977864045	0.842091853	0.764918914	0.813097468	0.479604159	0.615598865	0.481391142	0.517387436	0.343876471	0.393540439	0.317667605	0.355255797	0.373485397	0.353538631	0.399160928	0.820079243	1.245235429	0.302496613	0.130487334
ADCY6	IMAGE:590591	4387	N	N	N	N	N	N	N	N	Y	N	N	N	N	N	N	N	N	N	N	N	N	N	N	N	N	N	N	N	N	N	N	N	N	N	N	N	N	N	N	0.234243916	0.182068488	0.268514021	0.266589843	0.436708242	0.566564327	0.513683781	0.500557034	0.891496005	1.043257098	1.020352811	1.404384569	1.002820673	1.137947877	0.690946834	1.536115774	1.421188522	1.133522911	1.483737058	0.897639393	0.719264138	0.960102105	0.932640978	1.006180034	0.900161505	1.078881112	0.814619937	1.55754492	1.218197355	1.322115295	1.186581346	0.992712451	1.487405865	0.737025141	1.154873977	1.903506661	2.11771561	2.468739913	1.692980824	0.998608411	0.46793298	0.458640557	0.332461429	0.284496015	0.248256815	0.222494045	0.303423994	0.164616815	0.219537536	0.193532999
ADCY9	IMAGE:210688	1599	N	N	N	N	N	N	N	N	Y	N	N	N	N	N	N	N	N	N	N	N	N	N	N	N	N	N	N	N	N	N	N	N	N	N	N	N	N	N	N	0.032940661	0.092148867	0.039677747	0.277471445	0.280741238	0.207693251	0.210550945	0.403728656	0.281416761	0.300115138	0.342975365	0.396056213	0.486046793	0.429096575	0.638303226	0.52020952	0.75072745	0.788152654	0.345382922	1.219293942	2.172778698	1.373939742	1.275003364	1.885482107	1.238372949	1.301004137	1.690198369	0.939107932	0.747804106	0.959123607	1.113879903	1.09452877	0.980993224	1.253050247	0.629346394	0.615036636	0.608893247	0.691195654	0.447769819	0.485070473	0.599112677	0.96193324	1.065767391	0.254383913	0.166371383	0.174010067	0.098534787	0.070549852	0.069807232	0.131465019
ADCYAP1	IMAGE:969568	2079	N	N	N	N	N	N	N	N	N	N	N	N	N	N	N	N	N	N	N	N	N	N	N	N	N	N	N	N	N	N	N	N	N	N	N	N	N	N	N	0.311105822	0.454056598	0.514882708	0.484214522	0.739977709	0.649923822	1.231944813	1.060197517	1.359839865	0.957510088	0.981768192	1.551895092	1.02516705	1.503942794	1.730658102	1.484367381	1.690317181	1.217651421	1.522504805	0.718111697	1.116358167	1.714941624	1.271067645	2.153993645	1.290404888	1.907875261	1.648635188	1.495373919	1.640344504	1.56705999	2.071972643	1.289677486	1.386123121	0.759554766	0.92610421	0.945541033	1.123904977	0.628125496	0.379733898	0.386006739	0.317444693	0.352113627	0.254627477	0.190113502	0.323210291	0.259022628	0.344610546	0.336689588	0.307554951	0.328907328
ADD1	IMAGE:123399	3799	N	N	N	N	N	N	N	Y	N	N	N	N	N	N	N	N	N	N	N	N	N	N	N	N	N	N	N	N	N	N	N	N	N	N	N	N	N	N	N	0.073933496	0.18132526	0.078431861	0.144176523	0.145569764	0.22747356	0.161273153	0.247816828	0.123248431	0.089320104	0.317252873	0.28693879	0.282130374	0.399648921	0.355344357	0.446672087	0.578390508	0.513627277	0.384150669	0.568505586	0.589397453	0.390662221	0.692594504	0.734718586	1.792518433	1.455697037	2.696004476	1.596810237	1.813224019	2.661936701	1.150230214	2.089361688	2.986387023	5.147377718	2.704812953	1.39035494	0.578046066	0.817335274	0.943006375	0.707110408	0.473043938	0.660850807	0.397508653	0.334384225	0.328409417	0.234448884	0.122516741	0.342999274	0.323235965	0.133908517
ADD2	IMAGE:782841	2910	N	N	N	N	N	N	N	N	N	N	N	N	N	N	N	N	N	N	N	N	N	N	N	N	N	N	N	N	N	N	N	N	N	N	N	N	N	N	N	0.278897127	0.169435366	0.400464134	0.488294612	0.504293979	0.52135181	0.634638646	0.901003438	0.735381682	0.646676876	0.651654074	0.652684892	0.927399195	1.175809836	1.0989348	0.890620429	0.923064392	0.487060707	0.687241843	0.900133086	0.639346178	0.519779546	0.676853332	0.640296454	1.079673615	0.940055219	1.21638759	1.191063393	1.302626624	0.911905748	1.035986732	1.020287768	1.064913026	0.874345897	1.09974922	1.159250539	0.878469415	0.732384428	0.533209946	0.661563342	0.919397166	0.708692467	0.703284664	1.022029798	0.965732328	0.363295855	0.318543399	0.371104439	0.261017074	0.307892106
ADD3	IMAGE:796323	4471	N	N	N	N	N	N	N	N	N	N	Y	N	Y	Y	N	Y	N	Y	Y	N	Y	N	Y	Y	N	Y	N	Y	Y	N	Y	N	Y	Y	N	Y	N	Y	Y	0.045384633	0.026753137	0.042445149	0.046245377	0.090113966	0.096076044	0.079143153	0.082058244	0.078057607	0.078601425	0.107179691	0.088910683	0.108941862	0.088343767	0.082255902	0.141627375	0.106235066	0.097412141	0.200885805	0.114698048	0.169826498	0.158913233	0.181019212	0.247856863	0.548942717	0.606871124	0.953161084	1.056905454	0.369881679	1.776592464	2.134288165	1.44664444	1.614733021	1.787313864	1.297280777	2.231526139	4.746418238	1.471204188	0.672445973	0.557945339	0.203869034	0.215605888	0.189025082	0.162248086	0.149040539	0.093646519	0.079244996	0.070549852	0.095604921	0.082104084
ADH1B	IMAGE:307231	751	N	N	N	N	N	N	N	N	N	N	N	N	N	N	N	N	N	N	N	N	N	N	N	N	N	N	N	N	N	N	N	N	N	N	N	N	N	N	N	0.325745692	0.335897822	0.298041423	0.724961072	0.807563446	0.754477268	0.851162248	1.012602921	1.863103623	3.090471488	2.488717137	1.72163347	1.349198518	0.696230649	0.526436085	0.547445127	0.394249901	0.336514733	0.726009123	0.855251162	1.213759014	1.267997094	0.881483449	1.085848826	0.933982479	1.122512943	1.119409624	1.838949761	1.346851747	2.458307046	1.988886101	2.244208175	2.199277818	1.289526248	0.689984663	0.516879331	0.536469513	0.317924087	0.216764503	0.256199137	0.142537533	0.144162485	0.092844601	0.171237155	0.087084557	0.113571251	0.115738746	0.094640099	0.113815939	0.12169103
ADH5	IMAGE:813711	2943	N	N	N	N	N	N	N	N	N	N	N	N	N	N	N	N	N	N	N	N	N	N	N	N	N	N	N	N	N	N	N	N	N	N	N	N	N	N	N	0.101749849	0.076543272	0.116264091	0.329157214	0.209689054	0.361696581	0.395715764	0.283922572	0.382069334	0.621667029	0.413714859	0.648643398	0.675995908	0.399648921	0.871908975	0.626430051	0.731841274	0.752729868	1.279326786	1.311551483	1.508457324	1.281240295	1.770837484	0.938314672	1.199348355	2.371952188	2.238819248	3.884045186	1.515710687	5.943615422	4.31531174	1.953606596	2.488655853	1.82808098	0.371176567	0.364051959	0.319199269	0.222675874	0.172462743	0.239119536	0.111304496	0.105889425	0.082837772	0.074607181	0.062822396	0.085676626	0.066732561	0.094640099	0.063736893	0.066465416
ADNP	IMAGE:285992	1208	Y	N	N	N	N	N	N	Y	Y	N	N	N	N	N	N	N	N	N	N	N	N	N	N	N	N	N	N	N	N	N	N	Y	Y	N	N	N	Y	Y	N	0.398215256	0.472635104	0.996547853	0.775287356	1.628990579	1.9257529	1.557476928	2.474886998	0.914091862	1.636341791	1.699872918	1.204335349	1.505627249	1.98772833	2.451216176	1.691360952	1.598246617	2.027942537	1.275802318	1.84764179	2.04291118	1.887098057	1.774773204	2.679213292	1.85495676	2.161729641	1.72067692	1.361215194	1.501638874	0.64335095	1.313807023	0.598173058	0.512200288	0.652272829	0.508989873	0.369021797	0.379552701	0.517431232	0.316445443	0.239119536	0.472475979	0.170953761	0.21293141	0.19685511	0.172003397	0.227807122	0.17621509	0.197310775	0.161870983	0.235073884
ADORA1	IMAGE:1670632	2336	N	N	N	N	N	N	N	Y	Y	N	N	N	N	N	N	N	N	N	N	N	N	N	N	N	N	N	N	N	N	N	N	N	N	N	N	N	N	N	N	0.137618375	0.330696102	0.216841285	0.403965672	0.563215175	0.603299442	0.628664951	0.65318661	0.624458183	0.743141959	0.891736829	0.616312174	1.21791028	1.32725526	1.579307201	1.032247803	0.809746815	1.740134221	1.328667003	1.802759866	1.598365862	1.873854857	1.963662149	1.377965708	4.623084077	4.958095229	6.75247861	3.740070524	1.425250354	1.209971121	0.833462516	0.562112791	0.396448426	0.422689545	0.33442673	0.274592101	0.26152866	0.30634007	0.177209416	0.276695536	0.211819115	0.204761609	0.142880367	0.178877747	0.218362002	0.136816864	0.183514223	0.267286749	0.136072458	0.197930435
ADORA2A	IMAGE:279970	661	N	N	N	N	N	N	N	Y	Y	N	N	N	N	N	N	N	N	N	N	N	N	N	N	N	N	N	N	N	N	N	N	N	N	N	N	N	N	N	N	0.191055182	0.140452984	0.269436779	0.457010927	0.492162991	1.352124812	2.054735125	3.543290146	6.406857281	10.03599257	2.467281727	2.62084367	1.229083468	0.580542803	0.707398226	0.561063854	0.56894768	0.274524685	0.437015354	0.364042779	0.886593199	0.672071548	0.779168391	0.578332428	1.017234435	0.860725504	0.942077848	1.112531974	0.625180376	0.466281634	0.61016728	0.557869802	0.292271859	0.598632371	0.213151133	0.406296968	0.309811788	0.299904042	0.208853644	0.260754136	0.137994533	0.16266084	0.122309919	0.112809368	0.122178496	0.124197959	0.145976918	0.18354439	0.106227598	0.128533395
ADORA2B	IMAGE:377252	2459	N	N	N	N	N	N	N	N	N	N	N	N	N	N	N	N	N	N	N	N	N	N	N	N	N	N	N	N	N	N	N	N	N	N	N	N	N	N	N	0.172754935	0.336641049	0.129181838	0.240747367	0.478299303	0.737522463	0.500244006	0.564562891	0.870954154	0.182212698	0.724536229	0.973976019	1.069861441	1.079052568	1.000227507	1.127574276	1.008052445	1.292924408	1.818547043	2.206697183	3.224203523	3.029288812	1.770837484	1.377965708	1.423087826	1.388266913	1.446365783	0.883481412	1.415199518	1.153899034	0.591992536	0.85271437	0.787110285	0.424835613	0.412520842	1.187827801	1.042092803	0.718225721	0.496819045	0.529478606	0.236805949	0.310012859	0.239616828	0.097079466	0.129543977	0.100288281	0.170480649	0.182971254	0.16996449	0.149059058
ADPGK	IMAGE:1636502	2691	N	N	N	N	N	Y	Y	N	N	N	N	N	N	N	N	N	N	N	N	N	N	N	N	N	N	N	N	N	N	N	N	N	N	N	N	N	N	N	N	0.051240908	0.057964765	0.116264091	0.110172233	0.098779558	0.257144025	0.206070674	0.226482189	0.269091829	0.403726411	0.484453473	0.351601238	0.377104932	0.317615882	0.654754617	0.536551069	0.547700667	0.602183895	0.52864732	1.588324107	1.630832533	1.062733768	1.062502661	1.451732406	1.33983587	2.118097809	1.740072234	2.686437312	0.530699869	0.979781127	0.646517591	0.362722114	0.402236074	0.245674707	0.244388401	0.146614844	0.119364972	0.182774445	0.162969395	0.227732404	0.291321942	0.195193679	0.145660267	0.111911159	0.071920707	0.113571251	0.054220126	0.040723796	0.058172554	0.114848665
ADRA1B	IMAGE:2214048	791	N	N	N	N	N	Y	N	N	N	N	N	N	N	N	N	N	N	N	N	N	N	N	N	N	N	N	N	N	N	N	N	N	N	N	N	N	N	N	N	0.185931418	0.117415548	0.166091309	0.436608843	0.313667758	0.751650874	0.969130266	1.641171669	2.941525836	4.130156097	6.325758543	7.678647768	5.43590105	1.722697832	1.34899194	0.95326288	0.476877116	0.27009727	0.391199138	0.433858904	0.289703437	0.433701329	0.44861231	0.534072409	0.343414211	0.539440999	0.451642912	0.255227701	0.309575058	0.230189994	0.19992712	0.195148716	0.162051959	0.094407574	0.082687607	0.106854753	0.107293711	0.105545581	0.082275942	0.108173001	0.069848869	0.093769466	0.057263505	0.085394219	0.082318958	0.073057721	0.098534787	0.057931221	0.081441075	0.073795907
ADRBK1	IMAGE:166199	2885	N	N	N	N	N	N	N	Y	N	N	N	N	N	N	N	N	N	N	N	N	N	N	N	N	N	N	N	N	N	N	N	N	N	N	N	N	N	N	N	0.084181569	0.076543272	0.167014068	0.225785676	0.265143802	0.405496346	0.355397476	0.316746063	0.449856016	0.414444485	0.426576105	0.721388834	0.572641459	0.487992688	0.358634846	0.364963418	0.394249901	0.274524685	0.718960654	0.748033283	0.779203441	1.483192636	1.53079101	2.192352328	1.503737971	2.070500335	1.842592516	2.575184271	4.402395768	8.148123544	4.367241342	1.414827161	0.636632541	0.317553676	0.314213659	0.263409735	0.171669938	0.252279935	0.164551092	0.166244669	0.099378702	0.121198247	0.072830133	0.078651836	0.0545905	0.064423763	0.05578418	0.057357344	0.079923907	0.07721709
ADRBK2	IMAGE:49687	4008	N	N	N	N	N	N	N	N	N	N	N	N	N	N	N	N	N	N	N	N	N	N	N	N	N	N	N	N	N	N	N	N	N	N	N	N	N	N	N	0.155918622	0.232601851	0.387546387	0.712719985	0.511225823	0.340503519	0.452459637	0.33479942	0.408773206	0.4072989	0.435150269	0.422325561	0.759797277	0.439613652	0.470501987	0.841594858	0.845158851	0.611039418	0.511025914	0.344095055	0.467022244	0.556197423	0.543056783	0.737669254	0.483901726	0.634635948	0.515371171	0.530088847	0.528689381	1.071267781	0.706236839	0.778473368	0.868136265	0.647981715	0.881085517	0.572791626	0.838234753	0.809612596	0.715166036	0.520369339	0.392404521	0.486070008	0.470894766	0.54337485	0.562368796	0.575827256	0.355037149	0.283920298	0.17654083	0.160788418
ADRM1	IMAGE:78869	1473	N	N	N	N	N	N	N	N	N	N	N	N	N	N	N	N	N	N	N	N	N	N	N	N	N	N	N	N	N	N	N	N	N	N	N	N	N	N	N	0.181539075	0.153086106	0.219609561	0.363160687	0.40724817	0.837836763	0.87057468	1.006038417	1.016798443	0.811025311	0.870300539	0.860817101	1.18159578	0.822435571	0.885069877	0.748992131	2.249821513	2.036798753	4.419492363	7.585056105	3.176751401	1.224957986	0.842131372	0.938314672	0.64260106	0.523574879	0.415622047	0.458101123	0.603067815	0.466281634	0.293399582	0.451811522	0.315422447	0.179160906	0.130463527	0.284531778	0.211905558	0.175051071	0.156640233	0.157135402	0.098243456	0.123750276	0.090620682	0.085842936	0.077986247	0.083020365	0.154318967	0.095213977	0.137590461	0.130976893
ADSL	IMAGE:813280	1744	N	N	N	N	N	N	N	N	N	N	N	N	N	N	N	N	N	N	N	N	N	N	N	N	N	N	N	N	N	N	N	N	N	N	N	N	N	N	N	0.123710471	0.131535126	0.21407301	0.315555008	0.341395132	0.696549092	0.751113239	0.66139224	0.762085553	0.564502356	0.953901279	1.388218591	1.550320821	1.369324371	1.240414234	1.051313098	0.882931203	0.597755787	1.170072947	2.07953158	5.541833523	6.339986211	2.711349049	1.27764224	0.587966458	0.666368189	0.501518172	0.327215425	0.870427836	0.625643667	0.59458881	0.952410222	0.509306465	0.58039386	0.826878893	1.860019423	0.398328621	0.397726945	0.292711283	0.269863403	0.146513246	0.139059097	0.130649618	0.11730429	0.139075814	0.090325637	0.143370586	0.067108811	0.147707136	0.163231915
ADSS	IMAGE:782406	3044	N	N	N	N	N	N	N	N	N	N	N	N	N	N	N	N	N	N	N	N	N	N	N	N	N	N	N	N	N	N	N	N	N	N	N	N	N	N	N	0.144206616	0.083231446	0.136563907	0.259789149	0.213155501	0.3009429	0.291187522	0.28884595	0.322499571	0.507337683	0.259375505	0.434450045	0.410625315	0.363891341	0.533016009	0.482078931	0.450908429	0.447209813	0.634377158	0.603413648	1.043932516	0.870713643	1.066437528	1.130108845	1.615608134	1.761115421	2.136298967	3.478297555	1.437311678	2.909833978	4.260786685	1.51664348	0.619270679	0.458092513	0.163538004	0.331747087	0.280305539	0.258715964	0.221511177	0.297191204	0.163549326	0.139059097	0.176238353	0.118203275	0.096616394	0.107594109	0.105312143	0.125040033	0.122414612	0.113382853
AEBP1	IMAGE:823851	3402	N	N	N	N	N	N	N	N	N	N	N	N	N	N	N	N	N	N	N	N	N	Y	Y	N	N	N	Y	Y	N	N	N	Y	Y	N	N	N	Y	Y	N	0.10833809	0.194702048	0.315572963	0.325076307	0.322332299	0.624492504	0.525630133	0.968291547	0.969553612	1.118286034	1.494087699	1.388218591	1.095001933	1.402978374	1.204222017	1.574246363	1.17802855	1.363769287	1.462591184	1.171918325	1.186287216	1.029626876	0.928706112	1.100602166	0.780486766	1.308937197	0.96424432	1.187791152	1.44334234	1.21587394	2.861296024	3.699337565	1.889641938	0.871127817	0.588921195	0.669706241	0.545857953	0.352676832	0.259484567	0.250505937	0.228855195	0.144162485	0.128981678	0.131236999	0.103115461	0.105601358	0.066210784	0.093493086	0.078405905	0.129999207
AES	IMAGE:811145	1741	N	N	N	N	N	N	N	N	N	N	N	N	N	N	N	N	N	N	N	N	N	N	N	N	N	N	N	N	N	N	N	N	N	N	N	N	N	N	N	0.062952913	0.035670557	0.14763701	0.217624679	0.232218334	0.317897705	0.452459637	0.684368975	0.554617494	0.764578712	0.617356537	0.715326958	1.022373752	0.923399991	1.296348332	1.059484334	1.506176574	1.766701483	2.981571521	2.917328711	3.743671928	7.041855145	5.25348519	3.64998607	1.175933769	0.729831784	0.598496138	0.536633329	0.283441921	0.374796153	0.363503929	0.237572439	0.1794149	0.16843261	0.091875537	0.093187467	0.105952779	0.10940692	0.172462743	0.119559402	0.053948707	0.049754844	0.056151545	0.063371426	0.037260294	0.029887376	0.024503093	0.029826056	0.028327693	0.032744581
AFF3	IMAGE:263229	1072	N	N	N	N	N	N	N	N	N	N	N	N	N	N	N	N	N	N	N	N	N	N	N	N	N	N	N	N	N	N	N	N	N	N	N	N	N	N	N	0.301589171	0.433992073	0.480741513	0.538620079	0.379519745	0.477552934	0.588346663	0.708985866	0.716893838	0.600230277	0.542329961	0.620353668	0.419006026	0.477475611	0.585659617	0.479355185	0.375363725	0.230247068	0.451112293	0.623360462	0.876603454	0.993209737	0.822455334	0.94126534	0.70243843	0.789328848	0.515371171	0.906386311	1.035266602	0.829273322	0.875006198	0.806048686	0.691615188	0.617942895	0.670690668	2.147036119	1.650986051	1.634671243	1.617034044	1.539473418	1.479326052	1.659143924	1.264244132	2.111924393	1.376460702	0.69670489	0.467648425	0.451978894	0.344482152	0.316201714
AFF4	IMAGE:42827	2318	N	N	N	N	N	N	N	N	N	N	N	N	N	N	N	N	N	N	N	N	N	N	N	N	N	N	N	N	N	N	N	N	N	N	N	N	N	N	N	0.060757014	0.054992292	0.107959263	0.089770149	0.079716726	0.144113176	0.189645089	0.265870185	0.242387957	0.214368129	0.158626436	0.22025596	0.262577295	0.185100231	0.180962141	0.479355185	0.396610738	0.429498767	0.592084943	0.403938228	0.439550445	0.506537084	0.511575292	0.652099126	0.5177227	0.674301249	0.65114116	0.660974545	0.406065651	0.90305152	0.854234357	1.009681324	1.339823023	0.705914308	0.77634763	0.986543352	1.193645889	0.704067015	0.738899405	0.710526474	0.399219356	0.512861284	0.502028024	0.291687116	0.305880085	0.519373941	0.309680211	0.173220528	0.144671966	0.08308177
AGER	IMAGE:346604	2051	N	N	N	N	N	N	N	Y	N	N	N	N	N	N	N	N	N	N	N	N	N	N	N	N	N	N	N	N	N	N	N	N	N	N	N	N	N	N	N	0.204231664	0.127076634	0.208536458	0.244827457	0.301536769	0.632969907	0.722741303	0.759862715	0.817547303	0.82174399	0.621643619	0.990141265	1.676023284	1.39666845	1.237123745	1.64506005	2.006661541	1.523170784	2.322524488	0.979923073	1.543421431	3.264348045	3.651860613	3.387375867	3.491377669	1.832512076	0.459954991	0.471190086	0.325656556	0.371844743	0.272627742	0.23332945	0.292271859	0.263913218	0.187425493	0.342929454	0.354070205	0.182774445	0.112337681	0.179908935	0.089156785	0.089304254	0.061155364	0.088539889	0.062822396	0.077706733	0.162660377	0.060799125	0.0718304	0.059623051
AGGF1	IMAGE:1553766	3647	N	N	N	N	N	N	N	N	N	N	N	N	N	N	N	N	N	N	N	N	N	N	N	N	N	N	N	N	N	N	N	N	N	N	N	N	N	N	N	0.133226578	0.163489982	0.265745745	0.168658697	0.1074441	0.322135962	0.344944548	0.36434066	0.513534684	0.303687628	0.372985819	0.355642732	0.268163889	0.355477037	0.322441575	0.615535992	0.684625573	0.797008177	0.993857018	0.476248045	0.699284648	1.052802292	0.928706112	0.961920015	0.970405263	0.892456857	0.803536701	1.132164632	0.548791856	1.260140389	1.596821506	1.332101209	1.892535762	2.008313899	1.394668884	1.105823162	1.290210229	0.93961425	0.272142891	0.222039203	0.136291329	0.158833803	0.173458454	0.093933021	0.074520589	0.043170345	0.090192738	0.066534934	0.168447323	0.091389947
AGL	IMAGE:853687	1882	N	N	N	N	N	Y	N	N	N	N	N	N	N	N	N	N	N	N	N	N	N	N	N	N	N	N	N	N	N	N	N	N	N	N	N	N	N	N	N	0.20496363	0.243748955	0.223300596	0.436608843	0.398582578	0.372999488	0.61373279	0.667956744	0.507371772	0.4537455	0.452299478	0.452636404	0.695549806	0.542681648	0.608690933	0.495696734	0.488681302	1.279640776	0.503977445	1.401315331	1.780679541	1.532852975	1.4953738	1.27764224	1.680648271	2.114131279	2.382901316	2.038550943	0.824192626	1.425405241	1.344964784	1.346949615	1.169089594	1.254123281	0.795641625	0.967905766	0.604869494	0.562481344	0.476249861	0.419028471	0.500301935	0.357854519	0.368042526	0.757757831	0.446688728	0.310162866	0.259109333	0.298259819	0.290355934	0.22432221
AGPAT1	IMAGE:2422534	2178	N	N	N	N	N	N	N	N	N	N	N	N	N	N	N	N	N	N	N	N	N	N	N	N	N	N	N	N	N	N	N	N	N	N	N	N	N	N	N	0.072469564	0.05127659	0.126413562	0.282911837	0.159433451	0.389954293	0.291187522	0.259304711	0.384124233	0.393007732	0.542329961	0.662788262	0.405038721	0.586853532	0.931133562	0.54199856	0.420218588	0.575616633	0.588560941	0.880185362	0.561925655	0.76808198	1.172688305	2.46971587	4.989912874	5.489602281	3.252937433	0.906386311	0.542761194	0.54891406	0.283013662	0.307571479	0.156264312	0.171650691	0.096469031	0.115552201	0.065717158	0.111981609	0.112337681	0.078568067	0.086317662	0.05740959	0.063379284	0.046741764	0.035960353	0.031215506	0.028674117	0.025811138	0.030856862	0.015150542
AGPAT2	IMAGE:2548525	3794	N	N	N	N	N	N	N	N	N	N	N	N	N	N	N	N	N	N	N	N	N	N	N	N	N	N	N	N	N	N	N	N	N	N	N	N	N	N	N	0.386502706	1.015125305	0.554560455	0.476053525	0.6429319	0.743174361	0.715275222	0.82879195	0.983932551	0.982519935	1.213276784	1.774171434	1.170422592	1.009639378	1.141707995	1.149363316	1.47076506	1.133522911	1.032624765	0.855251162	1.116358167	1.367318512	1.027085451	0.752422594	1.925201371	0.725865254	1.15543049	0.778772067	1.507669938	0.838126378	0.833462516	0.890895105	0.743702932	0.756336686	1.087805004	0.91572108	0.561952009	0.410598306	0.25790287	0.302884404	0.286778942	0.35657884	0.261299236	0.370789219	0.186300833	0.171353251	0.120430909	0.21623835	0.151248306	0.194510684
AGPAT3	IMAGE:42408	3422	N	N	N	N	N	N	N	N	N	N	N	N	N	N	N	N	N	N	N	N	N	N	N	N	N	N	N	N	N	N	N	N	N	N	N	N	N	N	N	0.021228111	0.052019818	0.111650298	0.148256613	0.150767859	0.211931507	0.223989683	0.12965284	0.238279944	0.235804881	0.323683496	0.288959903	0.270957186	0.262926921	0.31915214	0.424883047	0.559504332	0.482632599	0.352431391	0.598426262	0.482006861	0.605857762	0.822455334	0.852745303	0.679023844	1.166143887	1.404803997	1.056905454	0.498536071	1.062413553	1.121669549	0.886653143	0.700296659	0.814268258	0.812178392	0.51936425	1.059527792	2.455867856	1.656589923	1.21837048	0.589458719	0.266636411	0.180129404	0.133034967	0.118712838	0.108922239	0.058912289	0.081447591	0.119380278	0.136841572
AGPAT5	IMAGE:489106	3957	N	N	N	N	N	N	N	N	N	N	N	Y	Y	N	N	N	Y	Y	N	N	N	Y	Y	N	N	N	Y	Y	N	N	N	Y	Y	N	N	N	Y	Y	N	0.073933496	0.284621669	0.305423492	0.228505463	0.39684988	0.265621427	0.259828738	0.37254629	0.279362754	0.196503866	0.325827037	0.323311508	0.399452127	0.464854958	0.289539847	0.411265243	0.557143494	0.469348968	0.380626201	0.391470673	0.709274393	0.513158315	0.507640426	0.778978605	0.902763316	0.721898724	1.072305522	0.507183948	1.027225452	0.631546486	1.524120885	1.298162436	1.391910768	4.338473608	5.332449926	1.131915505	0.509646085	0.411885651	0.330685464	0.705971475	0.879077457	0.239207631	0.118974849	0.116854798	0.137775873	0.124197959	0.120430909	0.145114621	0.136072458	0.143194379
AGT	IMAGE:210789	2016	N	N	N	N	N	N	N	N	Y	N	Y	N	Y	Y	N	Y	N	Y	Y	N	Y	N	Y	Y	N	Y	N	Y	Y	N	Y	N	Y	Y	N	Y	N	Y	Y	0.027084386	0.031211628	0.07289531	0.125133925	0.116108641	0.19356395	0.183671395	0.228123315	0.236225937	0.33227057	0.364411655	0.505174369	0.337997954	0.746712457	0.71397815	0.879725447	0.679903899	0.557905586	0.881079178	1.261682173	0.809172676	2.675043729	3.887972221	7.308823384	5.312514309	1.328769848	0.559705509	0.310854221	0.225145387	0.239043049	0.262241821	0.349994175	0.190990194	0.105135869	0.061556403	0.073307191	0.06839998	0.065644152	0.045884249	0.040992067	0.063602665	0.049754844	0.035025117	0.02337127	0.020362976	0.017267916	0.016161682	0.014912657	0.014669847	0.021015222
AGTPBP1	IMAGE:28270	4635	N	N	N	N	N	N	N	N	Y	N	N	N	N	N	N	N	N	N	N	N	N	N	N	N	N	N	N	N	N	N	N	N	N	N	N	N	N	N	N	0.095893574	0.134508037	0.247291446	0.224425373	0.173297138	0.241601971	0.180685585	0.316746063	0.408773206	0.153630361	0.280811795	0.272793925	0.494426684	0.500613341	0.220444847	0.52020952	1.008052445	1.044966293	0.81059262	0.408924704	0.434555573	0.797877888	0.676853332	0.979624022	0.785690386	1.134412533	1.083388758	1.12234791	0.643272362	1.11848564	1.129459194	0.871804737	1.111214203	0.881856113	1.040030027	1.47111735	2.613949503	2.123785063	0.775290306	0.51581434	0.265767822	0.468209157	0.425862011	0.318204056	0.461419691	0.168696991	0.188206386	0.178956336	0.241288889	0.17593896
AGXT	IMAGE:247117	721	N	N	N	N	N	N	N	N	N	N	N	N	N	N	N	N	N	N	N	N	N	N	N	N	N	N	N	N	N	N	N	N	N	N	N	N	N	N	N	0.089305333	0.09958027	0.226068872	0.447490444	0.778103374	1.494825236	3.406141379	5.140150441	7.466792541	12.78347542	5.127486547	2.6107403	0.664822719	0.210341537	0.276378945	0.1879292	0.129842916	0.088556618	0.310139643	0.239370869	0.159836753	0.12580634	0.173148626	0.188843505	0.166503912	0.13089372	0.132998832	0.147246902	0.162828278	0.123948639	0.088279913	0.074241002	0.075238332	0.054713492	0.062475478	0.054670067	0.041576553	0.048911451	0.039555878	0.039853134	0.04826979	0.051668698	0.028353358	0.037303978	0.018630147	0.032543637	0.029195256	0.043018564	0.031868029	0.032744581
AGXT2L1	IMAGE:363007	2505	N	N	N	N	N	N	N	N	N	Y	Y	N	N	N	Y	Y	N	N	N	Y	Y	N	N	N	Y	Y	N	N	N	Y	Y	N	N	N	Y	Y	N	N	N	0.019032213	0.034184102	0.047981701	0.066647461	0.071052184	0.101727052	0.138873873	0.155910858	0.156114323	0.16792153	0.18649335	0.301083654	0.298890976	0.262926921	0.322441575	0.324109084	0.354116712	0.429498767	0.401772075	0.416404873	0.889090636	0.864092412	0.794909563	1.251086229	1.415283248	4.870832454	8.01874146	6.158190385	0.613119052	0.705324683	0.57901034	0.303328491	0.214139703	0.201689511	0.207638564	0.132947096	0.152894017	0.095248213	0.082275942	0.074013068	0.082342622	0.055496407	0.055039585	0.059775488	0.038126709	0.033208257	0.030238172	0.04015066	0.028833694	0.038119702
AHCY	IMAGE:2510133	2109	N	N	N	N	N	N	N	N	N	N	N	N	N	N	N	N	N	N	N	N	N	Y	Y	N	N	N	Y	Y	N	N	N	Y	Y	N	N	N	Y	Y	N	0.145670549	0.09958027	0.132872872	0.235306158	0.391650734	0.251492126	0.306119683	0.339722798	0.408773206	0.635958198	0.480166391	0.868899358	0.572641459	0.517440342	0.493533303	0.514762029	0.972640408	0.615467526	1.247607975	0.72060539	1.393575257	1.162055186	2.19583889	4.785996251	4.238043461	2.768599878	0.664995554	0.481006022	0.651313513	0.678764345	0.685464998	0.570597741	0.350148329	0.295025071	0.31237645	0.283289549	0.187764953	0.231685896	0.300622933	0.189018202	0.199326035	0.200296396	0.10952319	0.149214362	0.125644792	0.0969674	0.063604452	0.077432674	0.072841566	0.120225218
AHDC1	IMAGE:192401	2982	N	N	N	N	N	N	N	N	N	N	N	N	N	N	N	N	N	N	N	N	N	N	N	N	N	N	N	N	N	N	N	N	N	N	N	N	N	N	N	0.202767732	0.355962784	0.286046434	0.52501869	0.403781723	0.4012572	0.56146815	0.682727849	0.552563488	0.660968044	0.467304265	0.571857198	0.377104932	0.557405074	0.463921009	0.580129149	0.658657407	0.265669162	0.606182348	0.558531724	0.29469831	0.867402658	0.909030073	1.106503502	1.025039012	0.944020862	1.169284883	1.295771951	1.578027796	1.268994617	1.464401637	1.245132268	1.163301947	1.184390379	0.994092258	1.186585572	1.066234368	1.877941156	1.999932919	1.312879216	0.786512918	0.392938046	0.291321343	0.2997772	0.292449064	0.302857594	0.311244265	0.220253268	0.252417566	0.375336638
AHI1	IMAGE:796199	2745	N	N	N	N	N	N	N	N	N	N	N	N	N	N	N	N	N	N	N	N	N	N	N	N	N	N	N	N	N	N	N	N	N	N	N	N	N	N	N	0.150794858	0.277933494	0.312805561	0.448850747	0.506026678	0.348980922	0.388249683	0.28884595	0.365636388	0.350134227	1.022496352	0.642581522	0.483253496	0.534267344	0.677785932	0.724480269	0.495763292	0.797008177	0.680192907	0.880185362	0.936542758	1.40373565	1.074308114	1.27764224	0.913169703	1.523127162	1.282888401	2.588272448	1.260411989	1.519842131	0.721815309	0.496355712	0.966524106	0.579321847	0.503477303	0.511909031	0.600846698	0.424757013	0.308533792	0.416750606	0.291889901	0.223260634	0.306331991	0.310564238	0.217062061	0.249060539	0.273185822	0.328659752	0.278722092	0.384132942
AHNAK	IMAGE:954717	1124	N	N	N	N	N	N	N	N	N	N	N	N	N	N	N	N	N	N	N	N	N	N	N	N	N	N	N	N	N	N	N	N	N	N	N	N	N	N	N	0.045384633	0.208821625	0.102422712	0.174099906	0.143836015	0.158242477	0.191138513	0.272434689	0.223901005	0.232231787	0.302247205	0.20004922	0.192742411	0.265030498	0.411278455	0.318662516	0.11803873	0.345370256	0.151545587	0.326641024	0.362129922	0.228438003	0.342361533	0.342278236	0.304389617	0.392681159	0.507059092	0.572626404	0.432198788	0.377747562	0.560834774	0.562112791	0.659783129	0.606141566	0.685390226	0.711951251	0.881152237	0.702779671	0.854401271	0.920040344	0.950630203	0.782687229	0.982374448	0.998209036	0.930204862	1.129737585	1.201183539	0.980816584	2.063350073	2.274008443
AHSA1	IMAGE:754649	1619	N	N	N	N	N	N	N	N	N	N	N	N	N	N	N	N	N	N	N	N	N	N	N	N	N	N	N	N	N	N	N	N	N	N	Y	Y	N	N	N	0.084913535	0.130049108	0.18270009	0.214904074	0.218353596	0.4012572	0.449473827	0.4857869	0.515588691	0.864617495	0.649510533	0.676933127	0.84918524	0.66047307	0.927843073	1.212005767	0.736562948	1.748989744	3.210652135	6.93426684	7.442390004	2.582344282	0.893288902	0.719965247	0.387641572	0.487876108	0.332498474	0.314126462	0.190971501	0.21543412	0.316767698	0.201512171	0.170733429	0.142684905	0.148838446	0.068337353	0.093882476	0.081090203	0.055377596	0.054655601	0.045997953	0.038911235	0.050035766	0.035955501	0.035093939	0.04250628	0.02502487	0.021796221	0.017705017	0.039585514
AIF1	IMAGE:343867	871	N	N	N	N	N	N	N	N	N	N	N	N	N	N	N	N	N	N	N	N	N	N	N	N	N	N	N	N	N	N	N	N	N	N	N	N	N	N	N	0.349170247	0.421358951	0.535182524	0.636551225	0.682790263	1.135954159	0.907906121	1.966124333	1.725476253	1.707797632	4.514417972	4.98303828	5.846526366	2.805956749	1.964263851	1.323673789	0.43438309	0.677456882	0.764776404	0.675723466	0.484504297	0.367487544	0.523380745	0.383587587	0.23934948	0.253854379	0.310332002	0.206145663	0.371891765	0.203629655	0.329749893	0.282116629	0.329891565	0.295025071	0.187425493	0.325534559	0.265552414	0.20079449	0.237333686	0.237980603	0.137426574	0.100786038	0.1011843	0.084495234	0.106148231	0.123533894	0.059433427	0.021222343	0.066266061	0.101165367
AIP	IMAGE:814731	1282	N	N	N	N	N	N	N	N	N	N	N	N	N	N	N	N	N	N	N	N	N	N	N	N	N	N	N	N	N	N	N	N	N	N	N	N	N	N	N	0.072469564	0.067625413	0.130104596	0.221704769	0.27900854	0.413973749	0.58386743	0.474299017	0.677865926	0.646676876	0.803849007	0.990141265	0.765383871	1.055914838	2.793399631	3.984641017	5.892502544	3.790216605	2.696101754	0.618373986	0.442047882	0.370798529	0.539121916	0.215399516	0.262764065	0.158659431	0.191186169	0.147246902	0.267360022	0.126898875	0.186944925	0.190905727	0.112858038	0.077243117	0.057881984	0.104369834	0.109976533	0.118416942	0.056960085	0.036437068	0.044862708	0.033807847	0.030577277	0.037303978	0.04549219	0.041842215	0.032323365	0.028679043	0.036421201	0.052782117
AJAP1	IMAGE:46740	3048	N	N	N	N	N	N	N	N	N	N	N	N	N	N	N	N	N	N	N	N	N	N	N	N	N	N	N	N	N	N	N	N	N	N	N	N	N	N	N	0.235708393	0.383458711	0.308191767	0.731761767	0.776370676	0.973473426	1.019901482	0.815662941	0.961336693	0.639531292	0.883162665	0.751698945	1.03354776	1.320945336	0.954164877	1.220177003	1.201635879	0.965265198	0.352431391	0.77047379	0.931547052	0.784635426	0.889354035	0.837991963	1.482925196	1.035250167	1.277346086	1.816044863	1.039287177	1.528695187	2.035622332	1.181496684	0.601907738	0.650127783	0.708359582	0.59639905	0.492211097	0.449213086	0.387645549	0.430414872	0.488376141	0.287686795	0.291321343	0.250338483	0.456220565	0.5857899	1.019755148	0.854629538	0.34296415	0.356275356
AK1	IMAGE:868757	997	N	N	N	N	N	N	N	N	N	N	N	N	N	N	N	N	N	N	N	N	N	N	N	N	N	N	N	N	N	N	N	N	N	N	N	N	N	N	N	0.103213781	0.184298172	0.424454985	0.403965672	0.542419644	0.784147733	1.076645355	0.969932673	1.651527551	1.586322702	2.047136245	4.530402607	7.248799166	12.22505448	8.564451522	2.467590537	1.902787312	0.858997533	0.246702021	0.471260659	0.454535063	0.57275087	0.834261639	2.097930196	2.487151433	0.709999133	0.604038453	0.418835807	0.436218962	0.690568809	0.638728767	0.43908461	0.494837347	0.398014873	0.395064056	0.325534559	0.374188015	0.1982198	0.164551092	0.120698335	0.105057619	0.107802609	0.10896721	0.077753626	0.09098438	0.125526645	0.115738746	0.131348977	0.070818398	0.124134528
AK2	IMAGE:45464	3037	N	N	N	N	N	N	N	N	N	N	N	N	N	N	N	N	N	N	N	N	N	N	N	N	N	N	N	N	N	N	N	N	N	N	N	N	N	N	N	0.068809188	0.088433166	0.16516855	0.19450199	0.178496284	0.306594798	0.222496259	0.385675299	0.242387957	0.307260723	0.310821369	0.299063273	0.298890976	0.740402532	0.865329051	0.580129149	0.95611507	0.974120721	1.007954423	0.90262678	0.631853869	1.267997094	0.881483449	0.961920015	0.798698584	1.162177357	1.124950545	1.004551174	1.571997134	3.063293192	1.16321323	1.349070082	0.75817205	0.706986321	0.406089196	0.349141983	0.391623003	0.499411187	0.800606163	0.469129804	0.313469653	0.206675463	0.171790514	0.20090054	0.126511207	0.088333442	0.074552833	0.091772195	0.078405905	0.03665389
AKAP1	IMAGE:814765	821	N	N	N	N	N	N	N	N	N	N	N	N	N	N	N	N	N	N	N	N	N	N	N	N	N	N	N	N	N	N	N	N	N	N	N	N	N	N	N	0.155918622	0.170178594	0.328491583	0.43524854	0.365656058	0.717742153	0.655544502	0.630209875	0.753868634	1.325508578	1.937813012	1.430653185	1.09779523	1.32725526	1.592468103	0.661836894	0.793221476	1.602871878	0.807068619	1.074674307	1.391077821	1.016384414	1.459957442	1.16551686	1.261787535	1.051116288	1.136035175	0.965285072	1.226238104	0.965026426	1.534505984	1.100892226	2.040118603	0.857181441	0.662421813	0.492029217	0.350046451	0.375845561	0.281636238	0.376897472	0.285643697	0.225811993	0.277977824	0.192810456	0.121745608	0.142130496	0.072988778	0.124466155	0.121403446	0.151014429
AKAP11	IMAGE:1581839	5249	N	N	N	N	N	N	N	N	N	N	N	N	N	N	Y	Y	N	N	N	Y	Y	N	N	N	Y	Y	N	N	N	Y	Y	N	N	N	Y	Y	N	N	N	0.119318129	0.182811716	0.23806386	0.405325157	0.384718891	0.419624758	0.41662162	0.599027509	0.431369063	0.300115138	0.553048546	0.452636404	0.449733113	0.471164883	0.496823792	0.544722305	0.377724562	0.323231102	0.539220257	0.441339073	0.504483787	0.519779546	0.401389648	0.436700369	0.348617832	0.527541409	0.526454407	0.467917846	0.235196624	0.483988917	0.729604133	0.651202199	0.653995482	0.729515946	0.710196791	0.60012666	0.964304384	0.79545389	1.121797488	1.173962347	1.699663208	1.559632895	1.474951622	1.383829947	1.087477935	1.334299093	1.124024375	0.703779109	0.379891351	0.366538903
AKAP12	IMAGE:784772	3775	N	N	N	N	N	N	N	N	N	N	N	N	N	N	N	N	N	N	N	N	N	N	N	N	N	N	N	N	N	N	N	Y	Y	N	N	N	Y	Y	N	0.223263877	0.230372605	0.213150251	0.3509196	0.447105482	0.381476891	0.401688421	0.50219816	0.525859616	0.425163163	0.338688283	0.561753828	0.600575249	0.382821919	0.431019281	0.408541498	0.361199223	0.261241746	0.465209698	0.633334324	1.141332529	1.125637308	0.834261639	0.85569597	0.954795255	0.876590737	0.712099656	0.92929121	0.516628057	1.003391229	1.329386314	0.929076866	1.062019203	0.976263687	1.73001469	1.927114085	1.907150984	1.096645277	0.806934534	1.168269146	1.335084643	0.967036628	0.446988439	0.877759075	0.594863491	0.196591615	0.116781662	0.173793664	0.120391444	0.112894727
AKAP13	IMAGE:70245	2395	N	N	N	N	N	N	N	N	N	N	N	N	N	N	N	N	N	N	N	N	N	N	N	N	N	N	N	N	N	N	N	N	N	N	N	N	N	N	N	0.347706314	0.247464656	0.358018985	0.255709059	0.587476101	0.553848668	0.824283735	0.771350597	1.429680553	1.125431618	1.026783434	0.541547087	0.357551852	0.957053994	1.016678898	1.576970108	0.481598791	0.801435593	1.462591184	1.530974628	1.55091374	0.70517844	1.479633481	0.740619922	1.33723406	1.836478606	1.174825804	0.991462211	1.230258679	0.808614629	0.724411584	0.666050605	1.018612929	0.694112978	0.686309302	0.713193941	0.564634831	0.266438641	0.59808089	0.390561738	0.643975386	0.439504027	0.333017409	0.364946595	0.271219673	0.228471187	0.145976918	0.208781651	0.186151505	0.783904553
AKAP6	IMAGE:40844	3954	N	N	N	N	N	N	N	N	N	N	N	N	N	N	N	N	N	N	N	N	N	N	N	N	N	N	N	N	N	N	N	N	N	N	N	N	N	N	N	0.065881323	0.11667232	0.185468366	0.32643661	0.327531445	0.423863904	0.513683781	0.576051744	0.503263759	0.585939109	0.610925914	0.644602635	0.670409314	0.856090378	0.493533303	0.710862465	0.88529204	0.500343646	0.616755285	0.678217159	0.901577817	1.029626876	1.023150584	1.0238848	0.894957885	1.562791576	1.961738348	1.910936699	1.395097043	1.776592464	1.788958981	1.342706626	1.305097141	1.076035408	1.83934607	1.737012003	1.296915846	0.738819761	0.395556408	0.631958407	0.538349807	0.464381449	0.420859001	0.453036992	0.522942146	0.289574069	0.196547796	0.188707062	0.187163506	0.157856794
AKAP8	IMAGE:2388571	2200	N	N	N	N	N	N	N	N	N	N	N	N	N	N	N	N	N	N	N	N	N	N	N	N	N	N	N	N	N	N	N	N	N	N	N	N	N	N	N	0.203499698	0.24523541	0.424454985	0.248907547	0.365656058	0.587757389	0.671970087	0.61543974	0.706623804	0.546638093	0.610925914	0.775947912	0.622921625	0.765643838	1.07919292	1.075825883	1.055267624	0.854570118	0.983284081	1.680580738	1.495970143	2.383702926	1.829865599	1.410423055	2.744711878	2.955024132	1.163742568	1.6098992	0.599047641	1.260140389	1.864256698	3.440553265	2.8532733	0.756336686	0.667934383	0.651068655	0.62096355	0.395152951	0.539539108	0.493041539	0.251570865	0.216243392	0.167898654	0.190113502	0.178935352	0.172017872	0.206975038	0.250653201	0.161364982	0.195486938
AKR1B1	IMAGE:435948	1573	N	N	N	N	N	N	N	N	N	N	Y	N	Y	Y	N	Y	N	Y	Y	N	Y	N	Y	Y	N	Y	N	Y	Y	N	Y	N	Y	Y	N	Y	N	Y	Y	0.037332459	0.140452984	0.214995768	0.257068544	0.17156444	0.587757389	0.519656438	0.694215732	0.80522237	0.932500846	0.728823311	0.935582919	1.586635321	1.781593141	1.733947537	2.14348053	1.888622811	2.01023149	4.088206379	8.584926902	3.893518936	1.549406421	0.598149179	0.534072409	0.897559695	0.555306233	0.321415238	0.386114186	0.287462496	0.109192765	0.15838426	0.142118548	0.115751862	0.134102676	0.093712746	0.085732248	0.046941238	0.10940692	0.099680148	0.088815535	0.065873828	0.051031194	0.061711344	0.047191256	0.043759361	0.052468924	0.045356938	0.036135001	0.00961151	0.047895123
AKR1C3	IMAGE:1473304	1520	N	N	N	N	N	N	N	N	N	N	N	N	N	N	N	N	N	N	N	N	N	N	N	N	N	N	N	N	N	N	N	N	N	N	N	N	N	N	N	0.076861361	0.063909712	0.187313883	0.125133925	0.201024512	0.288227241	0.406168692	0.420139916	0.464234955	0.350134227	0.520894551	0.573877579	0.662029422	0.727781879	0.542886422	1.081273374	2.665318427	5.1982642	7.231896891	5.984265353	1.878079555	0.787946411	0.535186197	0.46325638	0.377235185	0.241954789	0.155165304	0.206145663	0.241227286	0.227238585	0.147998339	0.441205077	0.494837347	0.157704315	0.124031881	0.239802311	0.187764953	0.127426965	0.140817723	0.122975469	0.054516666	0.109716463	0.075054053	0.065618112	0.027728457	0.015939786	0.052656071	0.051622277	0.074359569	0.0405632
AKR7A2	IMAGE:79592	1347	N	N	N	N	N	N	N	N	N	N	N	N	N	N	N	N	N	N	N	N	N	N	N	N	N	N	N	N	N	N	N	N	N	N	N	N	N	N	N	0.168363138	0.209564853	0.311882802	0.537260594	0.445372784	0.440817819	0.53906887	0.671238997	0.677865926	0.871763079	1.099665589	0.923458436	1.15366281	1.064328339	1.177900213	1.171152356	1.834324599	3.250022066	4.708486132	1.957353363	0.866613709	0.542954223	0.527316464	0.598987103	0.387641572	0.468044344	0.537537643	0.323943184	0.381943003	0.30987101	0.602378456	0.456053483	0.474580582	0.387286578	0.297675949	0.23731693	0.229340547	0.368122883	0.21992948	0.22545527	0.268038986	0.200296396	0.197364781	0.166743008	0.193666314	0.203233378	0.156925298	0.172072773	0.28074526	0.272215901
AKT1	IMAGE:345839	2496	Y	N	N	N	N	Y	N	N	N	N	N	N	N	N	N	N	N	N	N	N	N	N	N	N	N	N	N	N	N	N	N	N	N	N	N	N	N	N	N	0.039528902	0.039386259	0.080277379	0.099291449	0.102244954	0.163893485	0.168739234	0.262587933	0.201305147	0.239377371	0.272236751	0.153573131	0.251403288	0.304995229	0.394827064	0.386752458	0.335230536	0.283380901	0.52864732	0.590946093	0.904075253	0.940238413	1.294679402	1.348459029	0.991218039	2.843963063	5.225759017	7.882614866	5.530132389	2.818347324	1.581242215	1.206951534	0.998356165	0.794957734	0.687228378	0.243529458	0.303105213	0.872682754	0.539539108	0.357540736	0.32369157	0.226449497	0.251292406	0.182922402	0.188033662	0.136152799	0.083937159	0.077432674	0.124438615	0.187178761
AKT2	IMAGE:810420	2683	Y	N	N	N	N	Y	N	N	N	N	N	N	N	N	N	N	N	N	N	N	N	N	N	N	N	N	N	N	N	N	N	N	N	N	N	N	N	N	N	0.039528902	0.014862805	0.063668597	0.103371539	0.121307787	0.210518755	0.276254323	0.198582076	0.373853307	0.314406307	0.366555196	0.179841747	0.346377845	0.296581728	0.375085183	0.389476203	0.391889064	0.345370256	0.384150669	0.67073608	1.076399187	1.506367313	1.298614269	1.557956451	2.008453327	2.883628364	5.76329666	5.739355364	4.683827201	3.659425111	2.850910103	2.015120687	1.678396059	2.242188297	1.424068943	0.784016213	0.661199171	1.611502514	1.336980294	0.86424581	0.840461625	0.711243826	0.773890878	0.763600455	0.476583541	0.353333767	0.191334495	0.168631733	0.423394058	0.444245551
AKT3	IMAGE:564849	1029	N	N	N	N	N	N	N	N	N	N	N	N	N	N	N	N	N	N	N	N	N	N	N	N	N	N	N	N	N	N	N	N	N	N	N	N	N	N	N	0.082717636	0.170921384	0.185468366	0.267950146	0.403781723	0.493094987	0.353904052	0.841920959	0.495047731	0.878908663	0.662371779	0.446573797	0.483253496	0.548991573	1.049581681	1.231071062	1.31967513	1.332774609	1.212364695	1.351446021	1.116358167	1.046180322	0.704399957	0.858646638	0.733657594	1.090780702	0.59018406	0.693696167	0.605078303	0.852882252	0.820480321	0.829381014	1.510556453	1.010593621	1.37905025	0.771591156	1.063551546	0.602382773	0.770543632	1.077175746	0.735404006	0.574097912	0.605436244	0.989219967	0.302847315	0.225814926	0.175693951	0.138231799	0.261523075	0.17202965
ALAD	IMAGE:435208	2997	N	N	N	N	N	N	N	N	N	N	N	N	N	N	N	N	N	N	N	N	N	N	N	N	N	N	N	N	N	N	N	N	N	N	N	N	N	N	N	0.075397429	0.095864568	0.162400274	0.187701296	0.152501608	0.257144025	0.283720403	0.260946807	0.304012619	0.36799849	0.321539955	0.307146262	0.343584548	0.26923765	0.421148868	0.283255673	0.396610738	0.41178772	0.595609411	0.590946093	0.661823104	0.715110656	0.684723918	0.652099126	0.478698959	0.583071944	0.784141387	1.060177694	3.775205306	8.478652075	9.214827192	3.669640753	1.490299688	0.579321847	0.450189756	0.229862172	0.466728601	0.334656787	0.172462743	0.215207801	0.138562492	0.125663459	0.10618731	0.11011319	0.079286188	0.077706733	0.066210784	0.066534934	0.047043877	0.086014825
ALAS1	IMAGE:813651	2409	N	N	N	N	N	N	N	N	N	N	N	N	N	N	N	N	N	N	N	N	N	N	N	N	N	N	N	N	N	N	N	N	N	N	N	N	N	N	N	0.091501776	0.138966528	0.20300078	0.374042289	0.325797696	0.494507739	0.516670629	0.462810164	0.661432088	0.635958198	0.823141756	1.242728449	1.148075396	1.371427144	1.421376375	1.857501112	1.199275563	2.19620025	1.645855582	1.326511821	1.523441941	1.383871958	1.345836931	1.401571052	2.336257529	6.203567944	7.564327389	2.92857605	0.884499649	0.492841973	0.498520073	0.509083651	0.326997741	0.392650725	0.462133029	0.282046858	0.211905558	0.290894019	0.212017829	0.135500802	0.146513246	0.103975571	0.10174028	0.084045742	0.102249046	0.092982453	0.049006824	0.063093152	0.069807232	0.068420786
ALB	IMAGE:72969	3350	N	N	N	N	N	N	N	N	N	N	N	N	N	N	N	N	N	N	N	N	N	N	N	N	N	N	N	N	N	N	N	N	N	N	N	N	N	N	N	0.180075143	0.09437855	0.411537238	0.149616916	0.308468612	0.282575343	0.276254323	0.282281446	0.232117923	0.217940618	0.310821369	0.226317836	0.30447757	0.376511191	0.338892966	0.190652945	0.302179858	0.367509411	0.158594056	0.344095055	0.901577817	0.367487544	0.275463684	0.451453708	0.395447003	0.821060202	0.806307859	0.70678513	0.432198788	1.301456602	1.248896047	1.332101209	1.296415671	1.423628925	0.885679011	0.618763784	1.566492014	0.88426677	1.072749054	0.491902606	0.316308775	0.355303161	0.329126359	0.327193125	0.268186903	0.309498801	0.260673387	0.254668119	0.266581413	0.498493481
ALDH18A1	IMAGE:588500	3408	N	N	N	N	N	N	N	N	N	N	N	N	N	N	N	N	N	N	N	N	N	N	N	N	N	N	N	N	N	N	N	N	N	N	N	N	N	N	N	0.409195294	0.218482273	0.387546387	0.383562771	0.679323816	0.750238122	0.506217701	0.559639513	0.589537393	0.793161653	0.93460853	1.301329021	1.019580455	0.95915757	1.44440769	0.80891176	1.093040497	1.917247457	0.866981773	1.057220276	1.987967583	0.999830968	1.097919019	0.849794635	1.162925571	0.872625094	0.861724039	0.975101794	0.960888169	0.891247055	1.903203284	1.319374298	0.769747344	0.631889271	0.551252281	0.48084685	0.47611704	0.490401164	0.333849649	0.24708987	0.333345528	0.278118866	0.249068487	0.307867285	0.26125431	0.206554259	0.310723127	0.328085875	0.174516827	0.139285069
ALDH1A3	IMAGE:814798	3548	N	N	N	N	N	N	N	N	N	N	N	N	N	N	N	N	N	N	N	N	N	N	N	N	N	N	N	N	N	N	N	N	N	N	N	N	N	N	N	0.349170247	0.378999781	0.394928456	0.470613133	0.59960709	0.664053123	0.89297396	0.928903551	0.973661625	0.864617495	0.625930701	0.590043557	2.09502849	1.175809836	0.493533303	1.220177003	0.934868057	1.120239279	0.845835899	0.575985755	2.365081288	1.930137166	1.479633481	1.761553295	2.187964583	2.058600744	1.202534591	1.979652182	1.567976559	1.322115295	2.084954838	2.303600771	4.091813579	1.283090088	0.864547807	0.923175838	0.612917001	0.365548194	0.520552413	0.516953273	0.342999486	0.431849281	0.246288587	0.270563307	0.257355125	0.253045486	0.409779052	0.415269275	0.336388645	0.225299895
ALDH1B1	IMAGE:2062460	2070	N	N	N	N	N	N	N	N	N	N	N	N	N	N	N	N	N	N	N	N	N	N	N	N	N	N	N	N	N	N	N	N	N	N	N	N	N	N	N	0.172022969	0.147884386	0.171627861	0.311474918	0.233951032	0.367348479	0.338971891	0.323310568	0.43342307	0.53592002	0.488740555	0.612271411	0.251403288	0.452234305	0.621851835	0.463013636	0.542978993	1.633866556	0.401772075	1.024804997	1.853105192	1.168676416	2.668062105	2.859204793	1.628615479	1.479495331	0.753661442	1.011094869	0.687497485	2.42879647	0.682868723	0.396660887	0.425386662	0.289660924	0.47683353	0.15779721	0.488187343	0.329508799	0.270560402	0.211791735	0.270310822	0.228363351	0.236280948	0.188315534	0.129543977	0.143458626	0.119388632	0.0871834	0.123426614	0.102141621
ALDH1L1	IMAGE:68061	2731	N	N	N	N	N	N	N	N	N	N	N	N	N	N	N	N	N	N	N	N	N	N	N	N	N	N	N	N	N	N	N	N	N	N	N	N	N	N	N	0.094429641	0.219968729	0.194695952	0.383562771	0.305002165	0.440817819	0.777991752	0.976497177	1.103072077	1.196887459	1.088947884	0.913355065	1.134108911	0.809814918	0.737010519	0.885172938	1.300788954	1.129094803	0.895176117	1.276643421	0.624361561	0.887267089	1.070373247	0.746521258	0.884551497	0.916256038	2.075341866	2.987474811	2.044400068	0.826321913	0.38946832	0.356358658	0.408023721	0.587904075	0.246226553	0.121764729	0.111317465	0.229111207	0.253156196	0.119559402	0.176042406	0.181798041	0.115082989	0.131236999	0.092717209	0.108922239	0.126165988	0.124466155	0.093075752	0.151992114
ALDH2	IMAGE:2442397	2014	N	N	N	N	N	N	N	N	Y	N	Y	N	Y	Y	N	Y	N	Y	Y	N	Y	N	Y	Y	N	Y	N	Y	Y	N	Y	N	Y	Y	N	Y	N	Y	Y	0.05270484	0.079515745	0.131950114	0.239387065	0.23568373	0.235950963	0.253855043	0.433269895	0.441639989	0.521628851	0.493027637	0.699160981	0.835217935	0.763540262	0.815975931	1.397211221	1.395219834	1.067105447	1.448493779	0.954988873	1.288682101	2.343974063	12.39979896	10.31556233	3.501784057	1.265306253	0.717641971	0.84748755	0.59100649	0.351187223	0.277821112	0.19727021	0.153370488	0.225291149	0.202125994	0.162767048	0.143505578	0.148021699	0.045884249	0.075152	0.066441787	0.04784166	0.033357177	0.044045586	0.062822396	0.076378602	0.045356938	0.038429769	0.041985539	0.032255023
ALDH3A1	IMAGE:2310169	3394	N	N	N	N	N	N	N	N	N	N	N	N	N	N	N	N	N	N	N	N	N	N	N	N	N	N	N	N	N	N	N	N	N	N	N	N	N	N	N	0.284752857	0.307658667	0.382009836	0.71952068	0.384718891	0.638620915	0.92582513	0.594104131	1.055827246	1.143295881	1.116814797	1.72163347	0.500013278	0.803504993	0.773202736	0.659113149	0.467434289	0.535766431	1.229986568	0.703151359	0.636848742	0.764770995	1.310419721	1.026835468	0.894957885	0.848825913	0.756432599	0.95874059	1.20613603	0.947319142	0.765955265	0.623626881	0.682933718	0.363684939	1.028085811	1.302137773	0.81677601	0.424757013	0.287964609	0.536310739	0.394108398	0.310651034	0.275197925	0.357306002	0.438456832	0.308170671	0.246596898	0.293671024	0.400630703	0.364095406
ALDH3A2	IMAGE:767804	3769	N	N	N	N	N	N	N	N	N	N	N	N	N	N	N	N	N	N	N	N	N	N	N	N	N	N	N	N	N	N	N	N	N	N	N	N	N	N	N	0.166167239	0.234831534	0.222377837	0.518217995	0.382986193	0.658401225	0.828762969	0.818945194	1.312594142	1.979331039	1.292589562	1.283142662	1.595015212	0.902365837	1.072612996	0.926027272	0.56894768	1.253073514	1.303997128	1.022312214	1.49097527	1.5990675	0.928706112	0.944216008	0.731055783	0.928155628	0.753661442	1.145253595	0.816151877	1.174557727	1.054161477	0.91422846	1.947518409	1.860265867	0.939885634	0.416236645	0.207881805	0.159605716	0.150311071	0.230010269	0.13572337	0.174143295	0.129537658	0.138428099	0.10788106	0.116228067	0.092278569	0.114715429	0.086500247	0.117292163
ALDH5A1	IMAGE:1468342	4626	N	N	Y	N	N	Y	N	N	Y	N	N	N	N	N	N	N	N	N	N	N	N	N	N	N	N	N	N	N	N	N	N	N	N	N	N	N	N	N	N	0.326477658	0.442909931	0.513037191	0.390363466	0.519890365	0.596234792	0.459925718	0.377469668	0.437531084	0.771724901	0.544474382	0.990141265	1.075448035	0.565818574	0.763332323	1.111232727	1.650183992	1.523170784	1.850265854	1.630712338	1.056419697	0.632343424	0.621760936	0.705211148	0.809104972	1.237540542	1.083388758	1.551000439	0.665384924	1.083072246	2.15246291	2.140270362	1.082275968	0.393723759	0.448352547	0.542971674	0.528422964	0.404162973	0.324356302	0.329074003	0.197622158	0.14607634	0.10285224	0.156854954	0.167670686	0.162055228	0.243469427	0.285068052	0.135567292	0.305938167
ALDH6A1	IMAGE:2435471	4506	N	N	N	N	N	N	N	N	N	N	N	N	N	N	Y	Y	N	N	N	N	Y	N	Y	Y	N	Y	N	Y	Y	N	Y	N	Y	Y	N	Y	N	Y	Y	0.06148898	0.02972561	0.07289531	0.131934619	0.095313111	0.162480733	0.168739234	0.137858471	0.156114323	0.232231787	0.154339354	0.311187025	0.343584548	0.27765115	0.305991238	0.302320967	0.271489496	0.265669162	0.401772075	0.493702076	0.74673677	0.648896871	0.684723918	1.398620384	2.226989177	2.483014145	1.756697785	2.032006461	0.733732695	1.505086257	2.040815703	2.089361688	1.733377626	1.660721403	1.355162761	1.482299716	2.447644251	3.844695192	0.912943844	0.419028471	0.20500428	0.264085053	0.158447805	0.113708353	0.080586129	0.095639269	0.070902947	0.092919208	0.095098921	0.089436008
ALDH7A1	IMAGE:563673	2084	N	N	N	N	N	N	N	N	N	N	N	N	N	N	N	N	N	N	N	N	N	N	N	N	N	N	N	N	N	N	N	N	N	N	N	N	N	N	N	0.080521193	0.123360933	0.172550619	0.206743077	0.258211959	0.293879139	0.427074548	0.446398904	0.480667901	0.432308747	0.546617923	0.729471823	0.695549806	0.527957419	0.483662889	0.552892618	0.573669355	0.433926874	0.627328222	0.755513452	1.128845348	2.780986377	5.662745424	4.847960277	1.39967324	0.868658564	0.518142328	0.65115861	0.556832605	0.891247055	1.116476999	3.550854534	2.103782721	0.461311614	0.457539535	0.499483974	0.957598766	0.683472976	0.245244545	0.153719336	0.105057619	0.109078959	0.075610033	0.07146151	0.09401715	0.073721786	0.084458297	0.073417756	0.096110922	0.084059455
ALDOA	IMAGE:878578	1497	N	N	N	N	N	Y	Y	N	N	N	Y	N	Y	Y	N	Y	N	Y	Y	N	Y	N	Y	Y	N	Y	N	Y	Y	N	Y	N	Y	Y	N	Y	N	Y	Y	0.059293081	0.075800044	0.265745745	0.214904074	0.258211959	0.370173984	0.33449162	0.436552147	0.47450588	0.585939109	0.488740555	0.571857198	0.692756509	0.856090378	1.039710214	0.825253309	0.965558419	1.607299986	6.037153602	7.14122243	5.094789935	0.970034321	0.460417763	0.29506755	0.228943092	0.293518793	0.218894957	0.143974661	0.128654392	0.212482711	0.160980534	0.112422764	0.107070391	0.071878969	0.043181484	0.029819953	0.02950625	0.037327435	0.028480042	0.030743867	0.022714997	0.025515597	0.025574267	0.021573301	0.017330206	0.011954839	0.013033574	0.009750726	0.012140679	0.016616354
ALDOB	IMAGE:121997	1579	N	N	N	N	N	Y	Y	N	N	N	N	N	N	N	N	N	N	N	N	N	N	N	N	N	N	N	N	N	N	N	N	N	N	N	N	N	N	N	N	0.031476729	0.05647831	0.064591356	0.164578607	0.324064997	0.35463282	0.554002069	0.671238997	0.836034255	0.975374351	1.206846161	1.167962631	1.773791138	1.034880684	1.368732767	1.296438181	0.937228894	1.080389078	0.574463536	1.20932008	2.020434254	1.281240295	0.964122469	0.894054653	0.486503537	0.579105413	0.482121463	0.618436988	0.331687218	0.581376045	0.532274109	0.496355712	0.520881759	1.041705474	2.500848808	0.449784207	0.287011156	0.211091161	0.101262637	0.077429134	0.074959827	0.04911734	0.051703705	0.040000156	0.042892308	0.046491227	0.036494389	0.026384274	0.034903198	0.035676205
ALDOC	IMAGE:2548367	1668	N	N	N	N	N	Y	Y	Y	N	N	Y	N	Y	Y	N	Y	N	Y	Y	N	Y	N	Y	Y	N	Y	N	Y	Y	N	Y	N	Y	Y	N	Y	N	Y	Y	0.077593328	0.072084343	0.184545608	0.28427214	0.287673082	0.583519133	0.501737429	0.735244854	0.57105044	0.257241634	0.400852733	0.43040855	0.54470767	0.784574416	0.5494674	0.985946901	0.871127017	1.10252754	1.825595979	6.106443571	5.796572853	7.336506933	1.61343003	0.51931907	0.798698584	0.353016745	0.365748182	0.160335079	0.277411259	0.286262081	0.160980534	0.248177856	0.190990194	0.217781954	0.084525758	0.074549881	0.067059049	0.276736009	0.276889565	0.120698335	0.036911955	0.160109482	0.068938274	0.055281341	0.067155107	0.01394759	0.034409196	0.037282755	0.049067045	0.014660984
ALG3	IMAGE:131091	1565	N	N	N	N	N	N	N	N	N	N	N	N	N	N	N	N	N	N	N	N	N	N	N	N	N	N	N	N	N	N	N	N	N	N	N	N	N	N	N	0.076861361	0.124846951	0.270359538	0.285632442	0.402049025	0.356045572	0.491284502	0.479222395	0.57105044	0.510910173	0.692382233	0.442532302	0.642475524	0.687817148	0.815975931	0.705414974	0.592555531	1.133522911	1.022051828	2.26155297	2.42002572	1.426911066	0.853936825	0.970772019	0.613982854	0.821060202	0.917140219	0.562810468	1.169951656	0.873539772	0.485537878	0.553627841	0.636632541	0.524607334	0.170888726	0.298199525	0.277623675	0.258715964	0.335432138	0.201543536	0.266903068	0.152454736	0.173458454	0.213934264	0.15034048	0.175338198	0.142848809	0.114715429	0.145683968	0.155901423
ALG6	IMAGE:285238	4236	N	N	N	N	N	N	N	N	N	N	N	N	N	N	N	N	N	N	N	N	N	N	N	N	N	N	N	N	N	N	N	N	N	N	N	N	N	N	N	0.147866448	0.314346842	0.241754894	0.323716005	0.623869068	0.549609522	0.518164052	0.551433883	0.39234026	0.310833212	0.471591347	0.472843145	0.603368546	0.803504993	0.819265367	0.849766094	0.854601678	0.774869023	0.666095969	0.802889069	0.956522248	0.70517844	0.775233524	0.404242262	0.632194673	0.642569008	1.169284883	0.598803544	0.749814594	0.6876174	0.270031467	0.61089997	0.680039894	1.218720313	0.825959817	0.787743823	0.508305154	0.989813047	0.816427881	0.467990872	0.726885966	0.54092824	0.647689099	0.367642773	0.210563632	0.176666883	0.221050889	0.209929406	0.220043537	0.11387098
ALG8	IMAGE:2510573	2097	N	N	N	N	N	N	N	N	N	N	N	N	N	N	N	N	N	N	N	N	N	N	N	N	N	N	N	N	N	N	N	N	N	N	N	N	N	N	N	0.103213781	0.145654703	0.159631999	0.380842984	0.31020131	0.391367045	0.455446484	0.618721992	0.581321366	0.282250876	0.407283356	0.551650457	0.497219981	1.175809836	0.585659617	0.966881607	0.800303988	0.606612003	0.599133878	0.503675938	1.051424825	0.950170629	2.376857249	3.077554978	5.239668741	3.248543812	1.476844333	0.490822745	0.908622297	0.640399541	0.220698961	0.407266304	0.228608821	0.350811597	0.269194966	0.239802311	0.233364301	0.366835538	0.197777808	0.166244669	0.211819115	0.104613746	0.078389933	0.083146758	0.130410392	0.100952346	0.026067147	0.115862442	0.146695969	0.049360935
ALOX12	IMAGE:81434	3918	N	N	N	N	N	N	N	N	N	N	N	N	N	N	N	N	N	N	N	N	N	N	N	N	N	N	N	N	N	N	N	N	N	N	N	N	N	N	N	0.106874158	0.15085686	0.31741848	0.334597607	0.329264143	0.344742665	0.344944548	0.274075815	0.449856016	0.468036668	0.430863187	0.529422604	0.972093587	0.197720884	0.621851835	0.735374327	0.63977071	0.739446237	0.673144438	0.471260659	0.494494042	0.655518101	0.999539679	0.705211148	0.764876757	1.646087822	1.122180782	1.171430734	0.554822518	0.97683089	1.16840578	0.863319787	2.242684091	4.509051265	0.795641625	0.301927135	0.280305539	0.199507145	0.158222721	0.186741068	0.143105492	0.142248631	0.135653437	0.137529115	0.081452543	0.08368443	0.05578418	0.055637194	0.07486557	0.110449798
ALOX5AP	IMAGE:67759	1139	N	N	N	N	N	N	N	N	N	N	N	Y	Y	N	N	N	Y	Y	N	N	N	Y	Y	N	N	N	Y	Y	N	N	N	Y	Y	N	N	N	Y	Y	N	0.266452611	0.384201938	0.699428316	0.640632132	0.734778564	0.853378816	1.028860986	1.173438127	1.10101807	1.164732633	1.031070516	1.313452773	1.45814038	3.464326242	6.330389704	3.750409992	2.700730463	1.173373112	0.41586948	0.533596614	1.06141457	0.718421641	0.436806858	0.486861723	0.437072555	0.380781569	0.637288161	0.409019085	0.872438324	0.253798923	0.545256304	0.390297431	0.413811368	0.436636942	0.225094407	0.221164725	0.211905558	0.341092816	0.205689459	0.168522534	0.28393982	0.187538933	0.10785525	0.156854954	0.231359497	0.227807122	0.211145424	0.110700511	0.20233852	0.325486145
ALPI	IMAGE:626967	1606	N	N	N	N	N	N	N	N	N	N	N	N	N	N	N	N	N	N	N	N	N	N	N	N	N	N	N	N	N	N	N	N	N	N	N	N	N	N	N	0.16982707	0.178352787	0.411537238	0.371321684	0.47136746	0.446469718	0.639117879	1.001115038	0.870954154	1.021820345	1.271154152	1.590288192	0.500013278	0.797195069	0.802815029	1.062207156	1.822520934	1.115811172	3.358673255	3.535702698	1.118855603	1.645416854	0.814585601	0.57538176	0.437072555	0.400614219	0.457185228	0.556265987	0.450290774	0.481037508	0.485537878	0.43908461	0.341466859	0.262840184	0.497045658	0.342929454	0.237388054	0.262577303	0.289547097	0.266447336	0.372529319	0.264085053	0.287429483	0.228765957	0.264287718	0.214524152	0.232521047	0.188133185	0.185645504	0.223832651
ALS2CL	IMAGE:1493581	2328	N	N	N	N	N	N	N	N	N	N	N	N	N	N	N	N	N	N	N	N	N	N	N	N	N	N	N	N	N	N	N	N	N	N	N	N	N	N	N	0.035868526	0.140452984	0.067359632	0.157777913	0.143836015	0.148352322	0.113488784	0.244534576	0.304012619	0.425163163	0.255088423	0.288959903	0.220676201	0.281857499	0.29941026	0.487526422	0.524092817	0.487060707	0.718960654	0.645801879	0.462027371	0.476740437	0.519445878	0.672753801	0.465690761	0.678267779	0.393455575	0.487550504	0.562863267	0.965026426	0.420626081	0.629990337	0.671358424	0.608287633	0.753378275	0.392629221	0.808728503	0.819909963	2.911294275	2.491396561	0.577533598	0.332338922	0.268526975	0.325844648	0.159005902	0.140137745	0.119388632	0.207634637	0.1436608	0.055225615
AMD1	IMAGE:149013	3830	N	N	N	N	N	N	N	N	N	N	N	N	N	N	N	N	N	N	N	N	N	N	N	N	N	N	N	N	N	N	N	N	N	N	Y	Y	N	N	N	0.039528902	0.060937239	0.107036505	0.11833323	0.169830691	0.272685188	0.22697653	0.365981786	0.345095429	0.446599916	0.357981032	0.426367056	0.79331766	0.420683074	0.605401498	0.351345614	0.377724562	0.407359612	0.405296543	0.401444535	0.561925655	0.625722194	0.377778743	0.593085768	0.988617082	2.518712029	2.23050717	1.956747283	0.279421346	1.21587394	1.448823167	1.289677486	1.200921653	3.406195118	2.391517427	0.414994416	0.300423349	0.337231477	1.305336067	0.239119536	0.168092325	0.218157247	0.262411196	0.1671925	0.1139466	0.088333442	0.06986067	0.078006551	0.100158093	0.170562407
AMFR	IMAGE:753897	3401	N	N	N	N	N	N	N	Y	N	N	N	N	N	N	N	N	N	N	N	N	N	N	N	N	N	N	N	N	N	N	N	N	N	N	N	N	N	N	N	0.101749849	0.093635323	0.124568045	0.233946673	0.313667758	0.271272436	0.362863556	0.323310568	0.324553578	0.275105291	0.35369395	0.444553415	0.455319707	0.521647494	0.493533303	0.610088502	0.56894768	0.79258007	0.66961997	1.314045176	1.068906878	0.986587767	1.046761489	1.071095487	1.079673615	1.412065206	1.512865199	1.518278818	1.561945896	1.906442749	1.830502662	4.499022795	2.445249579	0.504223776	0.148838446	0.096914615	0.131435275	0.142873016	0.126577702	0.099063735	0.095403661	0.065702511	0.053371645	0.064719902	0.077553359	0.053132989	0.042228829	0.052195413	0.051090213	0.052292559
AMH	IMAGE:2262455	3027	N	N	N	N	N	N	N	N	N	N	N	N	N	N	N	N	N	N	N	N	N	N	N	N	N	N	N	N	N	N	N	N	N	N	N	N	N	N	N	0.15225879	0.15903149	0.349714158	0.335957909	0.532021353	0.64851107	0.816816617	0.851768685	0.879171072	0.836035158	1.043932642	0.9759964	1.662055979	0.864503878	0.766621758	1.111232727	0.986805432	1.328347193	1.244083507	1.418769362	1.096378677	1.393804174	0.779168391	1.118306173	1.152519183	1.070948939	1.255179614	1.429930677	2.671590932	2.723910434	1.75260867	0.97150059	0.816047441	0.572884665	0.74510942	0.432389312	0.43588142	0.441489713	0.460427352	0.277833737	0.493487099	0.295341542	0.237948888	0.176630286	0.23525932	0.26433626	0.195504881	0.224268927	0.147201135	0.227743392
AMOTL2	IMAGE:141192	3730	N	N	N	N	N	N	N	N	N	N	N	N	N	N	N	N	N	N	N	N	N	N	N	N	N	N	N	N	N	N	N	N	N	N	N	N	N	N	N	0.073933496	0.104782426	0.157786481	0.228505463	0.34312783	0.288227241	0.322545268	0.489069152	0.345095429	0.28582397	0.355837491	0.371807978	0.48884009	0.689920724	0.980486681	0.66456064	0.793221476	0.500343646	0.821165557	1.348953238	1.870587246	3.098813582	1.550467048	1.215678214	1.303413086	1.094747232	0.892202589	1.380848638	0.948826845	0.849930842	0.94251427	0.929076866	1.562644197	2.642349237	0.805747689	0.346657063	0.282988361	0.254853929	0.216764503	0.272140537	0.22317695	0.14352431	0.225162159	0.13663013	0.155539605	0.152757205	0.144934641	0.147982525	0.138096461	0.169584722
AMPD2	IMAGE:811013	3004	N	N	N	N	N	N	N	N	N	N	N	N	N	N	N	N	N	N	N	N	N	N	N	N	N	N	N	N	N	N	N	N	N	N	N	N	N	N	N	0.144206616	0.262327461	0.474283076	0.87593829	0.408980868	0.979124435	0.887000265	0.943673686	1.976081129	1.961466776	1.796334904	2.594575053	1.502833952	1.123224451	1.14828792	0.879725447	0.840437177	0.575616633	0.916321991	0.476248045	0.504483787	0.675382533	1.243521873	0.967821351	0.608780087	0.709999133	0.748120521	0.772227586	1.740856074	2.712105969	1.890221089	1.134830999	0.396448426	0.33364612	0.187425493	0.139159624	0.179717445	0.20079449	0.145564397	0.099063735	0.123229617	0.112905996	0.079501892	0.076854642	0.108747474	0.078370798	0.054741264	0.07628566	0.087511414	0.101165367
AMT	IMAGE:248631	1913	N	N	N	N	N	N	N	N	N	N	N	N	N	N	N	N	N	N	N	N	N	N	N	N	N	N	N	N	N	N	N	N	N	N	N	N	N	N	N	0.168363138	0.225170448	0.24452317	0.413486154	0.634266308	0.524178204	0.286707251	0.438193273	0.490938826	0.961083183	0.926034366	0.947706671	1.340818627	0.729885455	1.013388409	1.35635781	2.308840878	1.350485656	1.455542715	1.099608507	1.703258184	2.264517817	3.140285321	1.891382683	2.429915873	1.657987412	1.454677861	1.799683659	1.931827575	1.171606317	0.934724624	0.963015639	0.93758695	0.877564999	0.829635178	0.695798584	0.901269089	1.281994411	1.257869329	1.168269146	0.893842373	0.370611982	0.2184904	0.328541601	0.15034048	0.253045486	0.316457567	0.348735082	0.185645504	0.398305799
ANAPC1	IMAGE:45771	1748	N	N	N	N	N	N	N	N	N	N	N	N	N	N	N	N	N	N	N	N	N	N	N	N	N	N	N	N	N	N	N	N	N	N	N	N	N	N	N	0.183003008	0.289823388	0.345100365	0.263869239	0.507760426	0.579279986	0.501737429	0.594104131	0.642945136	0.718132717	0.795274843	0.559732715	0.712309588	0.835056224	0.615271911	0.751715876	0.729480437	0.451637921	0.796495215	0.690683804	1.193779524	0.926995213	0.905095207	1.395669716	1.488127963	1.237540542	0.889431431	1.210696051	0.934755434	1.09782812	1.212545736	1.09452877	1.012825282	0.572884665	0.472240036	0.658523874	0.548540775	0.562481344	0.414543103	0.464574805	0.573558558	0.429297922	0.471450746	0.474160801	0.218795528	0.225150306	0.301338801	0.230003994	0.184128337	0.310337035
ANAPC10	IMAGE:2114111	1200	N	N	N	N	N	N	N	N	N	N	N	N	N	N	N	N	N	N	N	N	N	N	N	N	N	N	N	N	N	N	N	N	N	N	N	N	N	N	N	0.200571833	0.15977428	0.268514021	0.323716005	0.46097022	0.490268593	0.497258196	0.369264038	0.505317765	0.853898816	0.801705466	1.032575859	1.00561397	1.00543303	1.895168851	2.415841221	5.165382944	3.816783175	5.79750005	1.057220276	1.163810289	0.903820536	1.459957442	1.974002144	1.378860464	1.392233443	0.872807275	0.87693693	0.661364349	0.599083328	0.480344507	0.354237164	0.303847153	0.332573086	0.26827589	0.447299288	0.254823043	0.204655829	0.1439827	0.244812736	0.164685244	0.170953761	0.087284802	0.166743008	0.123045549	0.158734347	0.179343198	0.256962146	0.127978951	0.13342039
ANAPC2	IMAGE:592707	2236	N	N	N	N	N	N	N	N	Y	N	N	N	N	N	N	N	N	N	N	N	N	N	N	N	N	N	N	N	N	N	N	N	N	N	N	N	N	N	N	0.144938583	0.209564853	0.207613699	0.408045762	0.263411104	0.439405067	0.256841891	0.556357261	0.299904605	0.578793524	0.705243479	0.777968293	0.477666902	0.769850187	0.885069877	0.926027272	0.779056975	0.504771753	0.648474096	0.982416766	0.661823104	1.575892083	1.389123875	1.130108845	2.273818349	3.010555554	2.072570708	1.8029559	2.239392144	1.035853214	1.064547397	1.279071041	0.769747344	0.553574141	0.825959817	0.381446854	0.580728888	0.579214045	0.427200635	0.421305605	0.658172343	0.392300542	0.308555911	0.309665254	0.325376647	0.278283295	0.202282875	0.186412294	0.170976492	0.248269055
ANAPC5	IMAGE:823954	2648	N	N	N	N	N	N	N	N	N	N	N	N	N	N	N	N	N	N	N	N	N	N	N	N	N	N	N	N	N	N	N	N	N	N	N	N	N	N	N	0.076129395	0.075800044	0.185468366	0.235306158	0.263411104	0.343329024	0.229963378	0.472657891	0.410827212	0.675259213	0.610925914	0.54558785	0.745829972	0.570025726	0.898230779	1.026800313	0.741284623	0.99183246	1.208840228	1.082154476	1.303666719	0.864092412	0.822455334	0.767175933	0.905365126	1.646087822	2.726483026	2.490107585	1.087532474	0.897149874	0.532274109	0.466659928	0.465899112	0.481695172	0.160781719	0.19631461	0.249458357	0.2149525	0.175626928	0.133223668	0.109032659	0.158833803	0.177906293	0.155056985	0.13647657	0.102281032	0.10896139	0.067681947	0.063736893	0.070864283
ANGPTL2	IMAGE:453195	3399	N	N	N	N	N	N	N	N	N	N	N	N	N	N	N	N	N	N	N	N	N	N	N	N	N	N	N	N	N	N	N	N	N	N	N	N	N	N	N	0.459704236	0.555123323	0.540719076	0.680075998	1.214811616	0.987601837	0.81084396	0.928903551	1.125667935	1.3147899	1.506949825	1.22454209	1.262603852	1.808938023	1.529954081	1.394488399	0.925425229	1.806551684	2.146308559	2.283994387	1.977977838	1.244822417	0.806715015	0.693408476	1.802924821	1.519160632	1.318907872	1.577177579	3.075646095	1.404747721	1.469595008	2.950561009	1.869386253	0.895802489	0.58065234	0.741771203	0.696070106	0.375845561	0.29587626	0.422444537	0.239077112	0.311288538	0.328570379	0.390115058	0.291149123	0.188621723	0.435846199	0.273596435	0.17299966	0.293231122
ANGPTL4	IMAGE:310356	1650	N	N	N	N	N	N	N	N	N	N	N	N	N	N	N	N	N	N	N	N	N	N	N	N	N	N	N	N	N	N	N	N	N	N	N	N	N	N	N	0.139082308	0.287594142	0.313728319	0.427088361	0.40724817	0.584931885	0.668983239	1.084814409	1.174966772	1.31121741	0.900310993	0.868899358	1.229083468	1.371427144	1.460859081	1.568798872	2.058598394	1.815407208	1.194743289	1.962339839	3.448973618	4.201276213	1.814124428	0.99732803	0.957397065	0.682234309	0.659454633	0.687151685	1.984093447	0.54596265	0.656903512	0.511204118	0.445643426	0.447365238	0.422626906	0.413751726	0.414422677	0.360400206	0.287964609	0.265308404	0.218065992	0.27875637	0.290765363	0.221574857	0.215762758	0.239097896	0.320107453	0.18010335	0.16996449	0.187668319
ANK1	IMAGE:810625	2319	N	N	N	N	N	N	N	N	N	N	N	N	N	N	N	N	N	N	N	N	N	N	N	N	N	N	N	N	N	N	N	N	N	N	N	N	N	N	N	0.226192286	0.232601851	0.52687857	0.390363466	0.441907388	0.567977079	0.924331706	0.779556228	0.768247574	0.353707322	0.660228238	0.590043557	0.555880858	0.647852417	0.388246086	0.569234167	0.43438309	0.318802994	0.507501446	0.561024507	0.936542758	1.334211619	0.979863641	1.37501504	1.074469994	1.301004137	1.737301076	1.622987376	1.4976187	2.540939471	1.017811166	1.656641561	1.634988706	0.965535391	0.859035237	1.236285339	0.869080976	1.047733825	1.272109351	0.85855261	0.608766635	1.43460761	1.558900545	1.06832207	0.492614445	0.225150306	0.135029176	0.231724885	0.380396517	0.081615958
ANK3	IMAGE:454672	3045	N	N	N	N	N	N	N	Y	N	N	N	N	N	N	N	N	N	N	N	N	N	N	N	N	N	N	N	N	N	N	N	N	N	N	Y	Y	N	N	N	0.101017883	0.072084343	0.1411777	0.134655224	0.261678406	0.262795033	0.274760899	0.221557841	0.258821795	0.278678386	0.188636891	0.276835419	0.273750483	0.248203496	0.187543119	0.272360691	0.243159972	0.256813638	0.391199138	0.264305069	0.33715556	0.357555328	0.373843876	0.475059051	0.866340532	1.162177357	1.274574928	1.282683775	1.047327926	2.3550171	2.451055863	2.044817498	1.857810959	2.274373184	1.414881955	2.070001319	1.883009419	1.360509924	1.31008274	1.75012622	0.893274414	1.083131487	1.215875497	1.226974993	0.720941171	0.802306248	0.703296942	0.70894104	1.386020446	0.585974118
ANKFY1	IMAGE:258688	4253	N	N	N	N	N	N	N	N	N	N	N	N	N	N	N	N	N	N	N	N	N	N	N	N	N	N	N	N	N	N	N	N	N	N	N	N	N	N	N	0.067345255	0.082488219	0.138409424	0.093850239	0.058921195	0.125746508	0.161273153	0.098470475	0.108869492	0.064310257	0.156482895	0.145490142	0.150842137	0.138825575	0.144769923	0.179757964	0.295097347	0.106267665	0.303091174	0.167061052	0.087410268	0.218505787	0.188888945	0.265560871	0.18211392	0.230055198	0.260456743	0.317398703	0.339728368	0.56957158	0.493326702	0.901501549	1.108320379	0.915113013	0.980310833	1.144340562	0.859693495	1.091497288	1.161353366	0.807312344	0.517338014	1.563460603	1.451601275	0.384721927	0.353971519	0.223822175	0.12564485	0.254094241	0.215996366	0.165675412
ANKRA2	IMAGE:138841	1023	N	N	N	N	N	N	N	N	N	N	N	N	N	N	N	N	N	N	N	N	N	N	N	N	N	N	N	N	N	N	N	N	N	N	N	N	N	N	N	0.246688432	0.201390222	0.16516855	0.481493917	0.426309952	0.714916649	0.857134905	1.074967652	0.505317765	0.650249366	0.962475443	2.663278264	5.388413362	8.468353661	5.415707534	5.30559106	2.603938746	0.814719224	0.468734166	0.585959617	0.402088902	0.370798529	0.251852779	0.209498181	0.356422409	0.095195836	0.174562013	0.098164863	0.217104638	0.103289946	0.038946586	0.091210902	0.057875391	0.069732902	0.037668914	0.072064962	0.063035295	0.033465401	0.082275942	0.006832133	0.032368955	0.045289631	0.051703705	0.024718971	0.016463792	0.007969893	0.000521139	0.01261863	0.013151845	-0.000977685
ANKRD10	IMAGE:731270	2914	N	N	N	N	N	N	N	N	N	N	N	N	N	N	N	N	N	N	N	N	N	N	N	N	N	N	N	N	N	N	N	N	N	N	N	N	N	N	N	0.077593328	0.071341115	0.162400274	0.187701296	0.201024512	0.207693251	0.247882386	0.518610391	0.326607585	0.503764589	0.379416442	0.307146262	0.625714922	0.841366149	0.687656345	0.710862465	1.196914726	0.748301761	1.120732263	1.366407269	0.986491483	1.08921943	1.086113566	1.035687472	0.835121368	0.995585753	1.10555523	1.796411418	1.787091283	2.062853373	1.256685693	0.786957291	0.659783129	0.665147192	0.499801943	0.255954515	0.350046451	0.422183018	0.251573708	0.264170202	0.632050264	0.613647322	0.498692144	0.416631998	0.313245566	0.3486842	0.232521047	0.206487624	0.401642705	0.281991321
ANKRD11	IMAGE:1628456	3013	N	N	N	N	N	N	N	N	N	N	N	N	N	N	N	N	N	N	N	N	N	N	N	N	N	N	N	N	N	N	N	N	N	N	N	N	N	N	N	0.174951379	0.349274609	0.266668503	0.228505463	0.478299303	0.576454482	0.556988917	0.44804003	0.718948736	0.578793524	0.619500078	0.697140599	0.706722994	0.607886882	1.566146298	0.964157861	1.435353023	0.951982259	0.828214493	1.004858183	0.68430003	1.032937861	1.121530776	1.171418196	1.300811276	1.078881112	1.701281605	2.123626843	2.812306648	2.328456761	1.687696873	1.338464665	1.600263903	0.94407982	1.098830144	1.318289978	0.925410653	0.871395409	0.789530327	0.876771143	0.407169437	0.696572509	0.767219119	1.942485207	2.210482697	0.711316545	0.496843681	0.265565859	0.411253379	0.365561218
ANKRD12	IMAGE:768940	1962	N	N	N	N	N	N	N	N	N	N	N	N	N	N	N	N	N	N	N	N	N	N	N	N	N	N	N	N	N	N	N	N	N	N	N	N	N	N	N	0.06148898	0.063909712	0.101499953	0.291072834	0.16116615	0.324962356	0.165752386	0.457886786	0.316337551	0.468036668	0.274380292	0.446573797	0.84918524	0.738298956	1.365442278	0.536551069	0.424940263	0.947554151	0.437015354	0.895146611	0.78669575	1.135569524	0.956252736	1.056342147	0.676422034	0.828993263	0.495975856	0.572626404	0.357820354	0.498744792	0.545256304	0.403024343	0.677146071	0.553574141	0.528283868	0.506939193	0.358093958	0.25099259	0.36391218	0.392838872	0.174907161	0.251965094	0.254071497	0.236855267	0.201464684	0.342707058	0.284655341	0.193295116	0.119380278	0.111917041
ANKRD17	IMAGE:897773	2946	N	N	N	N	N	N	N	N	N	N	N	N	N	N	N	N	N	N	N	N	N	N	N	N	N	N	N	N	N	N	N	N	N	N	N	N	N	N	N	0.15225879	0.211794099	0.330337101	0.423007454	0.408980868	0.406909099	0.436034052	0.454604534	0.642945136	0.378716564	0.289385959	0.612271411	0.296097679	0.304995229	0.375085183	0.422159302	0.606720032	0.243530007	0.352431391	0.416404873	0.44954019	0.410526652	0.432871139	0.731767918	0.426666167	0.650502069	0.67607879	0.752594927	0.667395011	0.811566039	0.812691496	0.695747416	0.616376856	0.552501108	0.861791522	0.764136399	1.044775625	0.714364383	0.612320911	0.60690774	0.687702176	0.953002815	0.829486443	1.157311451	1.393790908	1.302419522	0.655333034	0.379708152	0.401642705	0.325486145
ANKRD26	IMAGE:1650555	2425	N	N	N	N	N	N	N	N	N	N	N	N	N	N	N	N	N	N	N	N	N	N	N	N	N	N	N	N	N	N	N	N	N	N	N	N	N	N	N	0.102481815	0.130049108	0.271282296	0.223065071	0.46097022	0.493094987	0.604773286	0.431627799	0.616241264	0.339416154	0.570196874	0.472843145	0.7011364	0.986502452	0.348763379	0.305044712	0.83807634	0.55347817	0.253750956	0.957482566	0.819162421	0.605857762	0.629631522	1.31895235	1.017234435	0.54737406	1.244096378	0.513727643	0.572914504	0.634496722	0.646517591	0.559991297	0.431174309	0.596486304	0.889354372	0.821290923	0.769834772	0.553471322	0.528463272	0.600075608	0.647950426	0.566443836	0.406403522	0.426969544	0.421126626	0.318797379	0.313851236	0.236887557	0.390008027	0.256089105
ANKRD28	IMAGE:278540	2736	N	N	N	N	N	N	N	N	N	N	N	N	N	N	N	N	N	N	N	N	N	N	N	N	N	N	N	N	N	N	N	N	N	N	N	N	N	N	N	0.104677714	0.205849152	0.174396137	0.190421083	0.36392336	0.443644213	0.53906887	0.600668635	0.404665192	0.543065604	0.473734888	0.541547087	0.715102885	0.622611111	0.401406988	0.738098073	0.623245371	0.628751157	0.866981773	0.665749604	0.824157293	0.715110656	1.07824298	0.584233764	0.525528131	0.678267779	0.911597903	0.98491773	0.80610064	0.841077787	1.015214891	0.85271437	1.114108026	0.794957734	0.773591345	1.084700657	0.997834387	0.908722844	0.931930539	0.677504742	0.736539924	1.053788853	0.637681461	0.297979231	0.217062061	0.176002818	0.170480649	0.244917393	0.304519781	0.180825954
ANKRD46	IMAGE:669471	1406	N	N	N	N	N	N	N	N	N	N	N	N	N	N	N	N	N	N	N	Y	Y	N	N	N	Y	Y	N	N	N	Y	Y	N	N	N	Y	Y	N	N	N	0.067345255	0.036413785	0.206690941	0.314195523	0.358724215	0.333438869	0.362863556	0.567845144	0.527913623	0.396580827	0.45658656	0.379890967	0.634095633	1.1274308	0.783073149	0.424883047	0.875848692	1.890680195	1.568320555	1.1021022	1.293676974	0.983277522	1.062502661	0.967821351	1.730079253	1.257373193	1.249638693	1.593537996	0.436218962	0.805664393	3.235185873	1.506038063	0.460111465	0.378704349	0.27378846	0.188859853	0.115341219	0.195645806	0.121831028	0.17193787	0.130044452	0.11609553	0.10285224	0.114157845	0.106148231	0.064423763	0.081851327	0.106685594	0.084476244	0.087480637
ANKRD6	IMAGE:47059	3239	N	N	N	N	N	N	N	N	N	N	N	N	N	N	N	N	N	N	N	N	N	N	N	N	N	N	N	N	N	N	N	N	N	N	N	N	N	N	N	0.09662554	0.13748051	0.168859585	0.187701296	0.093580413	0.271272436	0.209057522	0.149346353	0.166385248	0.189358282	0.094318445	0.252587184	0.296097679	0.44592438	0.404697477	0.394923694	0.507567478	0.659745835	0.514550382	0.997377104	0.854126528	0.685314748	0.692594504	1.31895235	0.681624801	1.281171486	0.997494028	0.726417788	0.464362185	1.404747721	0.708833114	1.128467543	0.821835088	0.791739653	0.775428555	0.586458912	0.909316596	0.813473935	1.118633303	1.058957213	0.714392213	0.424194534	0.261299236	0.221125365	0.220094831	0.134160603	0.174129897	0.242623366	0.146695969	0.059623051
ANP32B	IMAGE:825013	1733	N	N	N	N	N	N	N	N	N	N	N	Y	Y	N	N	N	Y	Y	N	N	Y	N	Y	Y	N	Y	N	Y	Y	N	Y	N	Y	Y	N	Y	N	Y	Y	0.183735519	0.118902004	0.13471839	0.179540299	0.227019188	0.245841118	0.240416306	0.175605341	0.375907314	0.357279811	0.445868855	0.588022444	0.670409314	0.647852417	0.865329051	0.985946901	0.823911838	1.142378434	2.830025934	3.488327991	4.303100147	3.19813426	1.967597015	1.372064372	0.728454827	0.555306233	0.598496138	0.572626404	0.699558809	0.339382759	0.433608276	0.333025302	0.315422447	0.370122121	0.351882573	0.253469596	0.233364301	0.284458686	0.202524482	0.204959602	0.219201237	0.187538933	0.11007917	0.150562838	0.140808643	0.171353251	0.146498695	0.169778746	0.203350521	0.226276148
ANP32E	IMAGE:1637791	3944	N	N	N	N	N	N	N	N	N	N	N	N	N	N	N	N	N	N	N	N	N	N	N	N	N	N	N	N	N	N	N	N	N	N	N	N	N	N	N	0.044652666	0.049790135	0.080277379	0.127854529	0.090113966	0.251492126	0.155299458	0.421781042	0.363582382	0.25009605	0.385847946	0.357663114	0.72907019	0.370201266	1.372023256	0.623706305	0.382446237	0.810291809	0.472258167	0.648295573	0.749234206	0.682003763	0.676853332	0.604888439	0.481299916	0.713965663	0.545851116	0.477734568	0.160818191	0.646301187	0.288207033	0.394539393	0.474580582	2.045862934	1.091480365	0.306896973	0.054987787	0.117130293	0.107591007	0.092231602	0.077799622	0.056772086	0.045588735	0.047640749	0.043759361	0.02855869	0.029195256	0.019501452	0.018716184	0.023458719
ANTXR1	IMAGE:204545	5140	N	N	N	N	N	N	N	N	N	N	N	N	N	N	N	N	N	N	N	N	N	N	N	N	N	N	N	N	N	N	N	N	N	N	N	N	N	N	N	0.139814274	0.131535126	0.285123676	0.314195523	0.360457964	0.346155418	0.407662116	0.727039223	0.657324075	0.375144074	0.54018642	0.446573797	0.435765808	0.744609684	0.868618486	0.87427888	0.882931203	0.925414997	0.856408836	0.857744855	0.709274393	1.344143095	0.893288902	0.708161816	1.287803078	1.197875241	1.152659332	1.868399142	0.828213202	1.814957268	1.544891904	1.243011801	1.284841456	1.264851576	1.523294259	1.855049123	1.527598283	0.989813047	0.905032985	2.376391427	1.14030228	0.389748512	0.251292406	0.219327396	0.192366373	0.182644025	0.253896031	0.193295116	0.198798184	0.132442705
ANXA1	IMAGE:208718	1853	N	N	N	N	N	N	N	N	N	N	N	Y	Y	N	N	N	Y	Y	N	N	N	Y	Y	N	N	N	Y	Y	N	N	N	Y	Y	N	N	N	Y	Y	N	0.088573367	0.103295971	0.166091309	0.186340993	0.126506932	0.380064138	0.41662162	0.310181559	0.33071649	0.36799849	0.503745342	0.741595575	0.944159797	0.75933311	0.671206008	0.825253309	0.805025141	0.575616633	1.067867578	1.181892187	5.551823268	12.82895492	6.288441227	1.85302476	0.387641572	0.293518793	0.188415012	0.199601181	0.39199424	0.200678246	0.163576809	0.390297431	0.248865585	0.143757938	0.13689423	0.19879953	0.087175901	0.092674219	0.074364291	0.068319867	0.04372679	0.042100769	0.033357177	0.028314909	0.047658546	0.027894625	0.049527963	0.039002905	0.047549878	0.043496255
ANXA11	IMAGE:810117	1956	N	N	N	N	N	N	N	N	N	N	N	N	N	N	N	N	N	N	N	N	N	N	N	N	N	N	N	N	N	N	N	N	N	N	N	N	N	N	N	0.142010718	0.088433166	0.150404412	0.365881292	0.303269467	0.583519133	0.830256392	0.640056631	0.731272777	1.339799747	0.861726375	1.592309305	1.511213843	1.18211976	1.747108439	1.587864167	1.135534524	0.99183246	1.702244735	1.685568125	1.660801768	1.73149507	5.265290643	5.228597196	3.561621427	2.197427524	1.407575154	1.15179729	0.747804106	0.717129148	0.597185085	0.629990337	0.599013915	0.543918879	0.517258728	1.216405525	0.952234081	0.482678487	0.321191325	0.785677743	0.418527272	0.172229441	0.149552126	0.182023418	0.13950934	0.148107638	0.196026658	0.224268927	0.188174673	0.113382853
ANXA2	IMAGE:119955	661	N	N	N	N	N	N	N	N	N	N	N	Y	Y	N	N	N	Y	Y	N	N	N	Y	Y	N	N	N	Y	Y	N	N	Y	N	Y	Y	N	Y	N	Y	Y	0.11712223	0.285364459	0.284200917	0.197221778	0.573612414	0.967821528	2.661001834	6.645104766	3.701557382	3.094043978	2.621621081	1.656971022	1.30171083	0.237686419	0.194123043	0.217888553	0.198305108	0.163829605	0.105729371	0.12467191	0.289703437	0.178777664	0.243982194	0.129829388	0.104064731	0.103128009	0.11083236	0.0850759	0.213084063	0.0973883	0.088279913	0.131513131	0.112858038	0.102990823	0.102900677	0.109339672	0.075105598	0.101684242	0.071200106	0.088815535	0.118686617	0.092493787	0.084505712	0.119102259	0.087084557	0.094975204	0.078723219	0.042444686	0.105722432	0.124622654
ANXA4	IMAGE:755506	2571	N	N	N	N	N	N	N	N	N	N	N	N	N	N	N	N	N	N	N	N	N	N	N	N	N	N	N	N	N	N	N	N	N	N	N	N	N	N	N	0.107606124	0.195445275	0.155018205	0.254348756	0.294604925	0.436579563	0.397209188	0.33479942	0.406719199	0.364425396	0.383704405	0.288959903	0.662029422	0.59105988	0.588950106	0.610088502	0.882931203	0.41178772	1.871411729	1.301577621	1.638324842	2.353906279	1.656716973	1.855975428	0.952194298	2.058600744	2.477109519	4.587557288	3.119871218	2.779982521	1.316404119	1.302404397	2.016969094	0.935496571	0.698253518	0.616278865	0.469411423	0.417034335	0.357583018	0.339321472	0.272581985	0.239207631	0.21904638	0.217978919	0.216195646	0.149436324	0.230956993	0.213944323	0.19930335	0.200863491
ANXA6	IMAGE:1475633	2435	N	N	N	N	N	N	N	N	N	N	N	N	N	N	N	N	N	N	N	N	N	N	N	N	N	N	N	N	N	N	N	N	N	N	N	N	N	N	N	0.156650588	0.216253028	0.664365236	1.104443754	1.509416542	1.578184731	2.486288906	1.270267475	3.003150497	2.683171983	2.634482328	3.204825351	1.924633275	1.280980604	1.826073852	1.220177003	1.749336546	0.615467526	1.652904518	0.655775742	0.66432054	0.89388832	1.235651287	1.0238848	0.941787057	1.963405796	2.352422766	0.746050446	0.500546559	0.365943097	0.332346168	0.260904767	0.251759409	0.266058264	0.219581837	0.15779721	0.162282457	0.155744377	0.121831028	0.125253334	0.110168578	0.092493787	0.073386113	0.05303388	0.069754351	0.084348495	0.072467001	0.084315496	0.081441075	0.07721709
ANXA7	IMAGE:49352	2083	N	N	N	N	N	N	N	N	N	N	N	N	N	N	N	N	N	N	N	N	N	N	N	N	N	N	N	N	N	Y	Y	N	N	N	Y	Y	N	N	N	0.147134482	0.144911913	0.241754894	0.345478391	0.360457964	0.213344259	0.331504772	0.513687013	0.575158454	0.493046515	0.439437351	0.525381109	0.494426684	0.30078888	0.407987966	0.569234167	0.550061505	0.743874345	0.764776404	0.767981007	0.699284648	1.433532297	2.86088677	5.597431443	2.838370221	4.858932863	4.217181753	3.916766807	0.846305188	0.805664393	0.636131671	0.396660887	0.234396468	0.150194099	0.181912923	0.185132244	0.152894017	0.158318371	0.117084355	0.116144067	0.131180371	0.11609553	0.085060882	0.066067604	0.06238887	0.089661572	0.090714515	0.066534934	0.080429908	0.108983986
ANXA9	IMAGE:245341	4233	N	N	N	N	N	N	N	N	N	N	N	N	N	N	N	N	N	N	N	N	N	N	N	N	N	N	N	N	N	N	N	N	N	N	N	N	N	N	N	0.106141647	0.074313588	0.127336321	0.088409847	0.185428127	0.203454104	0.206070674	0.374187416	0.236225937	0.178640208	0.222934427	0.155593512	0.226262795	0.262926921	0.519855107	0.566510422	0.474516279	0.41178772	0.303091174	0.496194859	0.596889762	0.311205235	0.314815761	0.35113024	0.499511735	0.650502069	0.698245262	0.775499826	0.695538234	1.23358005	1.376122546	0.960894145	1.151726653	0.976263687	2.104865675	1.438812478	1.712680414	1.150705412	1.335397806	2.519863295	2.287418723	0.623853426	0.453660198	0.288990937	0.190200018	0.298872647	0.186642332	0.188133185	0.138602462	0.264397282
AOC3	IMAGE:484535	1716	N	N	N	N	N	N	N	N	N	N	N	N	N	N	N	N	N	N	N	N	N	N	N	N	N	N	N	N	N	N	N	N	N	N	N	N	N	N	N	0.160310964	0.52539815	0.471514801	0.195862293	0.507760426	0.532654717	0.618212023	0.595745257	0.595700305	0.868189984	0.589489624	0.874961965	1.053100839	1.375634296	1.53324457	0.89606792	0.911260206	2.045654276	2.541032165	4.72258227	3.59382492	3.615282143	2.514589518	1.861876004	1.688452848	1.082847642	0.978097319	1.050360972	1.660446978	0.56957158	0.807498126	0.769988418	0.651101659	0.534262596	0.972961054	0.785258442	0.405035197	0.46851978	0.450934004	0.292636936	0.211819115	0.271101624	0.252960346	0.277304915	0.238724978	0.245075593	0.306552102	0.279332244	0.287320765	0.189622258
AOX1	IMAGE:1917741	1042	N	N	N	N	N	N	N	N	N	N	N	N	N	N	N	N	N	N	N	N	N	N	N	N	N	N	N	N	N	N	N	N	N	N	N	N	N	N	N	0.12297796	0.09958027	0.303577974	0.341398301	0.263411104	0.449295222	0.404675268	0.536662778	0.634729108	0.868189984	1.256148484	1.070968959	1.547527524	1.097983145	2.056390166	1.882013898	2.45756997	0.854570118	0.525123319	0.46378049	0.736747025	0.682003763	0.704399957	0.728817251	0.572357303	0.729831784	0.623433768	0.510455403	0.34575903	0.436769886	0.729604133	1.026651224	0.720552344	0.590049122	1.125473918	0.44232945	0.497575783	0.346241499	0.36391218	0.424721671	0.241348948	0.278118866	0.309111891	0.450340039	1.341366764	0.539298673	0.151711997	0.166336964	0.368762674	0.143683937
AP1B1	IMAGE:192569	3229	N	N	N	N	N	N	N	N	N	N	N	N	N	N	N	N	N	N	N	N	N	N	N	N	N	N	N	N	N	N	N	N	N	N	N	N	N	N	N	0.075397429	0.071341115	0.180854573	0.285632442	0.341395132	0.518526306	0.727220536	0.497274782	0.813438397	1.504148182	1.305451688	0.907293189	0.843597826	0.954951222	1.019969387	1.14119208	1.484929561	1.027254554	0.729533591	1.216800249	0.91905987	0.923684967	1.389123875	1.020934132	1.035446253	1.352568141	1.183137882	1.629531858	1.433291504	1.11553423	2.025236411	3.389645619	1.608945373	0.636180385	0.272870327	0.216194425	0.193129638	0.375845561	0.22625785	0.128668669	0.135155411	0.118009384	0.11230309	0.094382513	0.143408525	0.112907185	0.070381808	0.090625181	0.092569752	0.111427483
AP1G1	IMAGE:50405	4111	N	N	N	N	N	N	N	N	N	N	N	N	N	N	N	N	N	N	N	N	N	N	N	N	N	N	N	N	N	N	N	N	N	N	N	N	N	N	N	0.044652666	0.063166484	0.115341332	0.191781386	0.131706077	0.192151197	0.292679908	0.244534576	0.236225937	0.232231787	0.233652132	0.319270014	0.407832018	0.338650036	0.240186727	0.343174378	0.318705197	0.385220458	0.401772075	0.476248045	1.108865858	0.721731887	0.484028668	1.012082129	0.884551497	0.955920452	1.654177504	1.145253595	0.643272362	1.059462143	1.355350705	1.098770732	1.021506753	0.735953128	0.368420282	0.607581417	0.720210712	0.85080137	0.617067585	0.490764405	0.464525225	0.747603702	0.97292279	0.408092422	0.194099841	0.120877078	0.133465122	0.095787113	0.1077456	0.059134924
AP1G2	IMAGE:161763	2167	N	N	N	N	N	N	N	N	N	N	N	N	N	N	N	N	N	N	N	N	N	N	N	N	N	N	N	N	N	N	N	N	N	N	N	N	N	N	N	0.054900739	0.100323497	0.092273241	0.182260086	0.213155501	0.22040891	0.131407793	0.254381332	0.156114323	0.439454331	0.385847946	0.363725721	0.575434756	1.095879569	0.990357094	1.138468334	1.152059862	1.106955648	1.046721704	1.204333604	1.161312853	1.383871958	2.050236888	1.962199472	2.044875257	1.308937197	1.377095209	1.704791822	0.26937051	1.339821406	1.466998733	0.960894145	1.007037635	0.801394915	0.974798263	0.673433851	0.592799191	0.491688509	0.552196641	0.586412073	0.802981712	0.745689848	0.74998455	0.320451517	0.194966255	0.158070282	0.148062749	0.11987736	0.119380278	0.141728567
AP1S1	IMAGE:323693	1298	N	N	N	N	N	N	N	N	N	N	N	N	N	N	N	N	N	N	N	N	N	N	N	N	N	N	N	N	N	N	N	N	N	N	N	N	N	N	N	0.129566202	0.13748051	0.241754894	0.183620389	0.313667758	0.600473048	0.727220536	0.626927622	1.057881253	1.164732633	0.992485897	0.870920471	1.304504127	1.474494336	1.69775532	1.702255934	1.746975709	2.3378907	2.407107985	1.513520597	0.412078647	0.264855881	0.184954079	0.194744841	0.137885705	0.166591604	0.16624854	0.098164863	0.182930752	0.094436891	0.119436853	0.103937814	0.092601274	0.085825345	0.051450339	0.04224501	0.02950625	0.05534748	0.034809205	0.037576	0.04372679	0.027429451	0.038360996	0.02651694	0.024695687	0.024573744	0.028152979	0.021796221	0.040973538	0.061090294
AP2A2	IMAGE:1631984	3048	N	N	N	N	N	N	N	N	Y	N	N	N	N	N	N	N	N	N	N	N	N	N	N	N	N	N	N	N	N	N	N	N	N	N	N	N	N	N	N	0.114926331	0.147884386	0.125490803	0.179540299	0.173297138	0.591995646	0.652557654	0.633492127	0.733327675	0.725278302	1.408344298	1.299307908	0.748623269	1.920418717	2.118904187	1.813923956	0.95611507	1.031682661	0.912797989	1.468638673	0.836644475	0.907131521	0.999539679	1.056342147	0.744063982	1.261339723	0.800765543	0.79186103	0.796049804	1.395893493	0.436204551	0.920591916	0.980993224	1.703634586	0.757053636	0.164009739	0.140823714	0.23683458	0.234169501	0.204959602	0.199893321	0.139697273	0.169010614	0.168540202	0.124344851	0.073721786	0.090714515	0.082595346	0.080429908	0.065977289
AP2S1	IMAGE:739109	1011	N	N	N	N	N	N	N	N	Y	N	Y	N	Y	Y	N	Y	N	Y	Y	N	Y	N	Y	Y	N	Y	N	Y	Y	N	Y	N	Y	Y	N	Y	N	Y	Y	0.172022969	0.167205683	0.602542156	0.829692913	0.966996898	0.511461655	1.087098283	1.27683198	1.49335833	1.757817326	2.229341632	1.798420401	5.195670951	6.836102369	3.675180073	3.012311919	0.486320465	0.810291809	0.454636761	0.461286797	0.496991479	0.31451622	0.291204004	0.507516398	0.364226987	0.360948918	0.321415238	0.346848083	0.369881679	0.233141403	0.35831138	0.237572439	0.188096371	0.203835578	0.18099479	0.132947096	0.09790623	0.308914064	0.110755984	0.092231602	0.088589498	0.109716463	0.078945913	0.07955082	0.074953477	0.058446066	0.110004306	0.071696865	0.100158093	0.060112609
AP3B1	IMAGE:2544511	4165	N	N	N	N	N	N	N	N	Y	N	N	N	N	N	N	N	N	N	N	N	N	N	N	N	N	N	N	N	N	N	N	N	N	N	N	N	N	N	N	0.122245994	0.1382233	0.253750756	0.325076307	0.402049025	0.377238634	0.515177205	0.620363118	0.558725508	0.632385708	0.285098877	0.701182094	0.337997954	0.387028268	0.513275183	0.359516851	0.299819021	0.35422578	0.648474096	0.371522948	0.694289775	0.533022007	0.515510159	0.711112484	0.69983662	0.868658564	1.227470826	1.348127017	0.942796183	1.372284563	1.417665406	1.100892226	0.871030088	1.317420022	4.736178952	4.336317249	2.255856503	0.406736967	0.311697978	0.196988537	0.289618738	0.249413735	0.22071432	0.271911784	0.200598269	0.179323699	0.208017316	0.202472706	0.154283476	0.278570139
AP3B2	IMAGE:47510	3429	N	N	N	N	N	N	N	N	Y	N	N	N	N	N	N	N	N	N	N	N	N	N	N	N	N	N	N	N	N	N	N	N	N	N	N	N	N	N	N	0.120782062	0.092892095	0.20300078	0.23258637	0.273809395	0.685246185	0.727220536	0.610516362	0.949011761	0.525201341	1.009635106	0.76584381	1.002820673	1.032777108	0.947583899	1.157533629	0.845158851	0.916559473	1.078440515	1.221787635	1.570894064	2.459848188	1.404864194	2.313329712	1.253982104	1.467595741	0.906056983	0.998006693	1.248350665	1.56705999	2.490002449	3.181769992	2.260047032	0.656563943	0.495208449	0.412509497	0.358093958	0.474955809	0.379733898	0.257338069	0.154463327	0.172229441	0.152888006	0.102472598	0.103981875	0.080363549	0.106876197	0.110126634	0.126967784	0.191089502
AP3D1	IMAGE:856434	1970	N	N	N	N	N	N	N	N	Y	N	N	N	N	N	N	N	N	N	N	N	N	N	N	N	N	N	N	N	N	N	N	N	N	N	N	N	N	N	N	0.12590637	0.087690376	0.176241654	0.238026763	0.377787047	0.350393674	0.377796755	0.479222395	0.521750711	0.650249366	0.568053333	0.672892364	0.307270867	0.506923265	0.477081911	0.656389404	1.329117957	1.275212669	1.057295107	0.957482566	0.514473532	1.181918878	0.657177294	2.930020823	1.508941592	1.146311237	0.750891679	0.942380173	0.667395011	0.802712983	0.677675352	0.587566614	0.665570776	0.683384683	1.132823697	1.290955406	0.694728216	0.414459645	0.452516493	0.386006739	0.450896227	0.247499881	0.349140018	0.340676341	0.267320488	0.183972711	0.222093805	0.204766733	0.218525534	0.179360142
AP3S1	IMAGE:796757	1796	N	N	N	N	N	N	N	N	Y	N	Y	N	Y	Y	N	Y	N	Y	Y	N	Y	N	Y	Y	N	Y	N	Y	Y	N	Y	N	Y	Y	N	Y	N	Y	Y	0.094429641	0.082488219	0.144868734	0.111532536	0.270342948	0.340503519	0.28222698	0.510404761	0.451910023	0.635958198	0.480166391	0.466781269	0.723483596	0.698334225	1.207512506	0.803464269	0.864045027	1.377052918	1.311045597	2.31142228	4.725168538	5.936081529	4.572696139	2.90641548	1.620810901	1.043183228	0.56524643	0.261772183	0.219114725	0.233141403	0.288207033	0.193027221	0.138901371	0.141611871	0.108413247	0.115552201	0.127411521	0.079802858	0.058542573	0.062626667	0.072688664	0.061874803	0.051147725	0.044943795	0.061955982	0.078370798	0.042750607	0.048180495	0.052608216	0.047405565
AP3S2	IMAGE:135085	1970	N	N	N	N	N	N	N	N	Y	N	N	N	N	N	N	N	N	N	N	N	N	N	N	N	N	N	N	N	N	N	N	N	N	N	N	N	N	N	N	0.281824992	0.329952875	0.358941744	0.71952068	0.480032002	0.86891998	1.439508911	0.710627962	0.846305181	0.782442975	1.236856615	0.751698945	1.06148155	1.226291644	0.927843073	1.576970108	1.130812849	1.872969148	1.332191471	1.456171118	1.198774397	1.705009408	2.357181211	3.661788741	1.771704804	1.475528801	2.122444573	1.897848522	1.917755763	0.988635355	0.630939121	0.975742551	0.503518818	0.794957734	0.622915691	0.661008794	0.857010673	0.862385386	1.056926544	0.768598142	0.406601478	0.263447549	0.259075316	0.313260416	0.265587021	0.243746907	0.145455779	0.178956336	0.228643045	0.241916249
AP4M1	IMAGE:48136	2460	N	N	N	N	N	N	N	N	N	N	N	N	N	N	N	N	N	N	N	N	N	N	N	N	N	N	N	N	N	N	N	N	N	N	N	N	N	N	N	0.101749849	0.171664612	0.252827998	0.319635915	0.211421752	0.467662779	0.353904052	0.535021652	0.322499571	0.496619004	0.531612256	0.624395163	0.958126282	0.946536917	1.658272613	0.871555134	0.894734868	0.903275842	0.849360367	0.650788355	0.834147038	1.281240295	1.436345685	0.63144445	0.468291718	2.586142154	4.078640606	1.881487318	0.532709956	0.578425808	0.308978052	0.358479125	0.44853725	0.480622138	0.446514395	0.418721564	0.234705232	0.223962523	0.216764503	0.186741068	0.182857241	0.207312967	0.204591711	0.242698665	0.122612022	0.136152799	0.118345716	0.132495991	0.138602462	0.197442308
AP4S1	IMAGE:259587	1530	N	N	N	N	N	N	N	N	N	N	N	N	N	N	N	N	N	N	N	N	N	N	N	N	N	N	N	N	N	N	N	N	N	N	N	N	N	N	N	0.234976427	0.190243119	0.250059722	0.212183469	0.322332299	0.672530526	0.461419141	0.310181559	0.357420361	0.693122871	0.469447806	0.49709138	0.589401242	0.694127073	0.924552584	0.822529564	1.005691608	1.275212669	1.860838792	2.139374752	2.649790687	1.393804174	0.755557486	1.106503502	1.071869037	0.932122159	0.692704341	0.602075785	0.444260112	0.622692258	0.586799165	0.436963116	0.517987935	0.474184957	0.826878893	0.525576779	0.712164163	0.245843907	0.218346991	0.199266402	0.174339202	0.174143295	0.173458454	0.149214362	0.154673191	0.172681937	0.218444558	0.200751815	0.149225138	0.238983193
APBB1	IMAGE:184022	2342	N	N	N	N	N	N	N	Y	N	N	N	N	N	N	N	N	N	N	N	N	N	N	N	N	N	N	N	N	N	N	N	N	N	N	N	N	N	N	N	0.046116599	0.057964765	0.121800643	0.159138215	0.201024512	0.32778786	0.352410628	0.305258181	0.363582382	0.28939646	0.33225766	0.43040855	0.326824766	0.376511191	0.667915519	0.792570211	0.925425229	1.195512266	1.244083507	1.578350245	1.803156468	1.807641071	2.176162851	1.230431554	2.622436181	7.706862456	6.591770991	2.575184271	1.553905147	1.484428737	0.630939121	0.375449025	0.324103918	0.192034249	0.124950957	0.093187467	0.079129351	0.122278281	0.155057745	0.185602136	0.117551372	0.137783418	0.154555945	0.07955082	0.051124204	0.043834411	0.038058444	0.026958152	0.03895037	0.048871377
APBB2	IMAGE:1470333	1495	N	N	N	N	N	N	N	Y	N	N	N	N	N	N	N	N	N	N	N	N	N	N	N	N	N	N	N	N	N	N	N	N	N	N	N	N	N	N	N	0.07905726	0.078772517	0.140254941	0.102011236	0.237416428	0.235950963	0.101542432	0.195299823	0.207468059	0.303687628	0.147907851	0.206111096	0.307270867	0.258720573	0.398117553	0.307767535	0.41077524	0.721735191	0.641425627	0.239370869	0.856623965	0.615789978	0.739816314	0.457355044	0.541137286	0.444245164	0.501518172	0.634797406	0.227155474	0.610887793	0.719219034	0.776351874	1.012825282	1.216575266	1.928465322	2.560788307	2.239762446	1.518828295	1.642349901	1.952808688	2.00518278	2.580252075	1.166951691	0.495734101	0.388632569	0.378571576	0.215316449	0.254668119	0.16996449	0.201351618
APBB3	IMAGE:279920	3226	N	N	N	N	N	N	N	N	N	N	N	N	N	N	N	N	N	N	N	N	N	N	N	N	N	N	N	N	N	N	N	N	N	N	N	N	N	N	N	0.098821984	0.185040962	0.1411777	0.070727551	0.207956356	0.371586736	0.398702611	0.425063295	0.575158454	0.643103782	0.848865128	1.139672901	0.865945022	1.276773452	1.286477919	1.222900749	1.357447482	1.20436779	0.891652115	1.341473069	0.706776956	1.625552422	2.723154501	1.693687933	1.506339782	1.257373193	1.390949603	2.051639119	0.808111128	1.304408012	1.91099293	1.783912731	1.577113315	0.927987376	0.244388401	0.246014377	0.270917099	0.52515391	0.431947309	0.198127469	0.211251156	0.149265202	0.093956561	0.116854798	0.131710333	0.106265978	0.115217608	0.065387921	0.121909447	0.095300687
APC	IMAGE:269332	2526	N	N	N	N	N	N	N	Y	N	N	N	N	N	N	N	N	N	N	N	N	N	N	N	N	N	N	N	N	N	N	N	N	N	N	N	N	N	N	N	0.098821984	0.122617705	0.106113746	0.186340993	0.303269467	0.209106003	0.356890899	0.521892643	0.304012619	0.478755347	0.482309932	0.432428932	0.413418612	0.673092919	0.71397815	0.961434116	0.878209529	0.681884989	0.750679465	0.837797131	1.421047056	0.900509551	1.11366019	0.897005321	1.019836245	1.110613353	0.739808443	1.04054425	0.275401172	0.401356492	0.662096882	0.479386839	0.627951071	0.602923485	0.506233588	0.32304964	0.414422677	0.353964177	0.390809734	0.392838872	0.329369815	0.272377974	0.293544453	0.234608581	0.251723111	0.312155617	0.289347504	0.269580776	0.108251601	0.100187682
APC2	IMAGE:1567699	2171	N	N	N	N	N	N	N	N	N	N	N	N	N	N	N	N	N	N	N	N	N	N	N	N	N	N	N	N	N	N	N	N	N	N	N	N	N	N	N	0.042456768	0.081001763	0.216841285	0.401245067	0.221820043	0.365935727	0.430060357	0.365981786	0.589537393	0.700268455	0.784557138	0.907293189	0.896672109	1.287290529	1.447698179	1.549733578	0.972640408	1.394763965	0.46168523	1.249215528	1.116358167	0.883956104	1.208104663	1.566809214	1.828941217	1.614355581	1.404803997	1.629531858	1.069440488	1.053560497	1.18398425	1.219678445	1.281947632	0.654418897	0.74510942	0.713193941	0.532446718	0.934465567	0.63605428	0.704832543	0.904632249	0.885387121	1.713456491	1.222929563	0.600495504	0.320789575	0.132422206	0.178956336	0.128990952	0.197442308
APCS	IMAGE:201650	731	N	N	N	N	N	N	N	N	N	N	N	N	N	N	N	N	N	N	N	N	N	N	N	N	N	N	N	N	N	N	N	N	N	N	N	N	N	N	N	0.280361059	0.236317552	0.552714938	0.512777603	0.370855204	0.818056454	1.115470219	0.835356454	1.898023522	2.347328924	1.832776862	1.19625236	0.916226007	0.647852417	0.681076421	0.484802676	0.358838386	0.340942149	0.363004795	0.531103831	0.649335923	0.496604869	0.558797955	0.835041295	0.790893153	0.892456857	1.310595794	1.865126901	0.968928918	1.78544552	2.684737019	2.840259739	3.261297021	2.698135763	0.418033412	0.224891873	0.233364301	0.230398551	0.156640233	0.182186069	0.1130077	0.132042526	0.104519371	0.125394375	0.108747474	0.093646519	0.083937159	0.082595346	0.092063751	0.150524871
APEH	IMAGE:813279	2237	N	N	N	N	N	N	N	N	N	N	N	N	N	N	N	N	N	N	N	N	N	N	N	N	N	N	N	N	N	N	N	N	N	N	N	N	N	N	N	0.249616297	0.413184321	0.230682665	0.446130142	0.83529082	0.66829138	0.797404185	0.439834399	0.846305181	1.093276792	1.063224511	0.990141265	0.843597826	0.81402207	0.891650855	1.100338669	0.930146382	1.899535718	1.103110857	1.655646538	1.04143508	1.171987401	1.070373247	2.024163498	4.225035263	2.974856783	1.61538548	1.456107816	0.914652959	0.607936384	0.449186746	0.381812481	0.555606562	0.358320791	0.417114336	0.467179102	0.32992864	0.374558216	0.272142891	0.298330136	0.1130077	0.159471978	0.154555945	0.134382669	0.114813653	0.143458626	0.141806532	0.151998184	0.168447323	0.220901027
APH1A	IMAGE:73600	1968	N	N	N	N	N	N	N	N	N	N	N	N	N	N	N	N	N	N	N	N	N	N	N	N	N	N	N	N	N	N	N	N	N	N	N	N	N	N	N	0.103945748	0.117415548	0.13471839	0.142816221	0.155967004	0.148352322	0.27924117	0.20514658	0.291687686	0.303687628	0.257231964	0.303104767	0.45252641	0.506923265	0.500114281	0.8307008	1.366890831	1.2884963	1.58241796	1.513520597	1.923033407	1.969865289	3.289823042	5.482355395	3.069915123	1.182010008	0.64560024	0.690423926	0.46838276	0.371844743	0.547852579	0.462416939	0.188096371	0.169505644	0.121275596	0.048457538	0.114000287	0.158318371	0.093350986	0.093370534	0.095403661	0.091218108	0.067270334	0.059325996	0.082318958	0.079035418	0.079244996	0.028679043	0.061207724	0.134398075
APH1B	IMAGE:264868	4419	N	N	N	N	N	N	N	N	N	N	N	N	N	N	N	N	N	N	N	N	N	N	N	N	N	N	N	N	N	N	N	N	N	N	N	N	N	N	N	0.102481815	0.270502091	0.218686803	0.300594133	0.356991517	0.47472743	0.642104726	0.405369782	0.971607619	0.468036668	0.505888883	0.66885087	0.279337077	0.321823034	0.460631574	1.002288451	0.675182746	0.491488122	0.613230817	0.448820152	0.05993847	0.294651788	0.212500703	0.345228904	0.361625176	0.360948918	0.338039395	0.464645605	0.661364349	0.531206776	0.415433531	0.517567573	0.329891565	0.293952038	0.950910774	2.120943776	3.111525285	0.812187286	0.419289776	0.323380803	0.312901694	0.188176437	0.191804982	0.183821387	0.198431913	0.160727098	0.168394818	0.170925759	0.254440734	0.173495463
API5	IMAGE:1048609	4046	N	N	N	N	N	N	N	N	N	N	N	N	N	N	N	N	N	N	N	N	N	N	N	N	N	N	N	N	N	N	N	N	N	N	N	N	N	N	N	0.07905726	0.054992292	0.05536377	0.252988454	0.173297138	0.207693251	0.273267475	0.308540433	0.314283544	0.253668539	0.263662587	0.29704216	0.525153771	0.372304842	0.66462503	0.392199949	0.441465602	0.526910908	0.95156527	0.857744855	1.173800034	1.102462631	0.83032592	0.593085768	0.509918123	0.741731374	0.723182892	0.562810468	0.255298697	0.696471628	0.490730428	0.68089901	0.552712738	0.939787685	1.06851101	0.892113656	0.222634929	0.171189732	0.093350986	0.109311934	0.094835702	0.074632937	0.078389933	0.109663698	0.050257789	0.051804303	0.026588924	0.028105165	0.054125383	0.026879901
APLP1	IMAGE:289645	2081	Y	N	N	N	N	N	N	N	N	N	N	N	N	N	N	N	N	N	N	Y	Y	N	N	N	Y	Y	N	N	N	Y	Y	N	N	N	Y	Y	N	N	N	0.149330925	0.164976437	0.331259859	0.300594133	0.329264143	0.309420303	0.321052882	0.571127396	0.653216061	0.771724901	0.923890824	1.491274139	1.502833952	1.989831906	1.194351604	1.331845025	0.901817379	0.93427052	0.831738494	1.054726583	1.238733376	1.718252609	1.507179252	3.971609631	9.058851466	4.025973071	1.366011973	0.962012831	1.041297264	0.717129148	0.327153618	0.282116629	0.162051959	0.163068463	0.16445708	0.131704867	0.100588094	0.10812027	0.088604312	0.115005134	0.078367581	0.075270441	0.047255866	0.056180326	0.055024027	0.058446066	0.077680941	0.059078235	0.037432367	0.046917438
APLP2	IMAGE:240249	3578	N	N	N	N	N	N	N	N	N	N	N	N	N	N	N	N	N	N	N	N	N	N	N	N	N	N	N	N	N	N	N	N	N	N	N	N	N	N	N	0.093697675	0.120388022	0.204845423	0.263869239	0.277274791	0.435166811	0.380782565	0.351210681	0.345095429	0.428735653	0.315109332	0.563774209	0.460906301	0.370201266	0.394827064	0.261466633	0.524092817	0.340942149	0.599133878	0.760499928	0.656828232	0.632343424	0.968058189	1.091750162	0.7622758	1.308937197	1.837051595	2.061455842	1.278503975	2.160241672	3.855739074	4.539325024	7.026112859	7.759688136	1.070349161	0.429904392	0.390282072	0.280597348	0.200942785	0.207236736	0.13572337	0.118646888	0.10952319	0.11730429	0.108314586	0.100952346	0.079766134	0.060799125	0.076888738	0.072819654
APOD	IMAGE:159608	1237	N	Y	N	N	N	Y	N	Y	N	N	Y	N	Y	Y	N	Y	N	Y	Y	N	Y	N	Y	Y	N	Y	N	Y	Y	N	Y	N	Y	Y	N	Y	N	Y	Y	0.038064425	0.062423694	0.190082159	0.197221778	0.188893524	0.365935727	0.355397476	0.369264038	0.375907314	0.468036668	0.460873642	0.769885305	0.569848162	0.938123417	3.227709401	7.511714041	5.455758617	3.418279086	0.933943864	0.299213131	0.182313679	0.155602987	0.145602002	0.091470705	0.083251956	0.071396655	0.072041731	0.062171002	0.078399009	0.061973733	0.036350311	0.059392596	0.049193921	0.037549035	0.03307542	0.033547562	0.017434988	0.029604062	0.025315857	0.019357466	0.018171998	0.012119959	0.011674769	0.01213474	0.012564607	0.007305828	0.007299133	0.013192508	0.008599508	0.004886995
APOE	IMAGE:753610	1145	N	N	N	N	N	N	N	Y	Y	N	N	N	N	N	N	N	N	N	N	N	N	N	N	N	N	N	N	N	N	N	N	N	N	N	N	N	N	N	N	0.035868526	0.122617705	0.128259079	0.161858002	0.346594277	0.69513634	0.828762969	0.658109988	0.774410485	0.664540534	0.885306206	0.903251695	0.798904254	1.217878143	1.32925006	2.761740268	2.391468615	2.094360001	1.388580624	1.338979376	2.397548793	2.973006503	2.231255247	1.212727546	0.418861589	0.368881978	0.703787577	0.291221563	0.753834768	0.43086824	0.480344507	0.632111831	0.312528624	0.453801399	0.348208154	0.453511816	0.370164261	0.400301635	0.259484567	0.276695536	0.232262949	0.127577314	0.095068521	0.088989381	0.105714704	0.108258174	0.043792884	0.080874455	0.090546584	0.062556106
APPBP2	IMAGE:380057	5000	N	N	N	N	N	N	N	N	N	N	N	N	N	N	N	N	N	N	N	N	N	N	N	N	N	N	N	N	N	N	N	N	N	N	N	N	N	N	N	0.144938583	0.138966528	0.217764044	0.296513227	0.311934009	0.443644213	0.442006709	0.484145773	0.56488842	0.525201341	0.630217783	0.874961965	0.935779086	0.719368379	0.921262094	0.748992131	0.790860639	1.762273375	0.923370926	0.685697328	0.739244462	0.804499858	0.696529371	0.923561332	1.009429857	1.174076947	1.208075512	1.233601736	0.532709956	1.165704671	1.228124206	0.97150059	1.111214203	1.00737554	0.760728996	0.550426431	0.629011058	0.520005921	0.552196641	0.691169008	0.63318551	0.834355927	0.721075213	0.274159245	0.211862935	0.18197996	0.120430909	0.142246717	0.177551997	0.169584722
APRT	IMAGE:897774	919	N	N	N	N	N	N	N	N	N	N	N	N	N	N	N	N	N	N	N	N	N	N	N	N	N	N	N	N	N	N	N	N	N	N	N	N	N	N	N	0.210819905	0.240776481	0.542564593	0.930344664	0.689722107	0.877397382	0.987049274	1.171797001	1.563199018	0.964655672	2.310798832	4.279835805	3.491714697	2.854335784	3.09280989	2.083560901	1.690317181	0.681884989	0.634377158	0.688190111	0.644341051	0.552886438	0.401389648	0.714063152	0.499511735	0.42044687	0.767515835	0.438468465	0.854346338	0.345284405	0.454380117	0.629990337	0.274909997	0.30682538	0.234282337	0.243529458	0.191787748	0.3629742	0.197777808	0.17193787	0.208412034	0.139059097	0.075610033	0.062022949	0.127811148	0.097631465	0.045878715	0.060799125	0.080429908	0.111917041
APTX	IMAGE:32283	2233	N	N	N	N	N	N	N	N	N	N	N	N	N	N	N	N	N	N	N	N	N	N	N	N	N	N	N	N	N	N	N	N	N	N	N	N	N	N	N	0.146402515	0.076543272	0.29988694	0.272030236	0.287673082	0.34756817	0.510696934	0.495633656	0.548454583	0.65382246	0.572340415	0.493049885	0.578228053	0.66888657	0.825846345	0.544722305	1.466043385	1.013971615	0.711911719	1.563388997	0.80667524	1.062733768	1.684263598	3.647034643	3.124548872	3.526197372	1.446365783	0.768956131	0.462352098	0.389552027	0.641325042	0.456053483	0.4890497	0.400160941	0.369339358	0.326776787	0.230682437	0.290894019	0.235751198	0.192434269	0.264063945	0.161385161	0.160670915	0.145619199	0.155539605	0.142130496	0.089150461	0.12905495	0.140119629	0.189622258
AQP2	IMAGE:1520793	4497	N	N	N	N	N	N	N	N	N	N	N	N	N	N	N	N	N	N	N	N	N	N	N	N	N	N	N	N	N	N	N	N	N	N	N	N	N	N	N	0.033672628	0.032698084	0.068281517	0.106092143	0.081449424	0.117269105	0.103035856	0.093547097	0.117085519	0.100038178	0.10503615	0.133365659	0.167601919	0.176686731	0.11515763	0.138903629	0.115677893	0.150545974	0.151545587	0.142125942	0.299693182	0.201952341	0.259722513	0.327524897	0.254958635	0.368881978	0.678849948	0.559538228	0.26937051	0.876491181	1.324192944	1.391493805	1.417955179	1.638191778	1.165899117	0.826261223	1.103787166	3.212708357	0.90819717	0.17193787	0.124933494	0.089941758	0.096180481	0.061123965	0.06238887	0.035864518	0.039100721	0.0435917	0.030350861	0.029811525
AQP5	IMAGE:755881	2613	N	N	N	N	N	N	N	N	N	N	N	N	N	N	N	N	N	N	N	N	N	N	N	N	N	N	N	N	N	N	N	N	N	N	N	N	N	N	N	0.066613289	0.076543272	0.154095447	0.183620389	0.266877551	0.293879139	0.640611303	0.761503841	1.474871377	1.618478133	1.942100094	0.67895424	0.871531616	1.00543303	0.944294464	0.868831389	0.887652356	1.846401886	1.113683794	1.326511821	1.098876113	1.142190754	0.802779296	0.976673355	1.004226237	1.059049348	1.52949075	3.134721713	1.069440488	0.867638126	0.615360651	0.443326572	0.665570776	0.683384683	0.227850692	0.344172144	0.191787748	0.175051071	0.145564397	0.154858268	0.117551372	0.130766847	0.10896721	0.11011319	0.096183506	0.097631465	0.076116887	0.091772195	0.100663259	0.084549013
AQP7	IMAGE:162491	668	N	N	N	N	N	N	N	N	N	N	N	N	N	N	N	N	N	N	N	N	N	N	N	N	N	N	N	N	N	N	N	N	N	N	N	N	N	N	N	0.140546785	0.173894295	0.15870924	0.225785676	0.329264143	0.542544872	0.879534185	0.687651227	1.468708465	0.907490999	0.971049607	0.428387437	0.505599872	0.792987917	0.635012737	0.716309033	0.540618156	0.425070659	0.475782635	0.650788355	0.467022244	0.562818654	0.724075995	0.495713727	0.567153682	0.737764844	1.088931074	0.98491773	1.379015144	1.266043208	0.900970588	1.306646359	1.342716847	1.317420022	0.703766088	0.879688599	0.470752355	0.84822668	1.169264225	0.841472277	0.821721669	1.020619181	0.815031774	1.127198573	0.746503911	0.755815021	0.661589251	0.318909026	0.792661898	0.341126245
AQR	IMAGE:564231	819	N	N	N	N	N	N	N	N	N	N	N	N	N	N	N	N	N	N	N	N	N	N	N	N	N	N	N	N	N	N	N	N	N	N	N	N	N	N	N	0.159578998	0.20287624	0.335873652	0.387643678	0.585743403	1.011621293	1.414123822	1.211184997	2.002785	1.129004712	1.989258877	2.14193865	1.377132308	1.148464954	1.026549311	1.037695294	1.286623931	0.920986889	1.173597415	1.251708311	1.018958154	1.463328205	0.46435263	0.976673355	0.931380669	0.817093672	0.814619937	0.772227586	0.584975828	1.065364962	0.420626081	0.66392911	0.873922832	0.706986321	0.949991698	0.682131298	0.557929214	0.529015944	0.60599254	0.351846805	0.243052152	0.694658654	0.298548272	0.139327083	0.120012779	0.081027614	0.066210784	0.123892278	0.086500247	0.03469852
ARAF	IMAGE:809619	2366	N	N	N	N	N	N	N	N	N	N	N	N	N	N	N	N	N	N	N	N	N	N	N	N	N	N	N	N	N	N	N	N	N	N	N	N	N	N	N	0.094429641	0.170178594	0.174396137	0.286991927	0.214888199	0.170958136	0.55848234	0.508763635	0.279362754	0.235804881	0.355837491	0.387973956	0.664822719	0.652058765	0.644884204	0.841594858	0.696429759	0.903275842	0.898700585	1.525987242	2.996935992	2.165196399	1.345836931	1.03863814	1.240973906	3.272342993	2.7957536	1.259778876	1.192064218	0.463330225	0.550448854	0.36060062	0.419599015	0.463456661	0.439164616	0.285774468	0.351387383	0.610105451	0.245244545	0.273279469	0.226584032	0.179246012	0.092844601	0.127191569	0.118279311	0.135488734	0.089671599	0.058505099	0.054631384	0.089924135
ARD1A	IMAGE:154720	1029	N	N	N	N	N	N	N	N	N	N	N	N	N	N	N	N	N	N	N	N	N	N	N	N	N	N	N	N	N	N	N	N	N	N	N	N	N	N	N	0.158847031	0.112213829	0.175318895	0.414846457	0.561482476	0.915545249	0.848175401	0.710627962	1.064043273	1.522012445	1.16397358	1.986345137	3.46098761	3.659944354	4.714890286	2.317791926	2.445766305	1.917247457	1.871411729	1.067194138	0.811670112	0.926995213	0.881483449	0.551776417	0.853332334	1.142344706	1.102784073	0.844215309	0.725691545	0.513499493	0.620553201	0.509083651	0.341466859	0.296098105	0.455702326	0.284531778	0.21458838	0.21752719	0.148729374	0.093370534	0.198190117	0.080373828	0.052815665	0.111461667	0.068887936	0.067744644	0.112611276	0.09636099	0.069301231	0.095788814
ARF1	IMAGE:856800	1002	N	N	N	N	N	N	N	N	N	N	N	N	N	N	N	N	N	N	N	Y	Y	N	N	N	N	Y	N	Y	Y	N	Y	N	Y	Y	N	Y	N	Y	Y	0.084913535	0.1077549	0.179931814	0.282911837	0.452304628	0.579279986	0.450966213	0.449681156	0.595700305	1.325508578	1.088947884	1.353866986	1.075448035	1.855213483	1.454279157	0.958710371	1.288984768	0.801435593	1.117208262	1.767851804	1.376093203	2.039390059	5.851634369	5.544319421	3.4991831	0.614804185	0.296477609	0.1930567	0.116593068	0.144606159	0.168769359	0.118786219	0.112858038	0.112646085	0.086362967	0.065852434	0.044258416	0.05277279	0.045884249	0.042130268	0.026690038	0.02998081	0.025574267	0.027865417	0.030761228	0.020588797	0.026588924	0.035561865	0.029844861	0.026879901
ARF3	IMAGE:878815	3260	N	N	N	N	N	N	N	N	N	Y	Y	N	N	N	Y	Y	N	N	N	Y	Y	N	N	N	Y	Y	N	N	N	Y	Y	N	N	N	Y	Y	N	N	N	0.094429641	0.078772517	0.232527308	0.584865456	0.663727431	0.552435026	0.551015222	0.935468055	1.043502314	1.293353147	1.166117121	1.157859261	0.882705623	1.722697832	2.260383622	3.26288357	4.922222451	2.931218379	1.120732263	1.094622031	1.438529109	1.109083862	1.585883406	1.991706151	0.993819849	0.840892853	0.820160858	0.81803817	0.574924591	0.755493952	3.785634727	6.620201762	1.093851262	0.447365238	0.359233294	0.259682125	0.264211482	0.204655829	0.083857639	0.124114401	0.109600618	0.107165105	0.076166013	0.071910228	0.086218142	0.07106497	0.046920993	0.056784208	0.063736893	0.064511477
ARF4	IMAGE:85171	2079	N	N	N	N	N	N	N	N	N	N	N	Y	Y	N	N	N	Y	Y	N	N	N	Y	Y	N	N	N	Y	Y	N	N	N	Y	Y	N	N	N	Y	Y	N	0.139814274	0.096607796	0.179009056	0.209463682	0.301536769	0.470488284	0.58386743	0.461169038	0.492992833	0.589511598	0.555192087	0.466781269	0.768177168	0.525853843	1.273315963	1.590587912	1.742254034	1.390336549	0.711911719	0.962469042	1.21625645	2.118847045	5.2220037	7.072769952	5.853651595	1.400165616	0.307560845	0.448285188	0.170869428	0.318724066	0.285609937	0.326661847	0.292271859	0.160922395	0.106575095	0.098157305	0.177034623	0.148021699	0.137653538	0.141194003	0.078935541	0.134593885	0.047255866	0.091686335	0.055456915	0.066415959	0.116260523	0.149703416	0.06828923	0.069886598
ARF5	IMAGE:884743	1152	N	N	N	N	N	N	N	N	N	N	N	N	N	N	N	N	N	N	N	N	N	N	N	N	N	N	N	N	N	N	N	N	N	N	N	N	N	N	N	0.103213781	0.101809953	0.197464228	0.390363466	0.434975544	0.637208163	0.582374006	0.850127559	0.895604018	1.114713544	1.189696952	1.436715793	0.938573203	3.041539592	3.513958758	4.820788384	6.614900469	2.302467914	1.050246171	0.568505586	0.696787211	0.688624994	1.180558039	1.504844428	0.725853016	0.333184094	0.321415238	0.258499942	0.339728368	0.159362033	0.241470802	0.290601579	0.118645685	0.124446393	0.077175037	0.065852434	0.06839998	0.08881288	0.064870944	0.063764868	0.055651911	0.044013952	0.032245217	0.02651694	0.03639388	0.031879571	0.037537305	0.052195413	0.045525875	0.045939752
ARFGAP1	IMAGE:809512	2718	N	N	N	N	N	N	N	N	N	N	N	N	N	N	N	N	N	N	N	N	N	N	N	N	N	N	N	N	N	N	N	N	N	N	N	N	N	N	N	0.065881323	0.054992292	0.250059722	0.153697006	0.18196168	0.357458325	0.406168692	0.413575412	0.72921877	0.53592002	0.715962065	0.88910683	0.617335031	0.954951222	0.579079693	0.85248984	0.691708085	0.376364934	0.514550382	0.561024507	0.964014557	1.261375864	1.69606905	1.183220867	1.040649021	1.166143887	1.183137882	1.763689797	3.678714311	2.594060149	0.734797504	1.372403438	0.949162244	0.543918879	0.511746158	1.358050068	1.216445563	1.050308515	0.553779129	0.411057405	0.166388448	0.177332828	0.147328206	0.096629974	0.084051787	0.05578925	0.039100721	0.062520016	0.080935909	0.038609261
ARFGEF2	IMAGE:2512364	4001	N	N	N	N	N	N	N	Y	N	N	N	N	N	N	N	N	N	N	N	N	N	N	N	N	N	N	N	N	N	N	N	N	N	N	N	N	N	N	N	0.113461854	0.127076634	0.251905239	0.282911837	0.254746562	0.558086925	0.585360853	0.599027509	0.768247574	0.393007732	1.024639893	1.024493602	0.829631341	1.011742955	0.654754617	0.994117214	0.828632991	0.779297131	1.081964983	0.628347848	1.251220558	1.463328205	0.724075995	1.218628882	0.933982479	1.098713762	0.531996722	0.962012831	0.651313513	1.239482869	0.5582385	0.803927191	0.908648715	0.524607334	0.618321254	0.545456593	0.53378765	0.713077038	1.278437721	1.562246951	0.457143104	0.376991049	0.254071497	0.221125365	0.236125734	0.117556197	0.077159164	0.079727442	0.075876736	0.038609261
ARFIP2	IMAGE:769603	1779	N	N	N	N	N	N	N	N	N	N	N	N	N	N	N	N	N	N	N	N	N	N	N	N	N	N	N	N	N	N	N	N	N	N	N	N	N	N	N	0.08198567	0.144168685	0.217764044	0.195862293	0.294604925	0.298117396	0.295666755	0.247816828	0.27525474	0.217940618	0.340831824	0.480926133	0.662029422	0.826642723	0.743590443	1.762175563	1.163863527	1.07596097	1.448493779	1.767851804	3.448973618	6.916048065	5.123623508	1.416324391	1.355445879	1.427931327	1.077847838	0.752594927	1.039287177	1.032901805	0.451783842	0.888774638	0.561394209	0.496714582	0.493371239	0.403811588	0.166305252	0.361686855	0.287964609	0.167383602	0.136859288	0.125663459	0.096180481	0.081798281	0.129977504	0.047819357	0.016161682	0.025811138	0.148213137	0.084059455
ARFRP1	IMAGE:884641	1659	N	N	N	N	N	N	N	N	N	N	N	N	N	N	N	N	N	N	N	N	N	N	N	N	N	N	N	N	N	N	N	N	N	N	N	N	N	N	N	0.13469051	0.109241356	0.160554757	0.306034526	0.247814719	0.531241965	0.53160279	0.717192467	0.636783115	0.746715054	1.026783434	0.491029504	0.458113004	0.788780764	0.766621758	0.85793733	0.960836744	0.562333694	0.944516801	2.027169487	1.173800034	3.194823275	1.951856696	1.242234225	1.142112795	0.888490327	0.814619937	0.775499826	1.067430401	0.54596265	0.506308898	0.443326572	0.373297838	0.287514856	0.138731439	0.177677025	0.152894017	0.288320025	0.186702764	0.149165068	0.202733116	0.130128672	0.117306909	0.110562682	0.178935352	0.128846971	0.132943344	0.18010335	0.135061292	0.202818861
ARHGAP1	IMAGE:180079	3221	N	N	N	N	N	N	N	N	N	N	N	N	N	N	N	N	N	N	N	N	N	N	N	N	N	N	N	N	N	N	N	N	N	N	N	N	N	N	N	0.141278751	0.149370404	0.221455079	0.170018999	0.313667758	0.207693251	0.237429458	0.469375639	0.460126941	0.364425396	0.604494411	0.39201545	0.684375799	0.504819689	0.746880932	0.648219091	0.757809962	0.668601358	0.570939069	0.967456428	0.854126528	0.71180041	1.223845835	0.560628421	0.861136911	1.776981542	1.651406346	1.878215078	1.638334417	3.11641387	6.17956926	3.960242333	2.890891926	1.504090122	1.016142538	0.782773523	0.512328907	0.41574699	0.32593879	0.349569671	0.247595152	0.234104243	0.2212703	0.338429655	0.196266196	0.329423533	0.140242478	0.12905495	0.101675261	0.184735264
ARHGAP17	IMAGE:782246	3378	N	N	N	N	N	N	N	N	N	N	N	N	N	N	N	N	N	N	N	N	N	N	N	N	N	N	N	N	N	N	N	N	N	N	N	N	N	N	N	0.141278751	0.135250827	0.261131952	0.375401774	0.327531445	0.211931507	0.46888626	0.487428026	0.466288962	0.303687628	0.420145482	0.418284067	0.494426684	0.765643838	1.000227507	0.917856036	1.338561306	0.602183895	0.898700585	1.049740107	1.261210303	1.135569524	0.964122469	1.439929734	1.732681063	1.193909598	1.108326388	1.18124667	1.370974395	1.080120836	1.002232696	1.853910744	1.967774094	1.152205491	0.674366029	0.533031536	0.469411423	0.491688509	0.414543103	0.51581434	0.554818601	0.359768374	0.341913088	0.293485084	0.43715753	0.421741921	0.320628592	0.398635727	0.363198336	0.354809544
ARHGAP19	IMAGE:773373	1330	N	N	N	N	N	N	N	N	N	N	N	N	N	N	N	N	N	N	N	N	N	N	N	N	N	N	N	N	N	N	N	N	N	N	N	N	N	N	N	0.303785614	0.276447038	0.20300078	0.455651441	0.509493125	0.487443089	0.984062427	0.690933479	1.2591864	1.425546756	1.221850948	0.586002063	0.938573203	1.503942794	1.154868898	0.909685723	1.18511054	2.058937907	0.796495215	1.378873914	1.443523982	1.181918878	0.739816314	1.183220867	1.131705554	0.706032603	0.775827914	1.020911592	2.743958877	0.734836432	0.685464998	0.613021464	0.723446168	0.798175814	0.845253812	0.987785581	0.789951624	0.85080137	1.004713133	0.947368145	0.418527272	0.480329116	0.403624432	0.332136764	0.353105104	0.336729361	0.182993084	0.298833696	0.299461443	0.390975307
ARHGAP24	IMAGE:593652	1041	N	N	N	N	N	N	N	N	N	N	N	N	N	N	N	N	N	N	N	N	N	N	N	N	N	N	N	N	N	N	N	N	N	N	N	N	N	N	N	0.155918622	0.277933494	0.446601192	0.535900291	0.6429319	0.512874407	0.751113239	0.589180753	0.460126941	0.73956947	0.745972519	0.919416941	0.9413665	1.007536606	0.835716758	1.100338669	1.126091175	0.819147332	1.222937633	1.014831135	1.178794907	1.330900634	1.156947134	1.079947491	1.183738346	1.193909598	1.016889343	1.092898529	0.669405499	1.31031083	1.1787917	1.109377176	1.270372338	0.894729455	0.46580839	0.692071436	0.859693495	0.679611637	0.498400741	0.652454075	0.517338014	0.340631844	0.398620613	0.279552376	0.378667206	0.189949853	0.262759219	0.336689588	0.311602122	0.328907328
ARHGAP26	IMAGE:1948119	3563	N	N	N	N	N	N	N	N	N	N	N	N	N	N	N	N	N	N	N	N	N	N	N	N	N	N	N	N	N	N	N	N	N	N	N	N	N	N	N	0.239368224	0.260841005	0.339564687	0.303313921	0.291138478	0.567977079	0.530109366	0.559639513	0.515588691	0.610948956	0.833859461	0.612271411	0.572641459	0.740402532	0.542886422	0.80891176	0.566586843	0.402932197	0.521598851	0.476248045	0.741741898	0.817742319	0.842131372	0.690457808	0.541137286	0.713965663	0.640057924	0.621709229	0.671415586	1.029951568	0.58939544	1.170891267	0.931799303	0.675874467	0.6394534	2.325955835	0.838234753	0.873970099	1.22622431	0.938258878	0.737107883	1.211985151	1.147493203	1.106074765	1.64248125	0.539298673	0.248682729	0.24549127	0.306542949	0.124134528
ARHGAP29	IMAGE:884783	2868	N	N	N	N	N	N	N	N	N	N	N	N	N	N	N	N	N	N	N	N	N	N	N	N	N	N	N	N	N	N	N	N	N	N	N	N	N	N	N	0.17861121	0.167205683	0.280509883	0.352279903	0.429776399	0.5015715	0.413634772	0.764786093	0.747706614	0.778870485	1.031070516	0.913355065	0.988853369	0.715161226	0.911391681	1.402658712	0.779056975	1.669289342	0.637901159	1.301577621	0.629356433	0.725042872	0.936576698	1.136010181	0.868942342	1.031283637	1.274574928	2.005829322	1.300616537	1.274896263	0.75816562	0.742413101	0.439855779	0.512807026	0.535633647	0.626219003	0.468070491	0.491688509	0.457263166	0.401948139	0.359467606	0.320857139	0.332461429	0.250338483	0.357004927	0.263671639	0.154840106	0.130775841	0.197280182	0.24142669
ARHGAP4	IMAGE:212640	2081	N	N	N	N	N	N	N	N	N	N	N	N	N	N	N	N	N	N	N	N	N	N	N	N	N	N	N	N	N	N	N	N	N	N	N	N	N	N	N	0.097357507	0.061680466	0.121800643	0.172739604	0.216620898	0.483204833	0.395715764	0.556357261	0.495047731	0.521628851	0.523038092	0.885065336	0.994439963	1.123224451	0.809394953	1.100338669	0.970280093	0.894420319	0.292518237	0.503675938	1.016460718	0.913752751	1.928245791	6.31739669	5.890074379	3.196979808	1.426970469	0.497367226	0.808111128	0.616790612	0.254452997	0.646960237	0.277803821	0.376559303	0.424464115	0.370264487	0.240069918	0.380994245	0.337013835	0.272140537	0.249866988	0.213053859	0.120642788	0.151461823	0.193232788	0.104273227	0.063604452	0.142246717	0.184128337	0.044962067
ARHGAP5	IMAGE:281467	2887	N	N	N	N	N	N	N	N	N	N	N	N	N	N	N	N	N	N	N	N	N	N	N	N	N	N	N	N	N	N	N	N	N	N	N	N	N	N	N	0.056365216	0.040129486	0.08581393	0.155057308	0.185428127	0.221821662	0.3419577	0.341363925	0.205414052	0.393007732	0.334401201	0.424345943	0.497219981	0.586853532	0.710688715	0.798017701	0.389528226	0.735018822	0.782398277	0.72060539	0.604382071	0.539643977	0.507640426	0.581283096	0.626991052	0.666368189	0.775827914	0.552993746	0.349779204	0.652204006	0.872409923	0.583324653	0.755278226	0.885074193	0.803909538	0.880930828	0.658517308	0.520005921	0.428783124	0.491902606	0.362874688	0.344458881	0.285761543	0.311462448	0.532041094	0.610363644	0.312287181	0.197310775	0.105216431	0.089924135
ARHGDIA	IMAGE:810959	1769	N	N	N	N	N	N	N	N	N	N	N	N	N	N	N	N	N	N	N	N	N	N	N	N	N	N	N	N	N	N	N	N	N	N	N	N	N	N	N	0.080521193	0.07282757	0.169782343	0.252988454	0.207956356	0.494507739	0.338971891	0.338081672	0.425207043	0.507337683	0.535899338	1.107341677	0.798904254	1.018053683	1.085773898	0.822529564	0.972640408	1.297351823	1.437920842	1.944885807	5.174708728	7.223943054	8.350482715	1.97990348	1.090080003	0.797261909	0.501518172	0.379569704	0.593016577	0.776152644	0.511502268	0.349994175	0.222821174	0.154485213	0.056043833	0.075792572	0.037552799	0.111981609	0.083857639	0.083122335	0.061898788	0.081011332	0.047811846	0.059775488	0.042892308	0.036528583	0.043792884	0.036135001	0.036927202	0.051314874
ARHGDIB	IMAGE:841332	1448	N	N	N	N	N	N	N	N	N	N	N	N	N	N	N	N	Y	Y	N	N	N	Y	Y	N	N	N	Y	Y	N	N	N	Y	Y	N	N	N	Y	Y	N	0.159578998	0.292053071	0.486278065	0.329157214	0.370855204	0.69513634	0.791431528	0.576051744	1.082531118	1.139722786	0.902454534	0.644602635	1.865972398	1.920418717	1.92807058	1.952827585	2.143586447	4.813043743	2.502264418	1.777825666	1.028947899	0.71180041	0.893288902	0.634395118	0.707641198	0.523574879	0.462726148	0.526816606	0.442249624	0.534158186	0.604974731	0.500598701	0.355935976	0.369049087	0.382201707	0.369021797	0.274940853	0.428618351	0.232587013	0.18787927	0.385022399	0.209226821	0.153999966	0.144270723	0.231359497	0.118220817	0.10896139	0.121024374	0.139613629	0.173495463
ARHGEF1	IMAGE:815239	2742	N	N	N	N	N	N	N	N	N	N	N	N	N	N	N	N	N	N	N	N	N	N	N	N	N	N	N	N	N	N	N	N	N	N	N	N	N	N	N	0.039528902	0.055735082	0.118109608	0.085689242	0.143836015	0.243014724	0.352410628	0.275716941	0.324553578	0.632385708	0.593776706	0.489008391	0.494426684	0.355477037	1.023259876	0.512038284	0.996248259	1.235362467	0.440539356	0.832809745	1.493472706	1.317658173	1.625235483	1.619921236	1.345039491	1.903908731	1.55442838	2.372310849	2.798234836	2.824250143	1.15801986	0.91422846	0.575863326	0.577175779	0.759809921	0.581489074	1.005880936	1.463480815	1.335397806	0.63879054	0.429317148	0.263447549	0.261855216	0.2997772	0.24132486	0.259686693	0.151711997	0.156013102	0.149730304	0.276126642
ARHGEF10L	IMAGE:50777	3370	N	N	N	N	N	N	N	N	N	N	N	N	N	N	N	N	N	N	N	N	N	N	N	N	N	N	N	N	N	N	N	N	N	N	N	N	N	N	N	0.098090017	0.170178594	0.119955125	0.145536009	0.379519745	0.261382281	0.285213827	0.403728656	0.353311456	0.246522955	0.392278569	0.440511921	0.684375799	0.687817148	0.677785932	0.6427716	1.015134435	0.549050062	0.926895394	0.8452773	1.333635953	1.036248106	1.192364344	1.549104447	1.051055409	0.753630077	1.213617827	0.546449265	1.180002894	1.059462143	0.737393779	2.384206256	2.138507523	1.333512465	0.612808684	0.839928509	0.477457972	0.534163932	0.416125591	0.269863403	0.236805949	0.14352431	0.088396762	0.105619043	0.109614527	0.118220817	0.112089499	0.114141552	0.104204429	0.112405168
ARHGEF12	IMAGE:754275	4981	N	N	N	N	N	N	N	N	N	N	N	N	N	N	N	N	N	N	N	N	N	N	N	N	N	N	N	N	N	N	N	N	N	N	N	N	N	N	N	0.251080229	0.113699847	0.241754894	0.306034526	0.556283331	0.717742153	0.33449162	0.99619166	0.659378081	0.743141959	0.420145482	0.147510524	0.262577295	0.328132959	0.454050596	0.680902189	0.519371143	1.084816494	0.278420832	0.680709942	0.474514553	0.427080098	0.586343726	0.548825749	0.832519558	0.610837654	0.432247598	0.481006022	0.918673534	0.664008471	0.708833114	0.436963116	0.873922832	0.697331059	1.090561289	0.933115976	1.197669643	1.114665322	1.276856024	1.043015813	1.122697568	1.477983387	1.587810692	1.409897395	1.273778768	1.712870669	0.663153306	0.308584422	0.419346887	0.423718457
ARHGEF17	IMAGE:624577	1582	N	N	N	N	N	N	N	N	N	N	N	N	N	N	N	N	N	N	N	N	N	N	N	N	N	N	N	N	N	N	N	N	N	N	N	N	N	N	N	0.118586163	0.157545035	0.193773194	0.252988454	0.275542093	0.52135181	0.52861698	0.741809358	0.992148578	1.007529177	0.921747283	0.822423269	0.804490848	0.767746611	0.898230779	1.476196145	0.809746815	1.359341871	0.69781478	1.244228142	2.332614617	1.503057067	0.952317017	1.020934132	0.923576091	1.217707892	1.15543049	1.073265871	0.717650796	1.174557727	1.186581346	0.946045739	0.714764697	0.746680403	0.565952782	0.546698822	0.752398825	0.738819761	0.822757043	0.536310739	0.391836561	0.431849281	0.363039516	0.251686959	0.214895705	0.176002818	0.279442039	0.114715429	0.139613629	0.174961275
ARHGEF18	IMAGE:809587	4215	N	N	N	N	N	N	N	N	N	N	N	N	N	N	N	N	N	N	N	N	N	N	N	N	N	N	N	N	N	N	N	N	N	N	N	N	N	N	N	0.104677714	0.103295971	0.265745745	0.329157214	0.481765751	0.408321851	0.721247879	0.546510504	0.492992833	0.932500846	0.74811606	1.002265748	0.500013278	0.963364722	0.783073149	1.083996196	0.561865169	1.34605824	1.046721704	0.832809745	0.541946165	0.63565367	0.743752033	1.192072871	1.043250831	1.269271896	0.839557567	0.795133271	1.574007221	1.180459373	1.986289826	1.145437444	0.596120091	0.528899469	1.054729585	1.740739613	0.983081262	0.388716922	0.297457956	0.222039203	0.245323988	0.153092911	0.152888006	0.16314707	0.191499959	0.142130496	0.191334495	0.115862442	0.151248306	0.153946053
ARHGEF2	IMAGE:769975	3570	N	N	N	N	N	N	N	Y	N	N	N	N	N	N	N	N	N	N	N	N	N	N	N	N	N	N	N	N	N	N	N	N	N	N	N	N	N	N	N	0.068077221	0.058707993	0.149482528	0.28427214	0.256479261	0.392779798	0.543549141	0.671238997	0.967498714	0.94679141	0.966762525	1.681219988	1.226290171	1.297807606	1.7174972	1.372699359	1.140255676	1.589588247	1.709293205	1.625724952	1.690771003	0.983277522	1.101854738	1.20682621	1.051055409	1.443797447	1.692968132	1.793139177	0.989031392	1.11848564	1.640961463	3.107527962	4.424598968	1.770148387	0.847091021	0.39635683	0.367481439	0.414459645	0.321191325	0.444079138	0.343567445	0.216881567	0.138433337	0.139776576	0.184568004	0.160063033	0.119909771	0.123319142	0.128990952	0.12169103
ARHGEF6	IMAGE:687990	4718	N	N	N	N	N	N	N	N	N	N	N	Y	Y	N	N	N	Y	Y	N	N	N	Y	Y	N	N	N	Y	Y	N	N	N	Y	Y	N	N	N	Y	Y	N	0.129566202	0.071341115	0.150404412	0.217624679	0.36392336	0.483204833	0.465899412	0.490710278	0.515588691	0.65382246	0.411570438	0.586002063	0.458113004	0.696230649	0.766621758	0.473907695	0.767252789	0.889992211	0.828214493	0.964962735	1.096378677	1.681834731	1.892828581	1.360261701	1.087478193	1.241507072	0.892202589	1.622987376	0.693528147	0.793858755	1.500752769	1.073316909	1.041763518	1.597424662	1.151199559	0.858566094	1.436398629	2.158538503	1.435077954	0.702555409	0.291321942	0.269825945	0.236280948	0.26292349	0.220094831	0.234448884	0.125123072	0.115289306	0.143154799	0.163231915
ARHGEF7	IMAGE:815530	4522	N	N	N	N	N	N	N	Y	N	N	N	N	N	N	N	N	N	N	N	N	N	N	N	N	N	N	N	N	N	N	N	N	N	N	N	N	N	N	N	0.155186655	0.179096015	0.407846203	0.812011434	1.032849936	0.624492504	0.836229049	1.102867765	1.376272811	0.971801257	1.129676043	1.832772006	1.525181147	1.790007446	1.362152843	1.296438181	1.499094063	1.310635454	1.899606538	1.653152845	1.373595767	1.906961749	3.262276418	1.566809214	0.548942717	0.460111284	0.396226733	0.327215425	0.327667044	0.436769886	0.477748232	0.392417898	0.237290291	0.275714547	0.293082455	0.44232945	0.462705806	0.240695919	0.340178812	0.298330136	0.237941194	0.181159866	0.227942059	0.174832317	0.14730771	0.152092584	0.117302801	0.124466155	0.114827106	0.088458322
ARHGEF9	IMAGE:588609	4776	N	N	N	N	N	N	N	N	Y	N	N	N	N	N	N	N	N	N	N	N	N	N	N	N	N	N	N	N	N	N	N	N	N	N	N	N	N	N	N	0.287681267	0.196931293	0.437373605	0.495095307	0.454038377	0.75589002	0.776498329	0.764786093	0.751814628	0.750287544	0.677377446	0.79413354	0.717896182	0.530060995	0.773202736	0.569234167	0.644492384	0.540194539	0.659047033	0.765487314	0.864116273	1.049491307	1.515049838	1.457633742	1.33723406	1.451730507	0.795224623	1.449563335	1.077481237	1.239482869	1.116476999	0.90574351	1.085169791	0.914039979	0.873735738	2.709887608	2.776231959	2.634780961	2.324289221	0.61715594	0.309494613	0.273653653	0.206259651	0.169888678	0.126078319	0.150100389	0.175693951	0.166336964	0.181093167	0.173495463
ARID1A	IMAGE:1881595	908	N	N	N	N	N	N	N	N	N	N	N	N	N	N	N	N	N	N	N	N	N	N	N	N	N	N	N	N	N	N	N	N	N	N	N	N	N	N	N	0.152990757	0.187270645	0.251905239	0.212183469	0.370855204	0.416799253	0.473365493	0.407010908	0.622404176	1.211178627	0.735253934	8.565733485	9.989096477	2.305344212	0.987066605	0.471183949	0.873487854	0.828002855	0.384150669	0.690683804	0.606879507	0.917063736	0.944446431	0.867498642	1.498534351	0.836926323	0.822932015	0.804949207	0.508587308	0.749592306	0.791919656	0.969379095	0.694509012	0.76384588	0.636697115	0.916963309	0.785928829	0.563768689	0.756303611	0.692307209	0.550842888	0.689555937	1.166395711	1.884506913	0.833154942	0.468233148	0.31280832	0.508189224	0.424911225	0.287366443
ARID4A	IMAGE:502832	2075	N	N	N	N	N	N	N	N	N	N	N	N	N	N	N	N	N	N	N	N	N	N	N	N	N	N	N	N	N	N	N	N	N	N	N	N	N	N	N	0.22253191	0.232601851	0.411537238	0.363160687	0.483498449	0.32778786	0.760072744	0.590821879	0.651162054	0.618093935	0.636648406	0.895168706	0.391072236	1.041190609	0.766621758	0.928751018	0.535896481	0.947554151	0.782398277	0.760499928	1.563401755	0.658829086	0.869677997	1.029786136	0.87934873	1.245473602	1.224701063	1.200880115	0.788008654	1.006341466	1.217738286	0.695747416	0.787110285	1.077108442	1.090561289	0.982815743	1.012587512	0.625551502	0.561689988	0.916624277	0.789352713	0.593872617	0.425306031	0.346069472	0.35527146	0.323446391	0.297167776	0.251226337	0.251911566	0.258043044
ARID4B	IMAGE:594581	4913	N	N	N	N	N	N	N	N	N	N	N	N	N	N	N	N	N	N	N	N	N	N	N	N	N	N	N	N	N	N	N	N	N	N	N	N	N	N	N	0.072469564	0.083974674	0.13471839	0.286991927	0.183694378	0.187912941	0.283720403	0.21335221	0.306066625	0.221513713	0.349406868	0.262690555	0.315650758	0.435407303	0.286249358	0.381304967	0.186501444	0.309947471	0.197361803	0.289239269	0.249744457	0.334380651	0.389584195	0.35113024	0.486503537	0.475977405	0.739808443	0.441740706	0.29952382	0.495793382	0.804901851	0.837865964	0.954949891	1.475124336	1.598632087	1.044940567	1.463222057	1.720909434	0.833832879	0.801619143	1.207879985	1.958950678	1.045196943	0.410339883	0.304147256	0.330088153	0.259109333	0.203046584	0.31666046	0.301539299
ARID5A	1391644	1927	N	N	N	N	N	N	N	N	N	N	N	N	N	N	N	N	N	N	N	N	N	N	N	N	N	N	N	N	N	N	N	N	N	N	N	N	N	N	N	0.155186655	0.17240784	0.335873652	0.5209386	0.582278007	0.781321339	0.906412698	0.620363118	0.511480677	0.939646431	0.829572379	1.0143895	0.706722994	0.925502764	0.694237323	0.765334603	0.823911838	1.523170784	1.007954423	1.269163252	1.403565002	1.764601963	3.525934649	3.570318036	2.846175652	1.919773965	1.177596962	0.641341887	0.956867594	0.492841973	0.379082399	0.473023383	0.361723624	0.293952038	0.29032617	0.224891873	0.156917771	0.269012635	0.172462743	0.173076802	0.160710203	0.24877556	0.119530829	0.17033817	0.105281816	0.162055228	0.12564485	0.188707062	0.118874277	0.184735264
ARIH2	IMAGE:491053	1231	N	N	N	N	N	N	N	N	N	N	N	N	N	N	N	N	N	N	N	N	N	N	N	N	N	N	N	N	N	N	N	N	N	N	N	N	N	N	N	0.103945748	0.160517508	0.232527308	0.149616916	0.256479261	0.437992315	0.344944548	0.392239803	0.519696704	0.514483267	0.585202542	0.313208138	0.525153771	0.424890226	0.575789204	0.473907695	0.890013193	2.262617021	1.543650679	2.904862066	1.950505205	0.827674535	0.613890351	0.566529756	0.603576466	0.769496198	0.487663778	0.464645605	0.219114725	0.489890564	0.501116348	0.487871789	0.830516559	1.358187137	2.066278628	0.414994416	0.321882091	0.400301635	0.367076365	0.304023336	0.194215077	0.361044053	0.292432493	0.227866973	0.194966255	0.257030432	0.138157285	0.191001089	0.16692932	0.233118513
ARL1	IMAGE:310584	3645	N	N	N	N	N	N	N	N	N	N	N	N	N	N	N	N	N	N	N	N	N	N	N	N	N	N	N	N	N	N	N	N	N	N	N	N	N	N	N	0.193983592	0.067625413	0.237141101	0.190421083	0.402049025	0.269859684	0.328518963	0.29705255	0.519696704	0.464463573	0.465160724	0.476884639	0.444145699	0.786677992	0.470501987	0.697243738	0.313983523	0.456066029	0.891652115	0.471260659	0.686797467	0.63565367	0.916900659	1.035687472	1.39967324	0.805194969	0.554163194	0.857304272	0.359830441	1.038804623	0.960689014	0.859077826	2.818547418	2.25828074	0.633021755	0.329261706	0.195811502	0.146734354	0.167716069	0.169660736	0.094267743	0.065064336	0.081169832	0.099775644	0.116112956	0.091654323	0.10896139	0.111847525	0.139107628	0.146615561
ARL2BP	IMAGE:66792	2427	N	N	N	N	N	N	N	N	N	N	N	N	N	N	N	N	N	N	N	N	N	N	N	N	N	N	N	N	N	N	N	N	N	N	N	N	N	N	N	0.090037844	0.1077549	0.077509103	0.155057308	0.091847715	0.185087437	0.240416306	0.201864328	0.145843397	0.132193609	0.259375505	0.222276342	0.279337077	0.389131844	0.404697477	0.430330538	0.604359195	0.650889619	0.888127647	0.738059421	0.916562434	1.023005645	1.971532735	2.09202886	1.792518433	6.865969603	9.462336085	1.518278818	0.663374837	0.752542542	0.259645546	0.504840662	0.315422447	0.521389254	0.324320666	0.326776787	0.447952681	0.348815493	0.374987224	0.274417671	0.274853821	0.2105025	0.184577243	0.218428411	0.177202523	0.131503787	0.149626804	0.226562954	0.124438615	0.061090294
ARL3	IMAGE:845453	1156	N	N	N	N	N	N	N	N	N	N	N	N	N	N	N	N	N	N	N	N	N	N	N	N	N	N	N	N	N	N	N	N	N	N	N	N	N	N	N	0.273040852	0.154572561	0.191927676	0.454291139	0.483498449	0.505810646	0.619705447	0.722115845	0.829872235	0.585939109	1.118958338	2.85928599	1.51400714	1.007536606	1.112095702	0.798017701	0.918342718	0.473777076	0.451112293	0.625854155	0.594392326	0.814432073	1.625235483	0.823238623	0.840324135	0.844859383	0.803536701	1.492101678	1.270463226	1.183410782	0.877602472	0.825139053	0.483262053	0.525680368	0.596271917	0.554154041	0.702775724	0.39901429	0.365493877	0.352985738	0.569583517	0.436314493	0.535941181	0.657532695	0.603961801	0.298208027	0.292996752	0.306863532	0.182611169	0.216991718
ARL6IP4	IMAGE:591143	1036	N	N	N	N	N	N	N	N	N	N	N	N	N	N	N	N	N	N	N	N	N	N	N	N	N	N	N	N	N	N	N	N	N	N	N	N	N	N	N	0.056365216	0.098837042	0.223300596	0.337318211	0.317133154	0.42103751	0.507711124	0.620363118	0.583375373	0.753860638	1.45550308	1.432674298	1.581047907	3.802976278	5.218294002	4.248830471	1.508537411	2.262617021	1.444969778	0.880185362	0.864116273	0.483361668	0.44861231	0.35113024	0.223739471	0.186424254	0.229978193	0.170151801	0.194992077	0.094436891	0.124630224	0.12727117	0.098388921	0.095480607	0.067068973	0.094429696	0.083153105	0.07208018	0.045884249	0.044408133	0.046565912	0.026791276	0.018346528	0.022022793	0.035093939	0.020588797	0.031802226	0.033267096	0.024786523	0.038119702
ARL6IP5	IMAGE:144977	2507	N	N	N	N	N	N	N	N	N	N	Y	N	Y	Y	N	Y	N	Y	Y	N	Y	N	Y	Y	N	Y	N	Y	Y	N	Y	N	Y	Y	N	Y	N	Y	Y	0.0878414	0.092148867	0.09688616	0.155057308	0.272075646	0.323548714	0.267294819	0.272434689	0.661432088	0.457318594	0.43729381	0.331394497	0.594987836	0.715161226	1.075903485	0.699967483	1.034020611	1.199939682	0.909273522	1.807746342	3.843570211	3.866895562	1.987273054	1.37501504	1.256583914	1.431897857	5.059510478	5.713178225	0.868417749	0.306919601	0.438801647	0.265147756	0.251759409	0.207053658	0.214988343	0.164009739	0.111317465	0.117130293	0.137653538	0.125253334	0.110168578	0.070805228	0.095624501	0.069214049	0.0593561	0.06840871	0.065689645	0.074564769	0.063736893	0.062556106
ARMC1	IMAGE:491778	3573	N	N	N	N	N	N	N	N	N	N	N	N	N	N	N	N	N	N	N	N	N	N	N	N	N	N	N	N	N	N	N	N	N	N	N	N	N	N	N	0.024156521	0.062423694	0.106113746	0.148256613	0.065853039	0.115856353	0.119461441	0.139499597	0.071894695	0.103611272	0.173631223	0.141448648	0.145255542	0.149342652	0.233605749	0.231506356	0.219552121	0.256813638	0.20793474	0.371522948	0.511976096	0.427080098	0.487964387	0.551776417	0.559349105	0.856758973	1.072305522	1.727696721	0.420137464	1.304408012	1.389104741	1.457250884	3.388623097	2.505028481	0.302270386	0.183889553	0.19447057	0.131288304	0.091769289	0.105895867	0.118686617	0.082925187	0.090620682	0.093483529	0.064122337	0.079035418	0.066732561	0.0871834	0.097122924	0.084549013
ARMC6	IMAGE:845375	2089	N	N	N	N	N	N	N	N	N	N	N	N	N	N	N	N	N	N	N	N	N	N	N	N	N	N	N	N	N	N	N	N	N	N	N	N	N	N	N	0.569506258	0.573701829	0.640374385	0.48285422	0.902876557	0.946628466	1.225972156	1.578807908	1.292053183	1.450556603	1.401912794	1.525625744	1.449759669	1.466080836	0.783073149	1.416276516	1.218161739	1.478892475	1.402678029	1.012338352	0.924054743	1.258064879	1.290743683	1.481239085	3.356093775	1.419998266	0.692704341	0.638069647	0.940786096	0.610887793	0.42581863	0.596051564	0.535350876	0.444146137	0.456620459	0.43363154	0.31115272	0.388716922	0.218346991	0.217484935	0.290186697	0.264085053	0.2184904	0.222024349	0.15640602	0.235112949	0.271100629	0.418711056	0.284285595	0.286388758
ARMCX1	IMAGE:859654	2341	N	N	N	N	N	N	N	N	N	N	N	N	N	N	N	N	N	N	N	N	N	N	N	N	N	N	N	N	N	N	N	N	N	N	N	N	N	N	N	0.3769866	0.395349042	0.382932594	0.470613133	0.674124671	0.863268971	0.571921078	0.73688598	0.741543702	0.803879727	0.520894551	0.594085052	0.91343271	1.463977259	1.296348332	1.094891178	1.019856109	0.460493444	0.757727935	1.057220276	1.211261578	1.003141214	1.086113566	1.177319531	2.432517683	2.641672688	4.779657026	2.683165071	1.29860645	0.622692258	0.612763555	0.496355712	0.434068132	0.526753402	0.397820341	0.32304964	0.26287055	0.299904042	0.227840339	0.288081937	0.229991113	0.118646888	0.155111925	0.133933177	0.162905087	0.130175657	0.349823847	0.27990538	0.088017415	0.226765707
ARMCX3	IMAGE:245174	3823	N	N	N	N	N	N	N	N	N	N	N	N	N	N	N	N	N	N	N	N	N	N	N	N	N	N	Y	Y	N	N	N	Y	Y	N	N	N	Y	Y	N	0.091501776	0.068368641	0.226068872	0.3509196	0.197558065	0.269859684	0.319559458	0.351210681	0.232117923	0.196503866	0.310821369	0.295021779	0.346377845	0.36809769	0.68436691	0.340451556	0.288014835	0.265669162	0.250226488	0.433858904	0.279713692	0.486672653	0.657177294	0.658000461	0.650405638	0.924189098	1.302283715	0.87366469	0.379932916	0.882394	1.612399976	2.662080924	5.006249941	3.348263546	0.955504268	0.311866811	0.218611176	0.223962523	0.183537787	0.140055801	0.180018119	0.103975571	0.093956561	0.093933021	0.091850795	0.097631465	0.117824578	0.098081881	0.072336401	0.108006301
ARNT2	IMAGE:363590	3396	N	N	N	N	N	N	N	N	N	Y	Y	N	N	N	Y	Y	N	N	N	Y	Y	N	N	N	Y	Y	N	N	N	Y	Y	N	N	N	Y	Y	N	N	N	0.103213781	0.098837042	0.216841285	0.125133925	0.298070322	0.310833055	0.349424819	0.200223202	0.380015327	0.53592002	0.450155937	0.416263686	0.829631341	0.544784421	1.342410962	1.179322669	1.331478795	1.558593569	1.303997128	1.20932008	1.123850476	1.198472324	1.267132778	0.976673355	0.82211317	1.094747232	1.302283715	1.299044192	0.502556646	1.088973892	1.539699355	1.179376217	1.857810959	0.99235613	1.169574478	0.870991152	0.948210327	0.724661054	1.077495728	1.746710154	0.517905974	0.211140676	0.20959553	0.231012643	0.152506835	0.169361056	0.07559511	0.075711783	0.106227598	0.124622654
ARNTL	IMAGE:50519	906	N	N	N	N	N	N	N	N	N	N	N	N	N	N	N	N	N	N	N	N	N	N	N	N	N	N	N	N	N	N	N	N	N	N	N	N	N	N	N	0.177879244	0.265299935	0.457673421	0.656954126	0.610005381	0.837836763	1.116963643	0.823868572	1.213995576	1.482711429	2.102870072	3.115914668	3.611829747	1.634354065	1.325959571	1.04041904	1.128452012	0.770440915	1.09253792	0.8203431	0.719264138	1.072665984	1.011345132	1.156664856	0.988617082	0.848825913	1.174825804	0.657702305	0.745794019	0.649252596	0.763358169	0.608778476	0.405129897	0.277859594	0.249900971	0.410024116	0.391623003	0.368122883	0.381316387	0.250505937	0.287346901	0.245586698	0.200143872	0.189214518	0.246956874	0.2371057	0.233563324	0.249506188	0.230666213	0.21845753
ARPC1A	IMAGE:823930	1841	N	N	N	N	N	N	N	N	N	N	N	N	N	N	N	N	N	N	N	N	N	Y	Y	N	N	N	Y	Y	N	N	Y	N	Y	Y	N	Y	N	Y	Y	0.192519659	0.082488219	0.409691721	0.771206449	0.8578201	1.165624623	1.327514588	1.301449841	1.704934402	2.71175432	2.044992704	1.974220654	2.360399083	1.94145287	2.201160089	1.911974174	2.88487107	2.444158365	3.714629114	1.952365977	4.158248011	4.962736223	8.82664165	1.681885262	1.181136536	0.567205823	0.351893789	0.422107261	0.21509415	0.268554798	0.19992712	0.201512171	0.185202547	0.188816168	0.174563144	0.186374472	0.111317465	0.10812027	0.117084355	0.167383602	0.072120705	0.070167724	0.078389933	0.133034967	0.061955982	0.072393656	0.101141118	0.13651165	0.141636797	0.066465416
ARPC2	IMAGE:162208	1777	N	N	N	N	N	N	N	N	N	N	N	Y	Y	N	N	Y	N	Y	Y	N	Y	N	Y	Y	N	Y	N	Y	Y	N	Y	N	Y	Y	N	Y	N	Y	Y	0.194715558	0.103295971	0.212227492	0.501896001	0.324064997	0.611775955	0.41662162	0.612157488	0.82576333	0.671686118	0.971049607	1.287184156	0.924605898	1.800524522	2.424894371	2.407670908	3.283842645	4.073596813	2.724296563	3.455912711	3.751164237	3.492786048	2.640515481	1.189122203	0.967803453	0.380781569	0.473809384	0.559538228	0.379932916	0.212482711	0.264838917	0.364842581	0.263334703	0.221000035	0.248982838	0.274592101	0.12607059	0.211091161	0.113920169	0.122975469	0.128340575	0.127577314	0.113415049	0.083146758	0.125644792	0.104273227	0.148583888	0.182971254	0.125955783	0.095300687
ARPC3	IMAGE:1473922	1291	N	N	N	N	N	N	N	N	N	N	N	N	N	N	N	N	Y	Y	N	N	N	Y	Y	N	N	N	Y	Y	N	N	N	Y	Y	N	N	N	Y	Y	N	0.128834235	0.112213829	0.189159401	0.282911837	0.195825367	0.466250027	0.412141349	0.431627799	0.710731817	1.046830192	0.881019124	0.951748165	0.902258703	0.963364722	3.234289325	4.545703948	7.110664283	3.378428885	3.415062408	0.982416766	0.719264138	0.582683085	0.271528818	0.274412874	0.234145859	0.428379043	0.16624854	0.150519143	0.112572493	0.132801694	0.114244303	0.089089408	0.081025979	0.038621048	0.057881984	0.079519719	0.081811215	0.048911451	0.044302552	0.0478242	0.035776709	0.034446022	0.031689237	0.03056237	0.027728457	0.023245613	0.043792884	0.037282755	0.041479538	0.030301084
ARPC4	IMAGE:1456962	1639	N	N	N	N	N	N	N	N	N	N	N	N	N	N	N	N	N	N	N	N	N	N	N	N	N	N	N	N	N	N	N	N	N	N	N	N	N	N	N	0.083449603	0.102552743	0.283278159	0.448850747	0.419378108	0.813818197	0.931798825	0.979779429	1.62482368	0.789588559	1.800621986	1.277080055	1.041927651	2.107623327	1.072612996	1.083996196	1.322035968	1.20436779	1.385056157	2.805124356	2.382563342	1.754669747	0.881483449	0.911758661	0.483901726	0.253854379	0.290935293	0.130885698	0.227155474	0.197726836	0.116840578	0.275753173	0.193884018	0.189888181	0.10381881	0.043487238	0.050964992	0.169903083	0.107591007	0.089954468	0.09597162	0.064426832	0.043364816	0.047640749	0.058489685	0.051804303	0.041186552	0.040723796	0.047043877	0.021015222
ARPC5	IMAGE:340558	2317	N	N	N	N	N	N	N	N	N	N	N	Y	Y	N	N	Y	N	Y	Y	N	Y	N	Y	Y	N	Y	N	Y	Y	N	Y	N	Y	Y	N	Y	N	Y	Y	0.136886409	0.07282757	0.207613699	0.240747367	0.365656058	0.591995646	0.624185718	0.390598677	0.470397867	0.57164794	0.381560864	0.800196147	0.639682227	0.544784421	0.727139052	0.631877542	0.398971575	0.265669162	0.613230817	0.401444535	0.554433346	0.71180041	0.735881447	1.767454631	6.100805652	14.49350323	8.029824695	2.133443565	0.341738455	0.563669934	0.615360651	0.307571479	0.257547056	0.268204332	0.206719488	0.164009739	0.177034623	0.208517167	0.180373602	0.148026136	0.115279536	0.098234679	0.070050234	0.080000312	0.070187877	0.061102882	0.047963908	0.065387921	0.055643385	0.081615958
ARPC5L	IMAGE:1631634	1278	N	N	N	N	N	N	N	N	N	N	N	N	N	N	N	N	N	N	N	N	N	N	N	N	Y	Y	N	N	N	Y	Y	N	N	N	Y	Y	N	N	N	0.083449603	0.091406077	0.210381975	0.399884765	0.273809395	0.64144642	0.606266709	0.658109988	0.772355587	1.164732633	1.159686498	0.654706005	0.801697551	0.954951222	1.750398928	1.702255934	1.902787312	3.294300375	1.2264621	2.760242432	2.882053091	0.907131521	0.350232119	0.218350184	0.17951211	0.202290375	0.144082068	0.13743018	0.096490995	0.126898875	0.122033128	0.080604458	0.08970745	0.054713492	0.067988048	0.0385174	0.057670609	0.066931497	0.044302552	0.064903801	0.030665751	0.033807847	0.039472956	0.026966432	0.020796503	0.027894625	0.016161682	0.011471617	0.019222184	0.026390343
ARPP-21	IMAGE:768146	3903	N	N	N	N	N	N	N	N	N	Y	Y	N	N	N	Y	Y	N	N	N	Y	Y	N	N	N	Y	Y	N	N	N	Y	Y	N	N	N	Y	Y	N	N	N	0.071005087	0.042358732	0.190082159	0.308754313	0.069318435	0.372999488	0.53906887	0.538304874	0.334824503	0.33227057	0.467304265	0.39201545	0.706722994	0.954951222	0.79952454	1.133021767	1.246490742	1.009543507	1.212364695	1.271656035	1.483482961	1.380560973	1.038891756	0.970772019	0.832519558	1.090780702	1.318907872	0.76241165	0.894550886	0.979781127	0.493326702	1.436039023	1.238540279	1.730454305	0.938048425	1.23380042	0.472093287	0.377132906	0.36391218	0.202682468	0.27144674	0.186263254	0.141768407	0.186068848	0.160738731	0.160727098	0.170480649	0.111847525	0.148719138	0.063533792
ARR3	IMAGE:223274	814	N	N	N	N	N	N	N	N	N	N	N	N	N	N	N	N	N	N	N	N	N	N	N	N	N	N	N	N	N	N	N	N	N	N	N	N	N	N	N	0.291341098	0.132278353	0.246368687	0.473332921	0.473100158	0.579279986	0.540562294	0.479222395	1.012690429	1.539876102	2.850985252	2.804726912	1.00561397	1.238912297	0.700817247	0.735374327	0.722397925	0.752729868	0.518074383	0.548557862	0.504483787	1.049491307	1.290743683	1.203875543	1.006828047	0.888490327	0.67607879	0.647886369	1.117685785	0.693520219	0.747779699	0.668172099	0.439855779	0.392650725	0.718465646	0.478361469	0.6504698	0.723374405	0.344925485	0.271002335	0.453168063	0.284497262	0.239616828	0.235507565	0.2473904	0.170025121	0.214273533	0.199604802	0.16996449	0.22432221
ARRB1	IMAGE:51672	4850	N	N	N	N	N	N	N	N	N	N	N	N	N	N	N	N	N	N	N	N	N	N	N	N	N	N	N	N	N	N	N	N	N	N	N	N	N	N	N	0.08198567	0.131535126	0.09688616	0.282911837	0.29980407	0.168132631	0.216523602	0.311822685	0.306066625	0.482327836	0.439437351	0.369787597	0.60895514	0.365994114	0.523145596	0.419435556	0.448548113	0.575616633	0.454636761	0.705644142	0.589397453	0.599236532	0.704399957	1.242234225	0.944388867	1.146311237	1.072305522	1.20742381	1.787091283	0.965026426	1.01002152	0.988469462	0.575863326	0.834651816	0.686309302	0.581489074	0.823481628	1.23050827	1.482544692	1.130693146	3.763905653	0.666591699	0.409183422	0.204046211	0.187600774	0.158070282	0.091235653	0.088331155	0.073853568	0.143194379
ARSA	IMAGE:183440	1765	N	N	N	N	N	N	N	N	N	N	N	N	N	N	N	N	N	N	N	N	N	N	N	N	N	N	N	N	N	N	N	N	N	N	N	N	N	N	N	0.248152364	0.165719665	0.245445929	0.360440083	0.301536769	0.863268971	0.518164052	0.574410618	0.644999142	0.610948956	0.357981032	0.379890967	0.530740365	0.628921035	0.776493225	1.113956472	0.587833856	0.487060707	0.651998564	1.25918939	2.817119749	3.827166699	3.325239399	2.85035279	2.09950986	2.748768114	1.576594852	2.310139061	3.435476937	2.272384674	1.96292171	2.840259739	2.708583203	1.853828685	1.606900942	1.328230116	0.328587709	0.459509758	0.393973919	0.351846805	0.157870408	0.13523206	0.115082989	0.140674785	0.088384498	0.100952346	0.163703293	0.138231799	0.157318646	0.147593246
ARSF	IMAGE:2315984	918	N	N	N	N	N	N	N	N	N	N	N	N	N	N	N	N	N	N	N	N	N	N	N	N	N	N	N	N	N	N	N	N	N	N	N	N	N	N	N	0.346242382	0.232601851	0.214995768	0.44068975	0.391650734	0.782734981	0.746632968	0.489069152	1.006527517	1.02539344	1.153255875	1.857020241	1.449759669	1.567045255	0.950874388	0.78712272	0.812107652	0.615467526	0.66961997	1.600790752	1.148825672	1.0958414	1.204169796	1.33370569	1.57918535	1.435864387	1.003034949	1.292500497	2.496700929	1.130290105	0.97886458	0.988469462	0.772641168	0.720933718	0.755216427	0.736801365	0.657175417	0.43247969	0.465174025	0.618294141	0.194215077	0.394213725	0.294656413	0.374384381	0.258221539	0.189949853	0.323234923	0.282773284	0.222572706	0.277102895
ART3	IMAGE:1468263	2059	N	N	N	N	N	N	N	N	N	N	N	N	N	N	N	N	N	N	N	N	N	N	N	N	N	N	N	N	N	N	N	N	N	N	N	N	N	N	N	0.09076981	0.160517508	0.178086297	0.323716005	0.285940383	0.411147355	0.527123557	0.651545484	0.698406885	0.796734143	0.767407929	0.682995735	0.706722994	0.723575531	1.125256604	0.85793733	1.012773598	1.5718772	1.237035037	1.745410387	1.53093425	1.956622828	4.190982529	2.295625705	2.229590988	2.046701154	1.321679029	1.079810353	0.645282851	0.528255367	0.690657548	0.831502509	1.24722175	1.175808151	1.292687283	0.44232945	0.395646757	0.294755358	0.259484567	0.153719336	0.270878781	0.181159866	0.170122574	0.206293672	0.183701589	0.168696991	0.168394818	0.154292211	0.157824647	0.15638955
ARVCF	IMAGE:50413	2090	N	N	N	N	N	N	N	N	N	N	N	N	N	N	N	N	N	N	N	N	N	N	N	N	N	N	N	N	N	N	N	N	N	N	N	N	N	N	N	0.080521193	0.179839242	0.171627861	0.27883093	0.530288655	0.476140182	0.625679142	0.659751114	0.721002743	0.993238009	0.799561925	1.010348737	1.156456107	1.184223336	1.730658102	1.66684909	1.551031438	1.98366492	1.529553274	1.314045176	2.000454764	1.98972972	1.924310072	2.003508823	1.472518808	1.562791576	1.557198143	1.465924538	3.523926782	2.824250143	2.638000788	1.637551194	1.296415671	0.833578782	1.328518988	1.010150776	0.74703414	0.553471322	0.579094195	0.643344808	0.414552232	0.352113627	0.305776011	0.300676185	0.166804271	0.149436324	0.116260523	0.16002802	0.131014121	0.278570139
ASAH1	IMAGE:855487	937	N	N	N	N	N	N	N	N	N	N	N	N	N	N	N	N	N	N	N	N	N	N	N	N	N	N	N	N	N	N	N	N	N	N	N	N	N	N	N	0.071005087	0.11667232	0.146714252	0.152336703	0.152501608	0.199215848	0.195617746	0.237970072	0.281416761	0.25009605	0.171487682	0.193986612	0.198329005	0.193514536	0.233605749	0.198823258	0.365920376	0.469348968	0.42291795	0.668243297	1.161312853	1.844058949	1.400929327	1.372064372	1.472518808	2.308489481	1.986674583	6.783171855	2.538915965	3.612207252	1.191773896	0.504840662	0.373297838	0.292879004	0.269194966	0.168979577	0.175693691	0.126140315	0.129742679	0.133223668	0.175474447	0.13523206	0.121198768	0.140226068	0.110480942	0.075049917	0.062040398	0.049901386	0.066772062	0.051804432
ASB1	IMAGE:460629	5279	N	N	N	N	N	N	N	N	N	N	N	N	N	N	N	N	N	N	N	N	N	N	N	N	N	N	N	N	N	N	N	N	N	N	N	N	N	N	N	0.083449603	0.156801807	0.259286434	0.463812438	0.47136746	0.429514912	0.604773286	0.845203211	0.725110756	0.635958198	0.696669315	0.549629344	0.801697551	0.532164571	0.667915519	0.740821818	0.823911838	0.739446237	0.83878743	1.1519706	0.519469239	1.34745408	1.090049285	1.012082129	1.2799985	1.138378176	1.371554289	1.220512773	1.399117619	1.065364962	1.518927514	1.393615299	1.047550085	1.091054818	0.848010097	0.803896028	0.94150471	0.993674385	1.020534851	3.533273442	2.035847858	0.434400639	0.194028902	0.172136139	0.138642287	0.145451377	0.103748088	0.110700511	0.126967784	0.136841572
ASCC3	IMAGE:2398875	1766	N	N	N	N	N	N	N	N	N	N	N	N	N	N	N	N	N	N	N	N	N	N	N	N	N	N	N	N	N	N	N	N	N	N	N	N	N	N	N	0.174951379	0.261584233	0.522264777	0.165938909	0.27900854	0.408321851	0.513683781	0.495633656	0.50942667	0.643103782	0.670945943	0.913355065	1.106175122	0.969674647	1.036420779	1.609653207	1.432992186	0.677456882	1.991238504	1.137010262	1.625837661	2.006283167	1.526855291	1.5166471	1.303413086	1.435864387	1.072305522	1.580449819	1.027225452	1.09487671	0.921742429	0.999075907	1.059125379	0.698404093	0.508070798	0.888386047	0.67058761	0.518718577	0.525299087	0.452049472	0.284507779	0.302358113	0.401400512	0.830118326	0.30977927	0.137481484	0.185078277	0.083168482	0.131520121	0.150524871
ASCL1	IMAGE:774082	1077	N	N	N	N	N	N	N	N	N	N	N	N	N	N	N	N	N	N	N	N	N	N	N	N	N	N	N	N	N	N	N	N	N	N	N	N	N	N	N	0.076129395	0.077286062	0.267591262	0.403965672	0.497362136	0.584931885	0.64359815	0.792686206	0.823709323	1.078985019	0.793131302	1.671116618	1.307298243	2.217000445	3.201387596	1.950104763	1.279541941	0.845713902	1.110159792	0.458794014	0.581905145	0.523090531	1.310419721	0.767175933	0.632194673	0.475977405	0.568017588	0.402474603	0.416116888	0.528255367	0.586799165	0.468780395	0.457218721	0.77564721	0.63026547	0.345414373	0.155575881	0.184061094	0.123413517	0.101340868	0.211819115	0.100786038	0.122865899	0.091686335	0.130843918	0.091654323	0.062561536	0.069402838	0.073853568	0.065977289
ASH2L	IMAGE:2322393	2771	N	N	N	N	N	N	N	N	N	N	N	N	N	N	N	N	N	N	N	N	N	N	N	N	N	N	N	N	N	N	N	N	N	N	N	N	N	N	N	0.128102269	0.118158776	0.168859585	0.428447846	0.28940578	0.549609522	0.586854277	0.663033366	0.873009052	0.664540534	0.881019124	1.691323359	0.902258703	0.864503878	0.862038562	0.877002625	1.050546471	0.872281164	0.856408836	0.817849407	0.689294903	1.145501739	1.798384109	0.897005321	1.004226237	1.035250167	1.504553121	3.517563658	2.774112188	1.717568968	0.719219034	0.59393007	0.303847153	0.453801399	0.333507654	0.426176783	0.301764281	0.278022658	0.240497872	0.218623137	0.1879682	0.114819851	0.097848421	0.096629974	0.129111089	0.118220817	0.096448955	0.083168482	0.091052584	0.124622654
ASNA1	IMAGE:825677	1351	N	N	N	N	N	N	N	N	N	N	N	N	N	N	N	N	N	N	N	N	N	N	N	N	N	N	N	N	N	N	N	N	N	N	N	N	N	N	N	0.181539075	0.286850915	0.374627767	0.55902298	0.542419644	0.737522463	0.879534185	0.702421362	0.772355587	0.786016069	1.251861402	1.652930259	1.229083468	1.325152488	1.019969387	1.819371447	3.656845533	8.244605768	7.217799952	2.169296338	0.849131656	0.347623112	0.440741725	0.256708867	0.392845193	0.241954789	0.265997664	0.143974661	0.389983752	0.253798923	0.124630224	0.305449985	0.136007547	0.227437216	0.135057021	0.106854753	0.061694363	0.226537212	0.162969395	0.128668669	0.097107538	0.081011332	0.050591746	0.037303978	0.055890441	0.034536387	0.02502487	0.022943234	0.064748059	0.012217486
ASNS	IMAGE:1493527	2295	N	N	N	N	N	N	N	N	N	N	N	N	N	N	N	N	N	N	N	N	N	N	N	N	Y	Y	N	N	N	Y	Y	N	N	N	N	Y	N	Y	Y	0.089305333	0.083974674	0.205768182	0.395804675	0.227019188	0.365935727	0.428567971	0.810738593	0.692244865	0.485900931	1.01820927	1.293246032	0.715102885	0.757229534	1.437827766	1.380869672	0.840437177	0.659745835	0.507501446	0.915093424	0.576910272	0.774703211	0.916900659	1.764503963	1.571379919	2.038768981	1.360471053	1.099443011	0.755845256	0.54891406	0.581606615	0.555749335	0.329891565	0.330428039	0.204882279	0.236074701	0.240069918	0.258715964	0.268977914	0.157135402	0.187400241	0.108440784	0.103963391	0.102023105	0.112647297	0.088333442	0.104791004	0.084315496	0.090040583	0.091879505
ASPA	IMAGE:295137	1881	N	N	N	N	N	N	N	N	N	N	N	N	N	N	N	N	N	N	N	N	N	N	N	N	N	N	N	N	N	N	N	N	N	N	N	N	N	N	N	0.181539075	0.281649195	0.300809699	0.295152924	0.708783888	0.79545064	0.645091574	0.786121702	0.579267359	0.757433128	0.829572379	0.876982347	0.801697551	0.803504993	0.835716758	0.759887112	0.854601678	1.797696161	1.053770639	1.558402521	1.480985525	1.413667866	2.675932691	2.561186576	1.841949415	0.737764844	1.025201421	0.798405512	0.751824681	0.560718525	0.846444711	0.657565654	0.622164503	0.829287668	1.016142538	1.0337582	1.172187147	1.001397063	1.031610687	1.031629412	0.959148243	0.702951576	0.702728684	0.756858847	0.725273882	0.862080999	0.49997179	0.503026552	0.578688701	0.438380872
ASRGL1	IMAGE:1558655	2303	N	N	N	N	N	N	N	N	N	N	N	N	N	N	N	N	N	N	N	N	N	N	N	N	Y	Y	N	N	N	Y	Y	N	N	N	Y	Y	N	N	N	0.043188734	0.036413785	0.088582206	0.100650934	0.11784239	0.291052745	0.291187522	0.303617055	0.361528375	0.33227057	0.606637952	0.464760156	0.513980583	0.649955189	0.802815029	0.836148291	0.859323353	0.797008177	1.219413165	1.037272552	1.171302598	2.264517817	1.322225174	3.883088834	6.974950761	5.434071746	1.329991108	0.569354163	0.492505409	0.486939154	0.231084881	0.43059966	0.390660779	0.217781954	0.327076951	0.232347092	0.295058664	0.172477077	0.156640233	0.103618733	0.051108912	0.098872183	0.085616862	0.061573457	0.059789626	0.035864518	0.035973251	0.052195413	0.070818398	0.024436404
ASXL1	IMAGE:1474690	2922	N	N	N	N	N	N	N	N	N	N	N	N	N	N	N	N	N	N	N	N	N	N	N	N	N	N	N	N	N	N	N	N	N	N	N	N	N	N	N	0.196911457	0.157545035	0.214995768	0.428447846	0.54588504	0.412560107	0.551015222	0.579333996	0.76413956	0.560929262	1.14253817	0.670871251	0.807284146	1.171602683	1.043000703	1.149363316	0.847519167	0.712879667	0.34890739	1.166931849	0.661823104	0.599236532	0.566667688	0.708161816	0.889755118	0.987652693	0.897744904	0.939107932	0.613119052	0.973879481	0.989250501	0.638475287	0.787110285	0.630816237	0.588921195	0.490786526	0.497575783	0.656442909	0.561689988	0.759488875	0.679752095	0.584942191	0.280201744	0.284496015	0.230060194	0.239761961	0.120430909	0.217385364	0.162882984	0.152480241
ATF1	IMAGE:203184	2983	N	N	N	N	N	N	N	N	N	N	N	N	N	N	N	N	N	N	N	N	N	N	N	N	N	N	N	N	N	N	N	N	N	N	N	N	N	N	N	0.150062891	0.265299935	0.167936826	0.361800385	0.431509097	0.265621427	0.344944548	0.237970072	0.228009018	0.4072989	0.402996274	0.349580856	0.42459262	0.542681648	0.325732064	0.945092567	0.741284623	0.287808316	0.842311431	0.491208383	1.173800034	0.725042872	0.960187603	1.622871904	1.386665042	1.765081951	1.607073402	1.034000555	1.065419913	3.184290422	2.318636815	0.606656981	0.347254506	0.259622104	0.294001531	0.508181421	0.285670224	0.21752719	0.104426822	0.251644869	0.088589498	0.146713844	0.117306909	0.150113346	0.126944733	0.123533894	0.135029176	0.196736898	0.156306644	0.379734075
ATF2	IMAGE:50765	1741	N	N	N	N	N	N	N	N	N	N	N	N	N	N	N	N	N	N	N	N	N	N	N	N	N	N	N	N	N	N	N	N	N	N	N	N	N	N	N	0.076129395	0.104039199	0.146714252	0.238026763	0.330996841	0.477552934	0.395715764	0.548151631	0.46834386	0.403726411	0.443724433	0.341497867	0.497219981	0.647852417	0.661334541	0.367687164	0.670461072	0.761585392	0.648474096	0.561024507	0.5719154	0.50984733	0.531251331	0.566529756	0.751869412	1.047149758	0.817391095	1.004551174	0.255298697	0.891247055	1.054161477	1.459371351	0.584544797	0.918332114	0.921510715	0.864778623	2.579079526	1.159715434	0.379733898	0.170799668	0.215794156	0.144162485	0.098404401	0.103821074	0.109181001	0.102281032	0.116781662	0.146262376	0.082959077	0.108006301
ATF3	IMAGE:51448	2137	N	N	N	N	N	Y	N	N	N	N	N	N	N	N	N	N	N	N	N	N	N	N	N	N	N	N	N	N	N	N	N	N	N	N	N	N	N	N	N	0.124442438	0.102552743	0.174396137	0.233946673	0.155967004	0.430927665	0.533096213	0.387316425	0.675811027	0.675259213	0.64307991	0.565795322	0.804490848	0.887641608	1.171319235	1.547009832	0.802664825	0.735018822	0.52864732	0.942521318	0.89908038	0.993209737	1.727550541	2.183500324	3.31186556	2.407650959	0.90882814	1.027456073	0.695538234	1.422453832	1.583839311	1.304525892	0.795790676	0.817487359	0.248063762	0.300684444	0.717528849	0.651294225	0.248409522	0.169660736	0.126069412	0.102699892	0.122865899	0.099326152	0.086218142	0.079699484	0.078723219	0.068255825	0.061207724	0.094811129
ATF4	IMAGE:949971	1740	N	N	N	N	N	Y	N	N	N	N	N	Y	Y	N	N	N	Y	Y	N	N	Y	N	Y	Y	N	Y	N	Y	Y	N	Y	N	Y	Y	N	Y	N	Y	Y	0.051972874	0.052762608	0.09688616	0.115612625	0.147302463	0.213344259	0.31209234	0.301975929	0.380015327	0.28582397	0.542329961	0.610250298	0.81287074	0.767746611	0.542886422	0.931474763	1.168585201	1.053821816	3.365721724	4.139116346	10.67658327	10.89550677	4.584501591	1.611069232	0.57756007	0.630669418	0.265997664	0.238867284	0.227155474	0.197726836	0.098665012	0.12727117	0.136007547	0.083679278	0.068906182	0.088217167	0.053646855	0.064356807	0.063289247	0.063764868	0.034640791	0.028066955	0.035025117	0.024718971	0.028161984	0.014611655	0.015118766	0.020648466	0.023774521	0.012707045
ATF6	IMAGE:158183	2879	N	N	N	N	N	N	N	N	N	N	N	N	N	N	N	N	N	N	N	N	N	N	N	N	N	N	N	N	N	N	N	N	N	N	N	N	N	N	N	0.312569754	0.255639286	0.229759906	0.573984671	0.403781723	0.531241965	0.564454997	0.513687013	0.737435689	0.811025311	0.565909792	0.588022444	0.51677388	0.408062421	0.582369128	0.457566145	0.701150912	0.371936826	0.782398277	0.753019759	1.023953026	1.016384414	0.794909563	0.994378121	1.09788458	1.055082818	1.16097141	3.200164955	1.336800509	1.820858914	0.77374409	0.727564695	0.850773324	0.716641583	0.79839791	1.160493229	0.693387284	0.449213086	0.479414047	0.436108072	0.486672937	1.027635752	1.021291425	2.013497225	0.659852242	0.247067789	0.303423994	0.257536023	0.236736552	0.191089502
ATF7	IMAGE:323404	1130	N	N	N	N	N	N	N	N	N	N	N	N	N	N	N	N	N	N	N	N	N	N	N	N	N	N	N	N	N	N	N	N	N	N	N	N	N	N	N	0.102481815	0.214023344	0.30634625	0.307394828	0.516424968	0.42103751	0.280734594	0.454604534	0.581321366	0.307260723	0.700956397	0.446573797	1.06148155	1.447150258	2.704563805	2.366816574	1.640740643	1.43018675	0.648474096	0.947508704	1.193779524	0.622411209	0.637501256	0.882251982	0.736259404	0.602904594	0.617891452	0.840943069	0.512607883	0.820419094	0.734797504	0.557869802	0.529563229	0.47203991	0.814016544	0.608824108	0.576705134	0.548322638	0.466756514	0.54769714	1.394144308	1.929607373	0.672150598	0.283597806	0.239591392	0.249724605	0.594857329	0.359058944	0.334364642	0.502890917
ATN1	IMAGE:824220	1026	N	N	N	N	N	N	N	N	N	N	N	N	N	N	N	N	N	N	N	N	N	N	N	N	N	N	N	N	N	N	N	N	N	N	N	N	N	N	N	0.069541154	0.07357036	0.109804781	0.205382775	0.199291814	0.288227241	0.519656438	0.428345547	0.460126941	0.482327836	1.106096212	1.062886702	1.128522317	1.853109907	1.1680298	1.560628559	1.253573254	1.558593569	2.061725062	1.825200373	1.1438308	1.489813867	1.483568347	1.03863814	1.425689636	1.146311237	1.16097141	0.552993746	0.991041479	1.201118066	0.659499786	1.416947628	0.856560971	1.424701958	2.410811422	4.039360414	1.656350736	1.238230947	0.601245867	0.363233937	0.297568818	0.27046412	0.165674735	0.105619043	0.134310215	0.094975204	0.059433427	0.080874455	0.086500247	0.035676205
ATOX1	IMAGE:767798	734	N	N	N	N	N	N	N	N	N	N	N	N	N	N	N	N	N	N	N	N	N	N	N	N	N	N	N	N	N	N	Y	N	Y	Y	N	Y	N	Y	Y	0.248884331	0.318805771	0.645910063	0.787528443	0.904610306	0.778495834	1.862104226	3.751718978	5.796778037	10.45401076	5.163927624	4.906251349	1.444173075	0.687817148	0.973905703	0.626430051	0.389528226	0.261241746	0.377101733	0.610893817	0.424565828	0.433701329	0.617825217	0.498664395	0.543739096	0.392681159	0.418393205	0.451556642	0.572914504	0.295115136	0.321961069	0.386054443	0.280697644	0.21349084	0.127707242	0.212467277	0.158258703	0.160893061	0.145564397	0.127530468	0.144809369	0.109716463	0.078945913	0.099775644	0.073654174	0.116892132	0.121473825	0.073417756	0.10471043	0.108006301
ATP11A	IMAGE:1910785	3555	N	N	N	N	N	N	N	N	N	N	N	N	N	N	N	N	N	N	N	N	N	N	N	N	N	N	N	N	N	N	N	N	N	N	N	N	N	N	N	0.06441739	0.088433166	0.130104596	0.099291449	0.185428127	0.258556777	0.143353107	0.096829349	0.230063916	0.150057267	0.111466774	0.143469761	0.254196585	0.143031924	0.174382217	0.163416415	0.167615268	0.199251698	0.239653551	0.411418397	0.424565828	0.331069666	0.484028668	0.557677753	0.785690386	0.594971534	0.689933184	0.749322687	0.617139627	1.758885181	2.435477393	1.476341251	1.302203318	1.402172333	0.791966264	1.171675596	1.288869297	0.931891573	0.895539638	1.179655547	0.898385373	0.750792565	0.919551145	1.9716991	2.356490466	0.4310405	0.264844411	0.409534208	0.306037783	0.323042648
ATP11B	IMAGE:666334	3966	N	N	N	N	N	N	N	N	N	N	N	N	N	N	N	N	N	N	N	N	N	N	N	N	N	N	N	N	N	N	N	N	N	N	N	N	N	N	N	0.12297796	0.131535126	0.123645286	0.123773622	0.183694378	0.22747356	0.265801395	0.278999194	0.437531084	0.385862148	0.497314719	0.214194084	0.284923671	0.363891341	0.565918791	0.49842048	0.448548113	0.947554151	0.831738494	0.767981007	1.1438308	0.473430192	0.558797955	0.534072409	0.522926321	0.753630077	0.617891452	0.399202363	0.440239537	0.734836432	0.628342846	0.528174018	0.665570776	0.615796828	0.873735738	0.422449173	0.384917386	0.480104492	0.322773813	0.266447336	0.377072318	0.25961984	0.382498004	0.457081647	0.366536126	0.235112949	0.244511705	0.142820594	0.24483006	0.227743392
ATP13A1	IMAGE:50460	3392	N	N	N	N	N	N	N	N	N	N	N	N	N	N	N	N	N	N	N	N	N	N	N	N	N	N	N	N	N	N	N	N	N	N	N	N	N	N	N	0.256936504	0.217739046	0.393082939	0.398524463	0.613470777	0.632969907	1.048273418	0.644980979	1.061989267	0.836035158	0.681664528	0.798175034	0.974886884	1.71849068	1.500341788	1.68863813	1.605329128	1.443470381	1.342764408	1.458664811	1.446021418	1.115705092	1.255327325	1.867778099	1.91479413	1.197875241	1.332762265	1.8029559	2.530874814	0.838126378	3.209221483	2.392691206	1.912792526	0.708059355	1.009710892	0.622491393	0.451976435	0.494262503	0.294293771	0.324519004	0.370825441	0.243034668	0.172346494	0.18966401	0.14427494	0.227807122	0.142327671	0.382576056	0.225101874	0.189622258
ATP13A2	IMAGE:1636139	3218	N	N	N	N	N	N	N	N	N	N	N	N	N	N	N	N	N	N	N	N	N	N	N	N	N	N	N	N	N	N	N	N	N	N	N	N	N	N	N	0.05270484	0.075800044	0.170705102	0.152336703	0.367389807	0.378651386	0.371823061	0.267511311	0.840142269	0.996811104	1.421205544	0.870920471	1.645296197	1.676422373	1.704336298	1.694084698	1.78710942	2.19620025	0.800019683	2.052103687	1.311159027	1.099151646	1.011345132	1.136010181	0.853332334	1.063015878	1.127721702	0.919474488	0.880479073	1.245384515	3.287115475	1.769064325	0.651101659	0.267131298	0.282057315	0.182647325	0.134117139	0.341092816	0.185120275	0.290359071	0.208979993	0.190728466	0.122865899	0.125394375	0.130410392	0.0969674	0.074552833	0.082021469	0.123932615	0.07917246
ATP1A2	IMAGE:156437	4460	N	N	N	N	N	N	N	Y	Y	N	Y	N	Y	Y	N	Y	N	Y	Y	N	Y	N	Y	Y	N	Y	N	Y	Y	N	Y	N	Y	Y	N	Y	N	Y	Y	0.051972874	0.041615504	0.069204275	0.19450199	0.18196168	0.310833055	0.330012386	0.361057438	0.345095429	0.714559623	0.505888883	0.939623682	1.460933677	0.883434456	1.704336298	1.18477016	1.008052445	0.602183895	0.803544151	0.857744855	1.27619492	1.294482756	1.184493758	0.953068011	1.39446962	1.630221701	1.795488414	2.424665129	0.757855343	1.673301346	2.157656281	1.512401519	1.082275968	1.513745384	1.012467177	2.226556301	5.504181749	1.343777224	0.463592329	0.364372138	0.248163111	0.147352019	0.124533839	0.102023105	0.09401715	0.096303335	0.070381808	0.090625181	0.063230892	0.084059455
ATP1A3	IMAGE:970271	3064	N	N	N	N	N	N	N	Y	N	N	N	N	N	N	N	N	N	N	N	N	N	N	N	N	N	N	N	N	N	N	N	N	N	N	N	N	N	N	N	0.17861121	0.178352787	0.488123582	0.529099597	0.504293979	0.37441313	0.418115043	0.656468862	0.581321366	0.646676876	0.514463928	0.446573797	0.653648712	0.42278665	0.533016009	0.471183949	0.684625573	0.58004474	0.993857018	1.613258307	2.027926563	1.638795623	2.69167301	1.640575911	2.141135411	1.939606615	2.083653944	2.869677289	1.895643602	5.9967361	4.07384176	2.401175129	2.181914876	1.255196314	0.865466883	2.169401315	3.001549711	1.576749769	0.715166036	0.485070473	0.341863568	0.150541552	0.201811811	0.192360963	0.152940362	0.159398412	0.131901067	0.19616302	0.198292183	0.147593246
ATP1B2	IMAGE:48799	3379	N	N	N	N	N	N	N	N	N	N	N	Y	Y	N	N	Y	N	Y	Y	N	Y	N	Y	Y	N	Y	N	Y	Y	N	Y	N	Y	Y	N	Y	N	Y	Y	0.030744762	0.066139396	0.130104596	0.091130452	0.150767859	0.128572012	0.185164818	0.128011714	0.213630079	0.182212698	0.2915295	0.394035832	0.284923671	0.403856073	0.427728792	0.337727811	0.3470342	0.385220458	0.2819453	0.566011893	0.654330795	0.778014196	1.058566942	0.938314672	1.100486391	1.646087822	1.482386649	2.810779315	0.655333686	3.452845219	2.258917567	6.694442764	9.506087241	2.310849186	0.375770062	0.264651963	0.356752068	0.426044357	0.21992948	0.210652802	0.182857241	0.121836422	0.124533839	0.139327083	0.109614527	0.062431012	0.041186552	0.047606618	0.054631384	0.07721709
ATP1B3	IMAGE:136722	1890	N	N	N	N	N	N	N	N	N	N	N	Y	Y	N	N	Y	N	Y	Y	N	Y	N	Y	Y	N	Y	N	Y	Y	N	Y	N	Y	Y	N	Y	N	Y	Y	0.069541154	0.109241356	0.101499953	0.141455919	0.090113966	0.265621427	0.238922882	0.224840093	0.277308747	0.125048025	0.214359383	0.357663114	0.385485642	0.612094034	0.66462503	1.133021767	1.222882892	1.040538185	1.550699148	1.331499207	2.322624872	5.949324729	4.419223551	2.956576834	2.351866684	1.316870257	0.678849948	0.644614128	0.182930752	0.283310672	0.231084881	0.267268223	0.208352056	0.112646085	0.12586909	0.099399996	0.101929025	0.194358461	0.275307076	0.142332935	0.042022913	0.073994761	0.052815665	0.055730833	0.046358605	0.057782001	0.034409196	0.065387921	0.061713724	0.015150542
ATP2A2	IMAGE:222181	3408	N	N	N	N	N	N	N	N	N	N	Y	N	Y	Y	N	Y	N	Y	Y	N	Y	N	Y	Y	N	Y	N	Y	Y	N	Y	N	Y	Y	N	Y	N	Y	Y	0.073933496	0.087690376	0.130104596	0.161858002	0.242615573	0.271272436	0.350917205	0.272434689	0.367690395	0.432308747	0.263662587	0.790092777	0.634095633	0.635231764	0.500114281	1.127574276	0.635049557	1.257501622	0.948040802	1.630712338	1.046429952	0.725042872	0.676853332	0.944216008	0.676422034	0.928155628	0.928223455	1.047088731	0.675436161	1.463770044	0.916549058	0.731806656	0.549818915	0.556792222	0.644046894	0.493271445	0.757763511	0.526441254	0.496819045	0.738992476	0.453736022	0.218795422	0.202923771	0.357755495	0.193666314	0.087005311	0.058912289	0.053342426	0.047043877	0.041540885
ATP2B1	IMAGE:685626	1552	N	N	N	N	N	N	N	N	N	N	N	N	N	N	N	N	N	N	N	N	N	N	N	N	N	N	N	N	N	N	N	N	N	N	N	N	N	N	N	0.113461854	0.111470601	0.235295584	0.538620079	0.637732755	0.573628978	0.773512519	1.385149211	0.955174673	1.003956688	1.129676043	1.359928862	1.6061884	1.188430489	1.296348332	1.067654647	1.036381448	2.01023149	3.097873829	4.271269336	3.838574505	1.317658173	0.720140276	0.669803133	0.710243008	0.539440999	0.678849948	0.687151685	0.627190463	0.587278863	0.516694818	0.496355712	0.419599015	0.619015929	0.636697115	0.769106237	0.804704749	0.267725986	0.292711283	0.363233937	0.232830908	0.228363351	0.179017444	0.257979075	0.168104212	0.106930043	0.127730043	0.147409389	0.125955783	0.113382853
ATP2B3	IMAGE:1543704	3499	N	N	N	N	N	N	N	N	N	N	N	N	N	N	N	N	N	N	N	N	N	N	N	N	N	N	N	N	N	N	N	N	N	N	N	N	N	N	N	0.054900739	0.075056816	0.098731677	0.111532536	0.12823963	0.161067981	0.189645089	0.229764441	0.195143126	0.110756857	0.263662587	0.373829091	0.343584548	0.342857188	0.269797966	0.838872036	0.682264736	1.899535718	0.190312867	0.2817591	0.434555573	0.430391083	0.405325367	0.404242262	0.473495339	0.54340753	0.689933184	0.445012947	0.398024902	0.900100111	0.862024002	3.756609694	4.398554556	2.941665423	0.649559464	0.405054278	0.390282072	0.312775403	0.316445443	0.323380803	0.238509153	0.258982336	0.258519336	0.18966401	0.162038672	0.116228067	0.142848809	0.162322047	0.137590461	0.1642096
ATP5C1	IMAGE:845519	1451	N	N	Y	N	N	N	N	N	N	N	Y	N	Y	Y	N	Y	N	Y	Y	N	Y	N	Y	Y	N	Y	N	Y	Y	N	Y	N	Y	Y	N	Y	N	Y	Y	0.063684879	0.092148867	0.177164412	0.145536009	0.334463288	0.416799253	0.377796755	0.49399253	0.659378081	1.11114045	1.376190302	1.285163043	1.254223961	1.453460183	1.51350269	1.359080632	2.131782783	4.897171561	2.9216579	3.772579874	2.674765049	0.44032256	0.240046474	0.179991502	0.145691136	0.1546929	0.121915596	0.091620382	0.080409095	0.094436891	0.093472462	0.103937814	0.083919803	0.085825345	0.113925817	0.057154986	0.041576553	0.046337457	0.047466737	0.043269201	0.045430667	0.094406971	0.043920796	0.031460579	0.025562102	0.04117815	0.031281087	0.027532029	0.036927202	0.037631576
ATP5F1	IMAGE:813712	1542	N	N	Y	N	N	N	N	N	N	N	Y	N	Y	Y	N	Y	N	Y	Y	N	Y	N	Y	Y	N	Y	N	Y	Y	N	Y	N	Y	Y	N	Y	N	Y	Y	0.068077221	0.036413785	0.138409424	0.155057308	0.355258819	0.436579563	0.400196035	0.421781042	0.451910023	0.557356772	0.741684557	0.513257357	0.692756509	0.900262261	0.776493225	1.04041904	0.793221476	1.217651421	3.739299456	4.550534743	3.948462533	0.76808198	0.3344918	0.203596845	0.226341281	0.158659431	0.185645249	0.134157939	0.154787529	0.209531301	0.109050932	0.173936854	0.109964215	0.114791131	0.075337827	0.068337353	0.038893731	0.064356807	0.049049226	0.046685267	0.078935541	0.066340015	0.051147725	0.036404994	0.035960353	0.023909679	0.014076489	0.029826056	0.022257354	0.007330492
ATP5G1	IMAGE:487373	1498	N	N	Y	N	N	N	N	N	N	N	N	N	N	N	N	N	N	N	N	N	N	N	N	N	N	N	N	N	N	N	N	N	N	N	N	N	N	N	N	0.090037844	0.147141159	0.276818848	0.144176523	0.538953197	0.707851999	0.786951257	0.57769287	0.885333984	2.961850369	2.850985252	3.477619276	2.986114005	2.519892097	1.62866032	1.212005767	1.874457788	4.485384533	3.355149253	2.176776507	0.936542758	0.354244343	0.306945175	0.22425152	0.304389617	0.230055198	0.257685585	0.206145663	0.400034989	0.342332995	0.264838917	0.19727021	0.231502644	0.225291149	0.116682102	0.155312291	0.118023082	0.086238886	0.10600931	0.0910934	0.059627625	0.098234679	0.075054053	0.070562526	0.058489685	0.05645387	0.041186552	0.05621033	0.060195722	0.055713741
ATP5G2	IMAGE:809876	927	N	N	N	N	N	N	N	N	N	N	Y	N	Y	Y	N	Y	N	Y	Y	N	Y	N	Y	Y	N	Y	N	Y	Y	N	Y	N	Y	Y	N	Y	N	Y	Y	0.12297796	0.204362696	0.298041423	0.514137905	0.370855204	0.8222956	0.834736663	0.87474445	1.168804752	1.51486686	3.982805716	8.777906457	7.595177831	4.837856962	1.720786635	1.182046414	1.010413282	0.32765921	0.306615642	0.2568249	0.277216256	0.281409327	0.295139723	0.250807531	0.226341281	0.261787439	0.224435877	0.117797522	0.136695543	0.150508978	0.103858383	0.173936854	0.104176568	0.091189493	0.071662467	0.0770348	0.071081844	0.10812027	0.110755984	0.071735934	0.03123371	0.058047765	0.033357177	0.024718971	0.025995628	0.017267916	0.023981954	0.025237261	0.023774521	0.008796304
ATP5G3	IMAGE:611150	1031	N	N	N	N	N	N	N	N	N	N	Y	N	Y	Y	N	Y	N	Y	Y	N	Y	N	Y	Y	N	Y	N	Y	Y	N	Y	N	Y	Y	N	Y	N	Y	Y	0.113461854	0.17240784	0.335873652	0.308754313	0.412446265	0.651336574	0.848175401	1.002756165	1.345460034	0.996811104	1.266866189	3.176535622	4.43028708	5.843289992	3.191517183	3.042271272	0.819190164	0.309947471	0.472258167	0.236877176	0.227267531	0.307894989	0.259722513	0.244906195	0.184714877	0.178491194	0.138541147	0.134157939	0.132674967	0.433818477	0.501116348	0.154846487	0.104176568	0.050422378	0.054206624	0.045972619	0.042917484	0.054060135	0.045884249	0.029604935	0.028393915	0.026153101	0.021682408	0.021573301	0.018630147	0.019260667	0.024503093	0.026958152	0.022257354	0.021503348
ATP5J	IMAGE:825312	819	N	N	Y	N	N	N	N	N	N	N	Y	N	Y	Y	N	Y	N	Y	Y	N	Y	N	Y	Y	N	Y	N	Y	Y	N	Y	N	Y	Y	N	Y	N	Y	Y	0.141278751	0.147141159	0.23160455	0.344118906	0.367389807	0.709264751	0.785458871	1.161950244	2.92509289	4.537454997	7.181053415	4.211132594	3.117403062	2.534616326	0.888360366	0.601917265	0.387167389	0.194824283	0.214983209	0.144619635	0.179816243	0.145670771	0.094444473	0.106224045	0.091056533	0.079329715	0.105291439	0.0850759	0.096490995	0.076729607	0.064911797	0.074241002	0.052087744	0.04827631	0.059719194	0.057154986	0.064376227	0.045050113	0.041137575	0.027327801	0.021579752	0.022326063	0.020570448	0.017079154	0.03336111	0.020588797	0.021896761	0.021796221	0.030350861	0.020525663
ATP5S	IMAGE:321163	3078	N	N	N	N	N	N	N	N	N	N	N	N	N	N	N	N	N	N	N	N	N	N	N	N	N	N	N	N	N	N	N	N	N	N	N	N	N	N	N	0.120050095	0.15977428	0.277741607	0.152336703	0.325797696	0.42810216	0.549521798	0.595745257	0.515588691	0.37157098	0.883162665	1.022472489	0.818458153	1.560734527	0.786363638	1.726768719	1.286623931	1.26192973	3.633570085	2.757748739	2.971961629	2.24796437	1.456021723	1.734997284	1.495933394	0.947987392	0.692704341	0.402474603	1.202115455	1.162753262	0.812691496	0.924833878	0.8478795	0.378704349	0.353720724	0.523091398	0.390282072	0.357825516	0.409796429	0.380313538	0.147080532	0.332338922	0.301884152	0.223821543	0.131277445	0.18197996	0.190813356	0.204766733	0.224595874	0.11973566
ATP6AP2	IMAGE:2517344	2451	N	N	N	N	N	N	N	N	N	N	N	N	N	N	N	N	N	N	N	N	N	N	N	N	N	N	N	N	N	N	N	N	N	N	N	N	N	N	N	0.069541154	0.078772517	0.179009056	0.225785676	0.275542093	0.268446931	0.289694098	0.254381332	0.308120632	0.217940618	0.184349809	0.301083654	0.150842137	0.210341537	0.177671652	0.228783534	0.481598791	0.349798364	1.258180912	1.039766245	1.086388932	2.231410185	1.491438933	2.100880864	1.373656844	3.470666838	4.679907902	3.511019176	0.389983752	0.401356492	0.405047611	0.311813441	0.196777841	0.178087872	0.09830624	0.12300742	0.089858723	0.120991632	0.123413517	0.075152	0.052812789	0.044652127	0.036693057	0.024718971	0.046358605	0.104273227	0.03075931	0.039576782	0.041479538	0.043984382
ATP6V0A1	IMAGE:770377	3918	N	N	N	N	N	N	N	N	N	N	N	N	N	N	N	N	N	N	N	N	N	N	N	N	N	N	N	N	N	N	N	N	N	N	N	N	N	N	N	0.048313042	0.081001763	0.175318895	0.140095616	0.29980407	0.271272436	0.413634772	0.477581269	0.443693996	0.807452822	0.773838552	0.858795988	0.930192492	1.268359951	1.487180886	1.876566407	1.763501047	1.505459737	0.969187143	1.236747973	1.343625698	1.734806055	1.255327325	1.578611885	1.371055034	1.511227572	1.482386649	1.099443011	0.524669207	0.790908519	1.080126688	0.920591916	0.891285774	2.222877773	2.165503945	0.750468651	0.340658011	0.329508799	0.303787119	0.243673804	0.164685244	0.134593885	0.115082989	0.118203275	0.112213771	0.108922239	0.063083313	0.064240907	0.067783229	0.102631179
ATP6V0A2	IMAGE:296375	4727	N	N	N	N	N	N	N	N	N	N	N	N	N	N	N	N	N	N	N	N	N	N	N	N	N	N	N	N	N	N	N	N	N	N	N	N	N	N	N	0.345510415	0.244492182	0.487200823	0.448850747	0.70705119	0.539719367	0.530109366	0.518610391	0.655270068	0.761006222	0.851008669	0.735533699	0.787731066	0.843469725	1.477310473	1.100338669	0.424940263	0.903275842	0.355955859	0.538584	0.896582944	0.781324441	0.409260234	0.663901797	0.613982854	0.781395788	0.831245488	1.017639351	1.383035719	1.136192923	1.16321323	1.049983553	0.769747344	0.716641583	1.209080601	0.720648699	1.274116172	1.733781491	0.971486417	1.259361816	0.612742349	1.177539129	0.830598403	0.554161113	0.492614445	0.372594434	0.327927086	0.305716518	0.324247966	0.339170875
ATP6V0C	IMAGE:840768	1279	N	N	N	N	N	N	N	N	N	N	Y	N	Y	Y	N	Y	N	Y	Y	N	Y	N	Y	Y	N	Y	N	Y	Y	N	Y	N	Y	Y	N	Y	N	Y	Y	0.158847031	0.152343315	0.289736595	0.565823675	0.713983033	0.994666488	1.237918508	0.823868572	1.409138702	0.989665519	1.339749225	0.881023841	1.852005094	0.988605225	1.566146298	1.462578341	3.737111911	7.722122968	3.326954443	1.952365977	0.452037626	0.460186991	0.267593099	0.227202188	0.254958635	0.237988259	0.177331776	0.202873422	0.082419182	0.174117907	0.163576809	0.120907714	0.115751862	0.100844755	0.062475478	0.069580043	0.040235621	0.081090203	0.083857639	0.095647668	0.03975175	0.050393019	0.043364816	0.033258548	0.035960353	0.039185399	0.032323365	0.034987987	0.054631384	0.060600736
ATP6V0D1	IMAGE:384078	1785	N	N	N	N	N	N	N	Y	N	Y	Y	N	N	N	N	Y	N	Y	Y	N	Y	N	Y	Y	N	Y	N	Y	Y	N	Y	N	Y	Y	N	Y	N	Y	Y	0.232779983	0.272731337	0.752023809	1.135727439	1.246004387	1.34364741	0.851162248	1.260419749	1.316702156	1.836418751	1.10180913	1.974220654	2.167656671	1.758456215	2.046518699	2.383158123	3.434932574	2.935646487	2.946328242	3.797514984	7.799524219	6.482346736	4.029639356	0.973722687	0.7622758	0.483910465	0.421164362	0.513727643	0.343748542	0.318724066	0.288207033	0.231208983	0.245971762	0.212417806	0.272870327	0.241044539	0.084494037	0.207229823	0.140817723	0.199266402	0.185696364	0.091855612	0.072274153	0.111012174	0.107014645	0.116228067	0.13398626	0.141673581	0.108251601	0.092367632
ATP6V1A	IMAGE:1626793	4707	N	N	N	N	N	N	N	N	N	N	N	N	N	N	Y	Y	N	N	N	Y	Y	N	N	N	Y	Y	N	N	N	Y	Y	N	N	N	Y	Y	N	N	N	0.190323215	0.141196212	0.336796411	0.293792622	0.275542093	0.42103751	0.356890899	0.356134059	0.365636388	0.428735653	0.370842278	0.50719475	0.407832018	0.384925495	0.404697477	0.348621869	0.406054087	0.371936826	0.451112293	0.498688552	0.96151712	0.979966537	1.153012267	1.076996823	0.494308114	0.713965663	0.551392036	0.543177024	0.229165962	0.519402312	0.664693157	0.706352833	1.397698415	1.451521677	1.627114012	0.646098817	1.249974608	2.453293862	0.78003698	0.281249804	0.176042406	0.126301634	0.105075351	0.118203275	0.074953477	0.059110131	0.0448358	0.065387921	0.049573046	0.07721709
ATP6V1B1	IMAGE:156211	1963	N	N	N	N	N	N	N	N	N	N	N	N	N	N	N	N	N	N	N	N	N	N	N	N	N	N	N	N	N	N	N	N	N	N	N	N	N	N	N	0.133226578	0.384945166	0.269436779	0.273390538	0.247814719	0.204867746	0.371823061	0.270793563	0.291687686	0.443026821	0.325827037	0.446573797	0.628508219	0.612094034	0.536306498	0.495696734	0.512288631	0.41178772	0.563890599	0.590946093	2.207742806	2.443294741	4.202787982	6.346903369	2.814955635	1.967372326	1.668030503	1.701518795	1.628283179	1.283750491	1.222931657	1.083922326	0.882604303	0.995574211	0.48602146	0.508181421	0.532446718	0.508421209	0.387645549	0.347292537	0.723478885	0.660850807	0.261299236	0.268766113	0.232659438	0.223822175	0.225743052	0.162322047	0.133543289	0.273193586
ATP6V1B2	IMAGE:1323203	3142	N	N	N	N	N	N	N	N	N	Y	Y	N	N	N	Y	Y	N	N	N	Y	Y	N	N	N	N	Y	N	Y	Y	N	Y	N	Y	Y	N	Y	N	Y	Y	0.157382554	0.175380313	0.261131952	0.44068975	0.590942549	0.730457813	0.806363689	0.672880123	1.072260192	1.254052737	1.114671256	2.168207266	2.435819741	1.808938023	2.010326481	2.756292777	1.926395163	1.589588247	1.01852736	1.346459545	0.844136783	0.695246225	0.692594504	1.912038118	1.329429482	0.872625094	1.10001431	0.716601065	0.862387087	2.791786986	2.427687748	0.271511212	0.199671665	0.164141496	0.073500618	0.053427376	0.056329677	0.070792835	0.068035921	0.054655601	0.037479914	0.056133911	0.051703705	0.035955501	0.044192249	0.04250628	0.026067147	0.024090248	0.025292524	0.031277337
ATP6V1C1	IMAGE:43826	2387	N	N	N	N	N	N	N	N	N	N	N	N	N	N	N	N	N	N	N	N	N	N	N	N	N	N	N	N	N	N	N	N	N	N	N	N	N	N	N	0.232779983	0.407982164	0.453982387	0.584865456	0.575346163	0.481791191	0.507711124	0.727039223	0.684027946	0.911063489	0.636648406	0.984079389	0.413418612	0.479579187	0.651464128	0.754439622	1.130812849	0.646462204	0.722484656	0.573492062	0.734249589	1.01969466	0.661113013	1.271740904	1.527152557	3.006589024	2.751420656	1.865126901	1.061399337	1.006341466	0.94251427	0.536658968	0.292271859	0.326136925	0.42170783	0.249741987	0.392963935	0.321785426	1.052179871	0.792509876	0.57242264	0.424194534	0.142324387	0.131686491	0.127377621	0.103609162	0.111047222	0.09980203	0.073853568	0.088458322
ATP6V1E1	IMAGE:2562895	1639	N	N	N	N	N	N	N	N	N	Y	Y	N	N	N	N	Y	N	Y	Y	N	Y	N	Y	Y	N	Y	N	Y	Y	N	Y	N	Y	Y	N	Y	N	Y	Y	0.086377468	0.11592953	0.160554757	0.23666646	0.327531445	0.586344637	0.44648698	0.454604534	0.817547303	0.603802766	0.452299478	0.602167309	0.692756509	0.967571071	0.608690933	0.544722305	1.225243729	1.92610298	3.954282665	8.874166171	8.411399433	2.065875721	0.444676591	0.430798273	0.494308114	0.245921319	0.241061429	0.202873422	0.295503245	0.135753103	0.179155279	0.108179775	0.156264312	0.092262527	0.180075714	0.126734567	0.052305924	0.100396897	0.072782594	0.083122335	0.084613785	0.102699892	0.064491244	0.062472441	0.068021522	0.081691679	0.080287273	0.064240907	0.058678555	0.058646797
ATP6V1F	IMAGE:855438	924	N	N	N	N	N	N	N	N	N	N	Y	N	Y	Y	N	Y	N	Y	Y	N	Y	N	Y	Y	N	Y	N	Y	Y	N	Y	N	Y	Y	N	Y	N	Y	Y	0.150062891	0.197674521	0.251905239	0.583505154	0.518157666	1.367665976	1.06021977	1.788877867	1.869265644	1.050402682	1.882079185	7.650358039	11.68467366	8.512524741	3.793628192	1.323673789	0.443826439	0.363081303	0.338334453	0.177034914	0.209785478	0.281409327	0.169213759	0.227202188	0.200324885	0.13882678	0.088665888	0.098164863	0.194992077	0.132801694	0.064911797	0.152724992	0.136007547	0.068659868	0.050531263	0.084490019	0.053646855	0.081090203	0.110755984	0.137778667	0.048837749	0.061874803	0.035025117	0.037303978	0.03942665	0.023245613	0.02502487	0.042444686	0.038444369	0.018082166
ATP6V1G1	IMAGE:1929131	1461	N	N	N	N	N	N	N	N	N	N	N	Y	Y	N	N	Y	N	Y	Y	N	Y	N	Y	Y	N	Y	N	Y	Y	N	Y	N	Y	Y	N	Y	N	Y	Y	0.06441739	0.059450783	0.118109608	0.281551535	0.28940578	0.616015101	0.565948421	0.812379719	0.608025237	0.700268455	1.337605684	1.17604562	1.223496874	2.393687979	1.760269341	0.999564705	1.602968291	2.116499155	3.436208282	1.785305835	1.211261578	0.533022007	0.574538274	0.876350646	1.436096024	1.055082818	0.45441407	0.101437104	0.048245297	0.109192765	0.171366455	0.06999904	0.069450685	0.064368754	0.045018693	0.041002319	0.028164359	0.032178751	0.030062531	0.025050667	0.025554792	0.015309492	0.014454669	0.014382201	0.011698192	0.005977697	0.010948381	0.014339521	0.013657846	0.009285862
ATP7A	IMAGE:340995	2738	N	N	N	N	N	N	N	Y	N	N	N	N	N	N	N	N	N	N	N	N	N	N	N	N	N	N	N	N	N	N	N	N	N	N	N	N	N	N	N	0.442135956	1.294544817	0.50657788	0.56310307	0.486963845	0.558086925	0.39422234	0.90428569	0.790843431	0.57164794	0.550905005	0.495070998	0.30447757	0.900262261	0.352053868	0.920579782	0.623245371	0.513627277	0.567415067	0.688190111	0.399591466	0.970034321	0.712270542	0.593085768	0.949592487	0.991619223	0.698245262	1.23687319	1.491588038	0.962075016	0.830866241	0.859077826	0.714764697	0.612578747	0.794722549	1.477329878	1.003199073	0.822483957	0.658205951	0.559084272	0.754711922	0.565805661	0.53483003	0.648543626	0.691912773	0.510075363	0.625095501	0.378560397	0.567560024	0.467214712
ATP8A1	IMAGE:290275	1704	N	N	N	N	N	N	N	N	N	N	N	N	N	N	N	N	N	N	N	N	N	N	N	N	N	N	N	N	N	N	N	N	N	N	N	N	N	N	N	0.030744762	0.026009909	0.047058942	0.097931146	0.105711402	0.169545384	0.153806034	0.260946807	0.180764187	0.296542044	0.315109332	0.301083654	0.39665883	0.342857188	0.407987966	0.373134654	0.637410394	2.045654276	0.69781478	1.089634645	1.386082948	0.976655552	0.944446431	0.802583948	0.837722325	0.983686163	0.706558735	0.742778205	0.207053401	0.619740848	0.79451593	0.502719168	0.532457053	0.681238615	0.404251987	0.258439435	0.299082417	0.368122883	0.319609628	0.384868537	0.364010606	0.278118866	0.292432493	0.207192656	0.36740254	0.23644108	0.079766134	0.079727442	0.109262767	0.09285719
ATP9A	IMAGE:754625	2069	N	N	N	N	N	N	N	N	N	Y	Y	N	N	N	Y	Y	N	N	N	Y	Y	N	N	N	Y	Y	N	N	N	N	Y	N	Y	Y	N	Y	N	Y	Y	0.126638336	0.115186303	0.195618711	0.238026763	0.253013864	0.302355652	0.298653602	0.41029316	0.517642698	0.378716564	0.295816582	0.345539362	0.388278939	0.22296219	0.345473944	0.424883047	0.795582313	0.611039418	1.089013452	0.957482566	1.226246195	1.897030273	1.86134709	1.265839569	1.672843693	1.626255171	1.052910208	1.544455957	0.552812431	1.87988241	1.485173478	1.073316909	1.171983418	0.746680403	0.894866942	1.464904821	1.322398342	1.184171508	0.697761038	0.78909381	0.838190462	1.179452983	1.303717088	0.590566106	0.246956874	0.262343509	0.164224432	0.193295116	0.222066705	0.174961275
ATP9B	IMAGE:38781	4178	N	N	N	N	N	N	N	N	N	N	N	N	N	N	N	N	N	N	N	N	N	N	N	N	N	N	N	N	N	N	N	N	N	N	N	N	N	N	N	0.116390264	0.054249064	0.157786481	0.25026785	0.298070322	0.319310458	0.201591441	0.270793563	0.3717993	0.375144074	0.233652132	0.295021779	0.486046793	0.551095149	0.812685442	0.798017701	0.585473019	1.093672017	0.916321991	0.620867679	1.011465845	0.734975087	0.692594504	0.985525358	1.012031668	1.253406663	1.077847838	1.384120092	0.524669207	1.372284563	1.251492322	1.149679405	1.334035376	1.20584697	2.736050221	3.997115404	1.115857469	0.405449623	0.319609628	0.324519004	0.25270611	0.147989523	0.170678554	0.11730429	0.10008269	0.106930043	0.104269227	0.098655017	0.101675261	0.117781721
ATPIF1	IMAGE:82874	775	N	N	N	N	N	N	N	N	N	N	N	N	N	N	N	N	N	N	N	N	N	N	N	N	Y	Y	N	N	N	Y	Y	N	N	N	Y	Y	N	N	N	0.102481815	0.139709756	0.297118664	0.272030236	0.441907388	0.685246185	0.764553015	0.630209875	1.992514075	4.783977952	6.69231374	4.118180416	4.368832907	2.336895442	2.892106924	0.942368822	0.450908429	0.230247068	0.130399713	0.234383483	0.282211128	0.122496094	0.129861683	0.283264878	0.372032417	0.531507939	0.435018756	0.258499942	0.124634218	0.115094411	0.109050932	0.076362496	0.060769215	0.070805935	0.083606682	0.033547562	0.040235621	0.038614084	0.028480042	0.028466733	0.032368955	0.026153101	0.026686227	0.026067448	0.025562102	0.021253418	0.020332707	0.02351637	0.028327693	0.03469852
ATR	IMAGE:788109	2450	N	N	N	N	N	N	N	N	N	N	N	N	N	N	N	N	N	N	N	N	N	N	N	N	N	N	N	N	N	N	N	N	N	N	N	N	N	N	N	0.249616297	0.216996255	0.167014068	0.202662987	0.329264143	0.469075532	0.592826934	0.751657084	1.078422212	0.953937599	0.587346083	0.935582919	0.782143653	0.658369493	0.506694205	0.8307008	0.873487854	0.566761109	1.628234176	1.1270364	0.964014557	1.201783309	1.046761489	1.602217228	1.048453598	1.86820996	2.535296857	2.866405048	1.20613603	1.00043982	1.124265824	0.825139053	0.680039894	0.473112944	0.672527877	0.874718299	0.57268138	0.567630028	0.313280466	0.502150806	0.399219356	0.378904903	0.333017409	0.263372982	0.411595428	0.221165359	0.230956993	0.251800215	0.177551997	0.19890812
ATRN	IMAGE:505835	1429	N	N	N	N	N	N	N	N	N	N	N	N	N	N	N	N	N	N	N	N	N	N	N	N	N	N	N	N	N	N	N	N	N	N	N	N	N	N	N	0.048313042	0.104782426	0.248214205	0.291072834	0.159433451	0.372999488	0.542055718	0.986343934	0.638837122	0.400153316	0.941040033	1.075010453	1.128522317	0.784574416	1.339120473	1.64506005	1.381055333	1.545309938	1.515455869	0.880185362	2.155295811	1.390493189	1.137271095	1.345508361	0.684226612	0.928155628	1.10555523	0.850759791	0.498536071	0.782054291	0.862024002	0.867562776	0.717658521	0.77564721	0.547577863	0.288259387	0.820798806	0.55990735	0.564854174	0.516953273	0.450328268	0.36487109	0.344137008	0.552363144	0.688880002	0.171353251	0.129294097	0.080874455	0.097628089	0.129999207
ATRNL1	IMAGE:50007	1327	N	N	N	N	N	N	N	N	N	N	N	N	N	N	N	N	N	N	N	N	N	N	N	N	N	N	N	N	N	N	N	N	N	N	N	N	N	N	N	0.131030134	0.118158776	0.243600412	0.291072834	0.185428127	0.341916271	0.243402115	0.233046693	0.312228646	0.435881237	0.370842278	0.28693879	0.301684273	0.395442572	0.523145596	0.54199856	0.358838386	0.429498767	0.651998564	0.393964366	0.589397453	0.989898752	1.684263598	1.525499104	0.855934144	1.578657697	1.388178445	1.564088616	0.402045477	0.894198464	1.331982589	0.831502509	1.047550085	0.837870917	0.786453694	0.767863546	1.101104344	0.782582528	0.60599254	0.720773942	0.629778428	0.611733467	0.438093569	0.301125677	0.215329231	0.193934799	0.05839115	0.057357344	0.053619382	0.084549013
ATRX	IMAGE:753430	1214	N	N	N	N	N	N	N	N	N	N	N	N	N	N	N	N	N	N	N	N	N	N	N	N	N	N	N	N	N	N	N	N	N	N	N	N	N	N	N	0.325745692	0.199903767	0.30634625	0.383562771	0.40724817	0.87598463	0.679436167	0.594104131	0.883279086	0.643103782	0.790987761	0.561753828	0.843597826	0.925502764	0.987066605	1.195664218	1.333839632	1.195512266	0.789446746	0.882679055	1.568396628	1.291172511	1.11366019	0.731767918	1.352844068	1.007485344	1.166513726	0.981645489	0.822182539	0.728933613	0.828269966	0.952410222	0.587438621	0.689821864	0.809422107	0.725618537	0.655834485	0.463371097	0.351253856	0.48848654	0.399219356	0.267274586	0.252960346	0.285395	0.24132486	0.230463938	0.387882291	0.255815132	0.161870983	0.228719646
ATXN10	IMAGE:32889	2311	N	N	N	N	N	N	N	Y	N	N	N	N	N	N	N	N	N	N	N	N	N	N	N	N	Y	Y	N	N	N	N	Y	N	Y	Y	N	Y	N	Y	Y	0.102481815	0.113699847	0.20300078	0.306034526	0.391650734	0.380064138	0.655544502	1.035579656	0.384124233	0.911063489	0.692382233	1.157859261	1.142488802	0.896055109	1.108805213	1.503432676	0.830993828	1.17780122	1.363910282	0.830316962	0.859121401	1.291172511	1.700003917	1.283543576	2.09430624	2.978823313	2.643358059	0.775499826	0.265349935	0.575474399	0.833462516	0.521810562	0.413811368	0.329355005	0.148838446	0.134189786	0.136799961	0.101684242	0.088604312	0.084261267	0.062466747	0.045289631	0.035581097	0.038202187	0.046792131	0.047155292	0.068296615	0.051048399	0.070312398	0.052292559
ATXN2	IMAGE:128875	4259	Y	N	N	N	N	N	N	N	N	N	N	N	N	N	N	N	N	N	N	N	N	N	N	N	N	N	N	N	N	N	N	N	N	N	N	N	N	N	N	0.103213781	0.120388022	0.19654147	0.213543772	0.233951032	0.378651386	0.274760899	0.221557841	0.277308747	0.396580827	0.383704405	0.493049885	0.511187286	0.336546459	0.677785932	0.4548424	0.3470342	0.699596036	0.398247608	0.561024507	1.373595767	1.171987401	1.692133331	1.5166471	1.272193923	1.915808322	1.468532255	1.384120092	0.81414179	1.336871169	1.550085275	1.70542874	2.341073012	2.582271598	1.289930998	3.311256496	2.725267926	1.58962113	0.672445973	0.584134208	0.41568815	0.447158773	0.812251874	0.338429655	0.223127601	0.235777015	0.21479531	0.213370446	0.305531783	0.440824369
ATXN2L	IMAGE:2310410	3575	N	N	N	N	N	N	N	N	N	N	N	N	N	N	N	N	N	N	N	N	N	N	N	N	N	N	N	N	N	N	N	N	N	N	N	N	N	N	N	0.067345255	0.030468838	0.116264091	0.171379302	0.169830691	0.268446931	0.222496259	0.397163181	0.285524774	0.278678386	0.418001941	0.357663114	0.256989882	0.321823034	0.394827064	0.457566145	0.288014835	0.287808316	0.377101733	0.498688552	0.442047882	0.552886438	0.578473993	0.584233764	0.551543674	0.761563138	0.930994612	1.027456073	0.802080466	1.853322071	1.612399976	3.480856521	3.142651335	3.272093462	3.396634825	1.744467222	1.613433252	0.790305902	0.670863484	0.447495204	0.429885107	0.385283299	0.408071462	0.403598274	0.325376647	0.278283295	0.201239959	0.174367541	0.19930335	0.182781325
ATXN3	IMAGE:447568	2715	N	N	N	N	N	N	N	N	Y	N	N	N	N	N	N	N	N	N	N	N	N	N	N	N	N	N	N	N	N	N	N	N	N	N	N	N	N	N	N	0.259864369	0.306915439	0.342332089	0.576704459	0.800631603	1.017272302	1.097551211	1.202979366	1.082531118	0.700268455	0.876732042	1.145734777	0.865945022	1.358807294	1.019969387	0.939645076	1.137894839	1.509887845	1.293424191	1.171918325	0.734249589	1.046180322	0.861807411	1.171418196	1.103088201	1.023350577	1.443594625	0.942380173	0.938775607	0.711227502	0.789323381	0.714837783	0.457218721	0.781011358	0.777265764	0.965420847	0.814093188	0.462084447	0.526880784	0.422444537	0.489512059	0.412712751	0.451436278	0.627869309	0.376501489	0.308834736	0.209060231	0.219106254	0.265063411	0.214058662
AUP1	IMAGE:814838	1593	N	N	N	N	N	N	N	N	N	N	N	N	N	N	N	N	N	N	N	N	N	N	N	N	N	N	N	N	N	N	N	N	N	N	N	N	N	N	N	0.042456768	0.059450783	0.083045654	0.242106853	0.18196168	0.237363715	0.28222698	0.600668635	0.322499571	0.485900931	0.647366992	0.723409216	1.027960347	0.822435571	0.921262094	1.002288451	0.760170799	1.509887845	2.29080521	4.752503856	3.751164237	2.2413424	2.624775162	2.384145742	1.69886009	1.102680292	0.939306691	0.939107932	0.396014414	0.244945868	0.231084881	0.169694893	0.133113724	0.115864165	0.090956461	0.058397215	0.052305924	0.095248213	0.053795899	0.066042733	0.058491707	0.041462593	0.025018287	0.036854486	0.029894813	0.033208257	0.010427242	0.021796221	0.019728185	0.036165763
AUTS2	IMAGE:447786	2443	N	N	N	N	N	N	N	N	N	N	N	N	N	N	N	N	N	N	N	N	N	N	N	N	N	N	N	N	N	N	N	N	N	N	N	N	Y	Y	N	0.206427563	0.210307643	0.316495721	0.335957909	0.400316327	0.65557572	0.447980404	0.582616248	0.873009052	0.621667029	0.709530561	0.792113158	0.614541734	0.641541688	0.562628302	1.394488399	1.447157209	0.823574748	1.381531689	0.715618004	0.679305158	1.168676416	1.090049285	1.472387081	1.199348355	1.376367322	1.282888401	1.469196779	1.163920994	1.177509136	1.280053808	0.882411182	1.901217232	1.071744294	0.970204769	1.645067227	1.404210516	1.345063873	1.20407343	1.733045888	1.341899478	1.357423316	0.795573286	0.468766894	0.295481834	0.33540123	0.46921248	0.307437409	0.260005073	0.236051569
AXIN1	IMAGE:1506605	2995	N	N	N	N	N	N	N	Y	N	N	N	N	N	N	N	N	N	N	N	N	N	N	N	N	N	N	N	N	N	N	N	N	N	N	N	N	N	N	N	0.251080229	0.290566616	0.23160455	0.408045762	0.370855204	0.654162968	0.816816617	1.170155875	0.930524808	0.721705207	1.065368052	1.22454209	1.307298243	1.346186641	0.954164877	1.389040909	1.225243729	0.721735191	1.578893492	1.269163252	1.156317981	1.579203068	1.672458145	1.528449771	1.891379544	3.383404062	2.80129452	2.59481693	2.782153338	4.054878784	3.87391464	1.609975877	0.807365971	0.484913252	0.254495408	0.460966574	0.423811117	0.625551502	0.550614152	0.502150806	0.321987693	0.243672844	0.287429483	0.16314707	0.228326726	0.219837229	0.272664683	0.24893231	0.21245603	0.269772404
AXL	IMAGE:49318	1955	N	N	N	N	N	N	N	N	N	N	N	N	N	N	N	N	N	N	N	N	N	N	N	N	N	N	N	N	N	N	N	N	N	N	N	N	N	N	N	0.164702762	0.098094252	0.159631999	0.3305167	0.192359971	0.324962356	0.391235493	0.475940143	0.634729108	0.396580827	0.340831824	0.596105433	0.625714922	1.169499107	0.674495443	1.130298021	0.550061505	0.566761109	1.138354136	0.865225024	1.873084682	1.748048517	1.865281957	3.363770524	4.081945937	2.074466865	1.792718651	1.685158378	1.955950223	1.150948797	1.35794698	1.325737753	0.613483032	0.609360667	1.095154783	0.63367376	0.596822944	0.420895674	0.408213941	0.481655138	0.574126517	0.685728229	0.325790479	0.255732389	0.16550433	0.136152799	0.201761098	0.11987736	0.183622336	0.127066152
AZI2	IMAGE:324451	3667	N	N	N	N	N	N	N	N	N	N	N	N	N	N	N	N	N	N	N	N	N	N	N	N	N	N	N	N	N	N	N	N	N	N	N	N	N	N	N	0.051972874	0.092148867	0.1411777	0.212183469	0.209689054	0.291052745	0.362863556	0.374187416	0.287579673	0.260814123	0.252944882	0.280876914	0.357551852	0.485889112	0.289539847	0.563786676	0.599637521	0.712879667	1.247607975	1.181892187	1.540923995	0.999830968	0.598149179	0.717014579	0.88195054	1.515194102	2.338568372	1.233601736	0.512607883	0.604986147	0.765955265	0.876047726	1.310884788	2.27008207	1.190705682	0.48084685	0.301764281	0.514857238	0.487325697	0.24708987	0.120390495	0.146713844	0.072830133	0.061573457	0.054156974	0.066415959	0.089150461	0.052195413	0.082959077	0.065487731
AZIN1	IMAGE:645913	3397	N	N	N	N	N	N	N	N	N	N	N	N	N	N	N	N	N	N	N	N	N	N	N	N	N	N	N	N	N	N	N	N	N	N	N	N	N	N	N	0.07027312	0.091406077	0.131950114	0.280191233	0.221820043	0.269859684	0.201591441	0.267511311	0.33071649	0.232231787	0.304390746	0.331394497	0.307270867	0.323925807	0.289539847	0.424883047	0.455630103	0.314375579	0.507501446	0.481234521	0.569417964	0.744907303	0.728010862	0.781929273	0.749267602	0.936088689	0.994722871	1.109259733	0.830223288	1.80610304	2.264110938	1.783912731	0.856560971	0.758481732	0.975717339	1.712161889	3.527289853	0.538025966	0.237333686	0.104756935	0.15673449	0.11609553	0.097848421	0.056629818	0.065422278	0.063759698	0.048485047	0.053342426	0.067278063	0.054736056
AZU1	IMAGE:448032	821	N	N	N	N	N	N	N	N	N	N	N	N	N	N	N	N	N	N	N	N	N	N	N	N	N	N	N	N	N	N	N	N	N	N	N	N	N	N	N	0.076861361	0.074313588	0.200232504	0.299233831	0.282473936	0.52135181	0.803377879	0.77463285	1.117451016	1.121859128	1.260435566	1.737799447	1.321264728	1.194740413	1.112095702	1.359080632	0.94903308	1.226506944	1.148927073	0.817849407	0.519469239	0.857470442	0.932640978	0.858646638	0.840324135	0.900389918	1.194221118	0.572626404	1.549884572	0.799761574	0.42581863	0.907865005	0.630844894	0.870054783	0.655072034	0.571548936	0.560611077	1.001397063	1.094899934	0.506705073	0.491783895	0.315753751	0.234057838	0.197304603	0.217062061	0.158734347	0.18142903	0.125613169	0.136072458	0.111917041
B2M	IMAGE:878798	1349	N	N	N	N	N	N	N	N	N	N	Y	N	Y	Y	N	Y	N	Y	Y	N	Y	N	Y	Y	N	Y	N	Y	Y	N	Y	N	Y	Y	N	Y	N	Y	Y	0.054900739	0.075800044	0.057209287	0.15641761	0.105711402	0.288227241	0.209057522	0.533380526	0.380015327	0.346561738	0.559479169	0.612271411	0.754210683	0.71305765	0.79952454	2.464866792	7.608788412	8.961912851	5.163123359	1.3838613	0.249744457	0.19533111	0.145602002	0.12687872	0.067641947	0.103128009	0.096977966	0.075259178	0.054275959	0.076729607	0.064911797	0.06151409	0.046300097	0.046131264	0.04410056	0.029819953	0.021458742	0.023168729	0.02215088	0.017079601	0.010221917	0.009568601	0.010562809	0.008989069	0.009531837	0.009962644	0.005735079	0.006309686	0.010116675	0.010751674
B3GALT2	IMAGE:1556976	735	N	N	N	N	N	N	N	N	N	N	N	N	N	N	N	N	N	N	N	N	N	N	N	N	N	N	N	N	N	N	N	N	N	N	N	N	N	N	N	0.179343177	0.247464656	0.595160087	0.848735512	1.497285553	1.309737799	1.17520094	1.792160119	1.785046016	1.747098647	1.712735044	1.495315633	1.282157751	0.910779338	1.391764082	1.593311658	0.852240841	1.186656743	2.051152125	1.169425542	1.366103458	1.188540848	1.322225174	1.439929734	1.285201268	1.110613353	1.299512558	1.485557197	0.6533236	0.793858755	0.854234357	0.823017558	0.856560971	1.369987446	1.546263615	0.820048694	0.540493267	0.562481344	0.53795662	0.378036404	0.413984273	0.165850374	0.146216247	0.115955814	0.137775873	0.150100389	0.074031055	0.111273647	0.147201135	0.133908517
B3GAT1	IMAGE:290030	3165	N	N	N	N	N	N	N	N	N	N	N	N	N	N	N	N	N	N	N	N	N	N	N	N	N	N	N	N	N	N	N	N	N	N	N	N	N	N	N	0.030744762	0.04310196	0.124568045	0.176819694	0.136904172	0.316484953	0.315079187	0.278999194	0.501209752	0.610948956	0.728823311	1.00428613	0.625714922	1.091673221	0.973905703	1.059484334	0.52173198	0.79258007	0.821165557	0.905120473	0.676807722	0.632343424	0.49976984	0.708161816	0.741462171	0.602904594	0.906056983	0.844215309	0.677446248	1.419502422	3.749284416	4.982651595	1.145939006	0.543918879	0.350964439	0.326776787	0.207881805	0.157031722	0.121831028	0.145749002	0.164685244	0.07654612	0.071162194	0.047191256	0.052857671	0.050476173	0.034409196	0.047606618	0.056654552	0.057669112
B4GALT1	IMAGE:327247	1309	N	N	N	N	N	N	N	N	N	N	N	N	N	N	N	N	N	N	N	N	N	N	N	N	N	N	N	N	N	N	N	N	N	N	N	N	N	N	N	0.366738527	0.628694121	0.499196685	0.457010927	0.863018194	0.842075909	0.884014456	1.099585513	1.316702156	1.082558113	0.878875583	1.341742502	1.525181147	1.57335518	1.799752048	1.816647701	1.973610863	0.624323049	1.589466429	1.528480935	0.986491483	1.440153528	1.282873097	0.976673355	1.246177527	0.809161499	0.775827914	0.837670828	1.25237124	0.917807394	0.825673692	0.767866924	1.131469888	0.785302472	0.904973006	0.71567886	0.793975378	0.552183977	0.44618733	0.465713738	0.466797062	0.512223109	0.32134264	0.335732702	0.340541136	0.319461445	0.342525353	0.507042211	0.359151165	0.356764914
B4GALT2	IMAGE:2563384	1632	N	N	N	N	N	N	N	N	N	N	N	N	N	N	N	N	N	N	N	N	N	N	N	N	N	N	N	N	N	N	N	N	N	N	N	N	N	N	N	0.272308885	0.170921384	0.357096227	0.500536516	0.580544258	0.685246185	0.746632968	0.512045887	0.829872235	1.018247856	0.947470656	0.804237642	1.067068144	1.989831906	1.362152843	0.607364756	1.520341076	1.86854104	2.364816236	3.286358877	5.546828395	1.493124852	0.86574313	1.059292815	1.238372949	0.460111284	0.543079958	0.559538228	0.715640709	0.413160956	0.516694818	0.364842581	0.245971762	0.374413235	0.347289079	0.320564259	0.175693691	0.223962523	0.126577702	0.194711403	0.168660284	0.197106862	0.161782875	0.180675716	0.191933485	0.104937293	0.173086981	0.16002802	0.155294643	0.135863887
B4GALT3	IMAGE:767188	2049	N	N	N	N	N	N	N	N	N	N	N	N	N	N	N	N	N	N	N	N	N	N	N	N	N	N	N	N	N	N	N	N	N	N	N	N	N	N	N	0.120050095	0.309145122	0.450292226	0.598466845	0.698386648	0.679594286	0.640611303	1.014244047	1.029123375	1.082558113	1.303307267	1.085113824	0.600575249	0.612094034	1.154868898	1.49526144	1.728089533	1.098100125	1.487261526	1.239241666	0.906572689	1.08921943	1.432410818	3.24279238	2.812354678	2.090332985	0.795224623	0.912930792	1.117685785	0.572522989	0.719219034	0.702110872	0.468792935	0.385141531	0.497964734	0.262167044	0.250799289	0.269012635	0.452516493	0.199266402	0.34470269	0.166488549	0.161782875	0.17932724	0.168104212	0.179987765	0.198111851	0.13995269	0.108251601	0.242892502
BAALC	IMAGE:52927	3026	N	N	N	N	N	N	N	N	N	N	Y	N	Y	Y	N	Y	N	Y	Y	N	Y	N	Y	Y	N	Y	N	Y	Y	N	Y	N	Y	Y	N	Y	N	Y	Y	0.037332459	0.052762608	0.083045654	0.063926856	0.154234306	0.166719879	0.162766577	0.165758584	0.24033395	0.239377371	0.225077968	0.323311508	0.329618063	0.298685304	0.52972552	0.566510422	0.417857751	0.371936826	0.391199138	0.608400124	0.988988919	1.797708856	2.72709022	2.59659459	1.571379919	1.657987412	1.000265186	0.988189971	0.705589471	7.826448069	2.378355242	0.398781354	0.240184115	0.155558247	0.108413247	0.058397215	0.041576553	0.057921474	0.03797339	0.036437068	0.030097792	0.033170343	0.027798187	0.026067448	0.024262161	0.017932537	0.010948381	0.009750726	0.011634678	0.024436404
BACE1	IMAGE:173043	3301	N	N	N	N	N	N	N	N	N	N	N	N	N	N	N	N	N	N	N	N	N	N	N	N	N	N	N	N	N	N	N	N	N	N	N	N	N	N	N	0.021960622	0.061680466	0.116264091	0.059846766	0.17156444	0.125746508	0.30910653	0.436552147	0.361528375	0.346561738	0.452299478	0.272793925	0.687169096	0.658369493	0.658045106	0.47663144	0.57602967	0.726163298	0.34890739	0.508662414	0.661823104	0.585993331	0.58240886	0.852745303	0.629592862	0.674301249	0.950389927	1.12562015	0.719660883	1.257190153	2.100534129	2.67692933	2.080632132	1.78302275	0.981229909	0.846141037	0.874445661	1.356648585	3.249890598	1.548582685	0.589458719	0.261533694	0.269638935	0.153709284	0.165937857	0.194598865	0.185078277	0.09980203	0.076382737	0.137329699
BAD	IMAGE:795729	1052	N	N	N	N	N	Y	N	N	N	N	N	N	N	N	N	N	N	N	N	N	N	N	N	N	N	N	N	N	N	N	N	N	N	N	N	N	N	N	N	0.162506863	0.135250827	0.18270009	0.357720295	0.306735914	0.494507739	0.604773286	0.446398904	0.718948736	0.868189984	1.239000156	1.909558206	2.449787046	5.161783572	5.593380239	4.020046937	1.801273921	0.535766431	0.352431391	0.291732962	0.402088902	0.182088649	0.267593099	0.333426233	0.379836995	0.218156495	0.271539979	0.376297464	0.375912341	0.221335766	0.272627742	0.243935895	0.127326076	0.201689511	0.1424068	0.127977258	0.103270916	0.14544701	0.080693453	0.0910934	0.109032659	0.103337396	0.050035766	0.087191413	0.068021522	0.067744644	0.08654349	0.103243812	0.079417907	0.118269848
BAG1	IMAGE:1636251	1426	N	N	N	N	N	N	N	N	N	N	N	N	N	N	N	N	N	N	N	N	N	N	N	N	N	N	N	N	N	N	N	N	N	N	N	N	N	N	N	0.217408146	0.18132526	0.274973331	0.593026453	0.658528285	0.74176072	0.610745943	0.513687013	1.409138702	1.11114045	1.521954612	1.543812104	0.650855415	1.112707374	1.6484022	1.890185134	1.107204999	1.266357145	1.663477455	1.9224453	0.526961548	0.682003763	0.633566389	0.681605805	0.5177227	0.721898724	0.717641971	0.76568389	0.856356425	0.433818477	0.615360651	0.419993216	0.373297838	0.342228348	0.557683927	0.429904392	0.443928927	0.41832168	0.185120275	0.228871336	0.293593778	0.247499881	0.192916942	0.134832161	0.260821422	0.191278539	0.124080795	0.199030925	0.150236305	0.143194379
BAG3	IMAGE:2043167	2524	N	N	N	N	N	N	N	N	N	N	N	N	N	N	N	N	N	N	N	N	N	N	N	N	N	N	N	N	N	N	N	N	N	N	N	N	N	N	N	0.215943669	0.290566616	0.504732363	0.314195523	0.216620898	0.322135962	0.412141349	0.507122509	0.310174639	0.282250876	0.473734888	0.396056213	0.818458153	0.799297841	0.621851835	1.2065592	1.288984768	1.062677339	1.127781199	1.05223289	0.974004302	0.874024628	1.093984152	0.826189291	0.653007448	2.471114554	5.538860783	2.215247225	1.119695871	0.613839202	0.202523395	0.343630719	0.21992735	0.283223742	0.184669208	0.135432477	0.123387768	0.119704287	0.147146886	0.159413267	0.111872455	0.064426832	0.067270334	0.078651836	0.050691316	0.047819357	0.023981954	0.059652112	0.089029416	0.025902216
BAG5	IMAGE:2321066	4425	N	N	N	N	N	N	N	N	N	N	N	N	N	N	N	N	N	N	N	N	N	N	N	N	N	N	N	N	N	N	N	N	N	N	N	N	N	N	N	0.100285916	0.241519709	0.284200917	0.286991927	0.173297138	0.406909099	0.697355176	0.480863521	0.43342307	0.37157098	0.280811795	0.270773543	0.318444055	0.347063536	0.342183455	0.28870224	0.373002888	0.243530007	0.377101733	0.493702076	0.579407708	0.701868195	0.629631522	0.714063152	0.437072555	0.777429258	0.770286993	0.65115861	0.771926754	0.99748841	1.251492322	1.090286809	1.443999591	1.463323007	0.77267227	1.186585572	2.701126362	2.018239482	1.534758894	0.448633406	0.27996478	0.170953761	0.154555945	0.176180794	0.119145726	0.077706733	0.085501213	0.05621033	0.055137384	0.12951108
BAI2	IMAGE:2566064	3607	N	N	N	N	N	N	N	N	N	N	N	N	N	N	N	N	N	N	N	Y	Y	N	N	N	Y	Y	N	N	N	Y	Y	N	N	N	Y	Y	N	N	N	0.324281759	0.231115833	0.348791399	0.463812438	0.556283331	0.699374596	0.450966213	0.490710278	0.630620203	1.086130603	0.853152211	1.006307243	1.08941452	1.062224763	0.894941344	1.416276516	2.020826042	1.638294664	1.251131976	1.179398494	1.223748759	1.023005645	1.133336229	1.386817712	1.290404888	1.455697037	0.967015478	1.12234791	0.844295101	0.844029196	0.945110544	0.769988418	0.879710479	0.870054783	1.846695849	1.641339617	0.836892862	0.391291612	0.234169501	0.24708987	0.257817069	0.231552885	0.189025082	0.205394687	0.162905087	0.183972711	0.092799708	0.154866089	0.102181261	0.115338224
BAI3	IMAGE:279613	1790	N	N	N	N	N	N	N	N	N	N	N	N	N	N	N	N	N	N	N	N	N	N	N	N	N	N	N	N	N	Y	Y	N	N	N	Y	Y	N	N	N	0.084913535	0.109984146	0.237141101	0.233946673	0.339662433	0.473314678	0.374809908	0.649904357	0.258821795	0.65739495	0.49945826	0.705222857	0.838011232	0.93601984	1.539824494	0.999564705	1.5014549	2.169632987	1.473164121	1.595804276	1.248723121	1.0958414	1.459957442	0.947166676	1.451706032	0.785362318	1.127721702	1.060177694	0.71363022	0.339382759	0.908760234	0.901501549	0.940480774	0.865763669	0.890272505	0.723133618	0.578046066	0.496837193	0.553779129	0.820976609	0.763229962	0.3074615	0.276865864	0.171237155	0.225293956	0.209874585	0.166309625	0.141099703	0.13050812	0.093833444
BAIAP2	IMAGE:42271	2914	N	N	N	N	N	N	N	N	Y	N	N	N	N	N	N	N	N	N	N	N	N	N	N	N	N	N	N	N	N	N	N	N	N	N	N	N	N	N	N	0.060757014	0.047560889	0.112573057	0.182260086	0.124774234	0.419624758	0.315079187	0.32659282	0.499155745	0.410871995	0.525181633	0.442532302	0.54470767	0.448027956	0.562628302	0.601917265	0.793221476	0.55347817	0.983284081	0.950002397	0.829152166	0.718421641	1.105789604	1.183220867	1.071869037	0.936088689	0.897744904	0.76241165	1.451383491	3.151827264	0.937320899	0.659687149	0.300953329	0.239238546	0.113925817	0.142887234	0.085834969	0.142873016	0.126577702	0.079706268	0.098810742	0.073357257	0.083949732	0.076854642	0.067155107	0.052468924	0.034930335	0.029252179	0.0359152	0.035676205
BAP1	IMAGE:46154	3046	N	N	N	N	N	N	N	N	N	N	N	N	N	N	N	N	N	N	N	N	N	N	N	N	N	N	N	N	N	N	N	N	N	N	N	N	N	N	N	0.097357507	0.101809953	0.123645286	0.146896311	0.249547417	0.372999488	0.388249683	0.385675299	0.423152145	0.4072989	0.430863187	0.543567468	0.505599872	0.586853532	0.59882052	0.68634968	0.75072745	0.482632599	0.958614206	0.835303438	0.998978664	1.109083862	1.156947134	1.466485745	1.282600311	1.955472736	1.438053705	2.715886692	2.766071439	6.465969143	8.368382481	2.6026873	1.403486062	0.381923451	0.414358051	0.405054278	0.303105213	0.235547235	0.189866949	0.198127469	0.1084647	0.132042526	0.094512541	0.079101328	0.075387003	0.063759698	0.065168506	0.041297673	0.062724891	0.046917438
BARX1	IMAGE:1895676	1582	N	N	N	N	N	N	N	N	N	N	N	N	N	N	N	N	N	N	N	N	N	N	N	N	N	N	N	N	N	N	N	N	N	N	N	N	N	N	N	0.162506863	0.277933494	0.580396823	0.707279593	0.956598607	1.186817685	1.68141864	1.719948631	1.737801185	2.211562826	2.259352967	2.020696743	1.592221915	1.806834447	1.53324457	1.116680218	1.215800902	1.235362467	1.751584953	2.892394511	5.878989083	1.797708856	0.763428072	0.725866583	0.33821059	0.309384914	0.349122631	0.291221563	0.749814594	0.194775427	0.207716766	0.144240042	0.272016174	0.268204332	0.223257197	0.191344772	0.197152433	0.185348439	0.159804418	0.143471868	0.203301075	0.130128672	0.10285224	0.096180482	0.108314586	0.11224312	0.045356938	0.084315496	0.108756766	0.145637876
BAT2	IMAGE:2308841	4958	N	N	N	N	N	N	N	N	N	N	N	N	N	N	N	N	N	N	N	N	N	N	N	N	N	N	N	N	N	N	N	N	N	N	N	N	N	N	N	0.130298168	0.124103723	0.26205471	0.508697513	0.504293979	0.519939058	0.631651798	0.932185803	0.70867781	0.768151806	0.387991487	0.792113158	0.460906301	0.492199036	0.407987966	0.482078931	0.52173198	0.402932197	0.394723606	0.546064169	0.536951293	0.857470442	0.735881447	0.908807993	0.965202496	1.074914581	0.96424432	1.724424481	0.987021306	1.183410782	1.248896047	0.977864045	1.047550085	0.774574176	0.870060377	1.263620372	1.565151082	1.759524214	3.167615448	2.996962702	1.201633109	0.567081341	0.372490365	0.314608893	0.259521481	0.232456133	0.177258005	0.108405743	0.156306644	0.218945657
BAT2D1	IMAGE:1862616	2934	N	N	N	N	N	N	N	N	N	N	N	N	N	N	N	N	N	N	N	N	N	N	N	N	N	N	N	N	N	N	N	N	N	N	N	N	N	N	N	0.051972874	0.106268444	0.091350482	0.187701296	0.227019188	0.25431852	0.250869234	0.384034173	0.388232246	0.428735653	0.578771919	0.43040855	0.888292218	0.51323319	0.651464128	0.85248984	0.880570366	0.752729868	0.412345012	0.608400124	0.774208569	0.645585886	0.409260234	0.660951129	0.515121743	0.491842638	0.640057924	0.539904783	0.783988079	0.389552027	0.643921316	0.371206037	0.373297838	0.642617567	0.707440506	0.859808323	0.862375358	0.315350093	0.352836344	0.186741068	0.360035565	0.246224202	0.32134264	0.233709596	0.249123229	0.330088153	0.457221183	0.575297294	0.788615562	0.455485352
BAT3	IMAGE:898237	3177	N	N	N	N	N	N	N	N	N	N	N	N	N	N	N	N	N	N	N	N	N	N	N	N	N	N	N	N	N	N	N	N	N	N	N	N	Y	Y	N	0.245224499	0.339613523	0.406000686	0.613428537	0.637732755	1.102045438	1.281222606	1.127485627	1.684393443	1.096849281	0.904598075	1.842875377	1.43020659	1.57335518	1.276606452	1.925591977	1.333839632	0.49591623	1.987714503	0.922574504	0.671812849	1.168676416	1.24745674	1.398620384	0.741462171	0.924189098	0.698245262	1.18124667	1.718743512	3.396773132	3.040451303	1.489068163	0.659783129	0.332573086	0.335344863	0.347899292	0.346022697	0.298617393	0.218346991	0.237980603	0.13572337	0.209226821	0.142880367	0.098427943	0.145141354	0.122869829	0.193419688	0.072270743	0.069807232	0.087480637
BAX	IMAGE:2125819	1067	N	N	N	N	N	N	N	N	N	N	N	N	N	N	N	N	N	N	N	N	N	N	N	N	N	N	N	N	N	N	N	N	N	N	N	N	N	N	N	0.130298168	0.240033253	0.310960043	0.386283376	0.429776399	0.590582893	0.84070932	0.90428569	0.965444707	1.096849281	1.341892766	2.974465289	4.64258339	2.843818708	3.908785822	3.458984006	1.883901136	1.058249924	1.466115652	2.00472898	1.860597501	1.675213501	1.105789604	0.781929273	0.910567893	0.654468599	0.50983025	0.579170886	0.528689381	0.357088869	0.290803308	0.29484354	0.237290291	0.119082246	0.143325876	0.132947096	0.142164646	0.227824557	0.159804418	0.133223668	0.145945287	0.121836422	0.126201778	0.087640905	0.093150736	0.162055228	0.140763616	0.082595346	0.147201135	0.140750882
BAZ1A	IMAGE:1644670	3787	N	N	N	N	N	N	N	N	N	N	N	N	N	N	N	N	N	N	N	N	N	N	N	N	N	N	N	N	N	N	N	N	N	N	N	N	N	N	N	0.132494611	0.034184102	0.120877884	0.148256613	0.221820043	0.599060296	0.27924117	0.283922572	0.538184549	0.37157098	0.58091546	0.484966896	0.444145699	0.70464415	0.460631574	0.629153796	1.017495272	0.810291809	0.479307103	0.481234521	0.477011989	0.784635426	0.857872544	0.672753801	0.629592862	1.035250167	0.861724039	0.844215309	0.647292937	0.717129148	0.456976392	0.668172099	0.619270679	0.690894898	0.755216427	0.861051013	0.624987304	0.719513066	0.971486417	0.644483741	0.634321428	0.381456262	0.280757724	0.401800306	0.180668819	0.187293592	0.112089499	0.142246717	0.192727845	0.151502556
BAZ1B	IMAGE:2168794	2731	N	N	N	N	N	N	N	N	N	N	N	N	N	N	N	N	N	N	N	N	N	N	N	N	N	N	N	N	N	N	N	N	N	N	N	N	N	N	N	0.114926331	0.170178594	0.164245792	0.335957909	0.346594277	0.495920492	0.512190357	0.827150824	0.589537393	0.600230277	1.133963125	1.093196813	1.33802533	1.447150258	1.381893669	1.261031338	1.685595507	1.563021677	1.430872373	1.388847776	0.954024812	1.294482756	1.314354588	1.372064372	0.954795255	1.122512943	1.332762265	1.364487434	1.485557376	1.587718683	0.412836435	0.659687149	0.4890497	0.497787616	0.358314218	0.478361469	0.335293326	0.387430273	0.300622933	0.311993671	0.312333735	0.19264165	0.157335845	0.142472754	0.129977504	0.116228067	0.135550314	0.148556403	0.134555291	0.059134924
BAZ2A	IMAGE:417509	3375	N	N	N	N	N	N	N	N	N	N	N	N	N	N	N	N	N	N	N	N	N	N	N	N	N	N	N	N	N	N	N	N	N	N	N	N	N	N	N	0.068077221	0.057221537	0.144868734	0.172739604	0.22528649	0.251492126	0.256841891	0.347928429	0.291687686	0.271532802	0.383704405	0.371807978	0.446939815	0.546887997	0.52972552	0.95326288	0.517010305	0.451637921	0.437015354	0.690683804	0.666817977	1.029626876	1.27893823	1.062243483	0.889755118	1.138378176	1.077847838	1.704791822	1.019184703	1.605425967	1.557874099	1.26634413	1.296415671	1.186536446	1.119961348	0.588943831	0.803363817	0.888128109	0.549032456	0.597798474	0.862041377	0.690193442	0.702172704	1.269221835	1.330535624	0.418421595	0.264323273	0.228283845	0.256969903	0.271727774
BAZ2B	IMAGE:62114	1028	N	N	N	N	N	N	N	N	N	N	N	N	N	N	N	N	N	N	N	N	N	N	N	N	N	N	N	N	N	N	N	N	N	N	N	N	N	N	N	0.06148898	0.054249064	0.138409424	0.125133925	0.268610249	0.357458325	0.234442611	0.50219816	0.213630079	0.4537455	0.550905005	0.377870586	0.558674155	0.294478152	1.072612996	1.056760589	0.890013193	0.982976937	0.563890599	1.189372356	1.093881241	0.605857762	1.03102117	0.560628421	1.261787535	1.297037607	0.84232733	0.919474488	0.271380597	0.725983376	0.95809274	0.449690027	0.653995482	0.682311649	0.656909243	0.498241745	0.547198884	0.501985876	0.447769819	0.439524139	0.281100698	0.359768374	0.438093569	0.325395156	0.337941254	0.284925057	0.15379719	0.200178679	0.266075412	0.285411072
BBOX1	IMAGE:812074	1996	N	N	N	N	N	N	N	N	N	N	N	N	N	N	N	N	N	N	N	N	N	N	N	N	N	N	N	N	N	N	N	Y	Y	N	N	N	Y	Y	N	0.011712005	0.060194011	0.091350482	0.116972928	0.157699702	0.389954293	0.52861698	0.44804003	0.480667901	0.314406307	0.595920247	0.448594909	0.717896182	0.664679418	0.483662889	0.68634968	0.960836744	1.01839903	1.022051828	1.423755838	2.617324016	3.621903373	5.619457628	6.641970919	2.260810151	1.745249301	1.194221118	0.215962385	0.331687218	0.212482711	0.298592953	0.318176896	0.202565488	0.215635887	0.226932558	0.192587001	0.162282457	0.294755358	0.178791113	0.17193787	0.129476493	0.140334777	0.073942093	0.037303978	0.073220648	0.097631465	0.001564054	0.059652112	0.105722432	0.081615958
BBS1	IMAGE:190295	3217	N	N	N	N	N	N	N	N	N	N	N	N	N	N	N	N	N	N	N	N	N	N	N	N	N	N	N	N	N	N	N	N	N	N	N	N	N	N	N	0.113461854	0.083231446	0.114418574	0.129214832	0.138637921	0.203454104	0.304626259	0.426704421	0.230063916	0.353707322	0.334401201	0.20004922	0.312857461	0.426993803	0.542886422	0.47663144	0.554782657	0.566761109	0.236129084	0.964962735	1.068906878	1.228268971	1.463892309	0.967821351	1.251380294	1.578657697	1.122180782	1.560816375	1.119695871	1.80610304	3.476656675	2.044817498	1.374547826	0.567520517	0.560440212	0.291986997	0.254823043	0.339805471	0.268977914	0.226594202	0.134019493	0.184986904	0.190137042	0.085842936	0.109181001	0.115564001	0.078723219	0.117583333	0.115839107	0.152480241
BBS7	IMAGE:377433	2990	N	N	N	N	N	N	N	N	N	N	N	N	N	N	N	N	N	N	N	N	N	N	N	N	N	N	N	N	N	N	N	N	N	N	N	N	N	N	N	0.125174404	0.053505836	0.330337101	0.296513227	0.322332299	0.241601971	0.318066035	0.600668635	0.507371772	0.292969554	0.377272901	0.375849473	0.572641459	0.750919609	0.822555856	0.770781171	0.856962516	0.588900264	0.687241843	0.762993621	1.201271833	1.60568873	1.16481772	1.729095948	1.9746315	1.082847642	1.077847838	0.965285072	0.287462496	0.634496722	0.752972249	0.642717249	0.6684646	0.67051134	1.052892376	0.83371598	0.453317366	0.299904042	0.311697978	0.404225272	0.415120191	0.290876329	0.196808801	0.166743008	0.217062061	0.150100389	0.141284755	0.185265281	0.115839107	0.085525267
BCAN	IMAGE:32687	2674	N	N	N	N	N	N	N	Y	Y	N	N	N	N	N	N	N	N	N	N	N	N	N	N	N	N	N	N	N	N	N	N	N	N	N	N	N	N	N	N	0.054900739	0.06465294	0.116264091	0.174099906	0.201024512	0.360283829	0.271774052	0.259304711	0.351257449	0.4072989	0.505888883	0.697140599	0.801697551	0.75933311	1.237123745	0.866107643	0.86168419	0.681884989	0.729533591	2.406172604	0.949029939	0.96341309	1.692133331	1.764503963	1.259185725	1.380333852	2.039321	4.257070409	3.745051594	2.015635514	0.836059612	0.523931029	0.298059506	0.27678656	0.149756579	0.104369834	0.07778842	0.120991632	0.132906864	0.157135402	0.173203284	0.149265202	0.115638969	0.06427041	0.053290559	0.041842215	0.040664775	0.036135001	0.03237403	0.047895123
BCAP31	IMAGE:2568305	1471	N	N	N	N	N	N	N	N	N	N	N	N	N	N	N	N	N	N	N	N	N	N	N	N	N	N	N	N	N	N	N	Y	Y	N	N	N	Y	Y	N	0.359418319	0.156058579	0.461364456	0.722241285	0.811029893	0.600473048	0.72871396	0.754939337	0.77030158	0.814598406	0.891736829	1.135631407	0.678789205	0.90446861	0.891650855	0.885172938	1.338561306	8.284456661	6.185174721	3.061949256	0.991486355	0.847538966	0.425001405	0.410143598	0.666015646	0.345083685	0.254914428	0.350120324	0.520648632	0.362991688	0.379082399	0.307571479	0.196777841	0.293952038	0.166294289	0.135432477	0.152894017	0.173764422	0.107591007	0.128668669	0.203869034	0.136507739	0.088396762	0.120899453	0.107014645	0.122869829	0.168916595	0.158307129	0.124944616	0.12560034
BCAS1	IMAGE:1030271	2739	N	N	N	N	N	N	N	N	N	N	N	N	N	N	N	N	N	N	N	N	N	N	N	N	N	N	N	N	N	N	N	N	N	N	N	N	N	N	N	0.008052174	0.01337635	0.022145333	0.03808438	0.022528229	0.048038022	0.032852208	0.085340496	0.076002709	0.132193609	0.225077968	0.189945849	0.237436803	0.357580613	0.556047324	1.2065592	0.498124129	0.99183246	0.482831104	0.942521318	0.776706005	0.738285333	0.920835526	0.557677753	0.645202871	1.376367322	2.108590179	5.654279464	1.710702763	3.99880787	0.807498126	0.235450944	0.199671665	0.143757938	0.155269149	0.125492339	0.057670609	0.082376852	0.083857639	0.077429134	0.053948707	0.04911734	0.050035766	0.048539733	0.042025893	0.043170345	0.030238172	0.024090248	0.018716184	0.038609261
BCAS2	IMAGE:32812	1700	N	N	N	N	N	N	N	N	N	N	N	N	N	N	N	N	N	N	N	N	N	N	N	N	N	N	N	N	N	N	N	N	N	N	N	N	N	N	N	0.109802023	0.183554944	0.338641928	0.455651441	0.783302519	0.757302773	0.436034052	0.945314812	0.614187257	0.764578712	0.422289023	0.711285464	0.899465406	1.215774567	1.362152843	1.47891989	1.331478795	1.740134221	2.639713067	4.745022777	8.888411422	7.998646265	3.643990027	0.908807993	0.509918123	0.257820909	0.351893789	0.454828883	0.460342011	0.206579892	0.267435192	0.193027221	0.176521076	0.172723725	0.214988343	0.162767048	0.089858723	0.163467055	0.189866949	0.214068869	0.181153364	0.086752895	0.1011843	0.088539889	0.068455048	0.05645387	0.082894243	0.154866089	0.115839107	0.107518174
BCAT2	IMAGE:756490	1611	N	N	N	N	N	N	N	N	N	N	N	N	N	N	N	N	N	N	N	N	N	N	N	N	N	N	N	N	N	N	N	N	N	N	N	N	N	N	N	0.159578998	0.355219556	0.238986619	0.27067075	0.259945708	0.562325181	0.660023735	0.526816022	0.5915914	1.264770811	1.08037372	1.475108893	1.374339011	1.144258605	1.450988668	1.538839519	1.489651236	1.213223313	2.773636781	3.69528358	3.341583026	2.641936837	2.030559997	1.174368864	1.568778962	1.070948939	1.546114907	1.655708998	0.556832605	1.11848564	1.248896047	1.111498671	0.6684646	1.086763704	0.615564969	0.740528513	0.462705806	0.576640051	0.373405528	0.431553804	0.313469653	0.301082433	0.401400512	0.297530514	0.207530862	0.244410973	0.352951956	0.293671024	0.210938028	0.312780532
BCHE	IMAGE:1461664	2867	N	N	N	N	N	N	N	N	Y	N	N	N	N	N	N	N	Y	Y	N	N	N	Y	Y	N	N	N	Y	Y	N	N	N	Y	Y	N	N	N	Y	Y	N	0.218872079	0.271988109	0.75848312	1.297585442	4.687680975	2.068454214	0.963157609	0.50219816	0.694298871	0.725278302	0.595920247	0.482946515	0.553087561	1.125328027	0.875199464	0.721756523	0.89237403	1.660433818	0.831738494	0.950002397	0.74673677	0.69855721	0.944446431	0.923561332	1.542762566	1.285138017	1.967279269	2.326500265	2.209238834	4.016513981	1.16321323	0.568476247	0.326997741	0.451656352	0.565952782	0.378961935	0.197152433	0.427331007	0.090186801	0.228871336	0.370257482	0.262171198	0.145104287	0.198203587	0.263420665	0.132167852	0.208539093	0.407813317	0.149225138	0.259510288
BCKDHA	IMAGE:740801	4657	N	N	N	N	N	N	N	N	N	N	N	N	N	N	N	N	N	N	N	N	N	N	N	N	N	N	N	N	N	N	N	N	N	N	N	N	N	N	N	0.084181569	0.07357036	0.180854573	0.190421083	0.253013864	0.259969529	0.421100853	0.316746063	0.394394266	0.446599916	0.280811795	0.335435991	0.343584548	0.286064651	0.447470672	0.370410909	0.601998358	0.425070659	0.623803754	0.359056303	0.464524808	0.433701329	0.688658785	0.663901797	0.64260106	0.694133013	1.030743736	0.988189971	0.474413422	0.938466087	1.674714677	1.368160449	1.198027829	2.335523857	2.141616456	1.877414318	3.590325148	4.70193259	1.615452348	0.565915674	0.421934353	0.294065862	0.271862854	0.259777044	0.331875714	0.173346002	0.185078277	0.137084786	0.153777475	0.179848269
BCKDHB	IMAGE:770835	4035	N	N	N	N	N	N	N	N	N	N	N	N	N	N	N	N	N	N	N	N	N	N	N	N	N	N	N	N	N	N	N	N	N	N	N	N	N	N	N	0.122245994	0.142682229	0.164245792	0.103371539	0.280741238	0.432340417	0.458433332	0.520251517	0.48888482	0.507337683	0.424432564	0.561753828	0.617335031	0.426993803	0.690946834	0.781676152	0.887652356	1.664861234	1.163024478	1.752890556	1.640822278	1.248133402	0.897224621	0.805534616	1.238372949	0.864692034	0.980868477	0.76241165	0.761875919	0.900100111	1.090511788	1.018166274	0.763959697	1.006302506	2.119566176	2.58315304	0.987105016	0.232972545	0.112337681	0.182186069	0.263495986	0.23219106	0.129537658	0.157753939	0.166804271	0.091654323	0.209060231	0.134216881	0.172493659	0.196954181
BCKDK	IMAGE:1573108	1846	N	N	N	N	N	N	N	N	N	N	N	N	N	N	N	N	N	N	N	N	N	N	N	N	N	N	N	N	N	N	N	N	N	N	N	N	N	N	N	0.234976427	0.17240784	0.247291446	0.48693431	0.298070322	0.446469718	0.288200675	0.795968459	0.657324075	0.725278302	0.600207329	0.666829757	0.930192492	0.849780453	0.750171421	0.680902189	0.97972292	0.894420319	0.930419396	1.1021022	2.192758188	4.906454653	6.280570641	3.107061657	1.22016113	1.285138017	1.058451129	0.837670828	0.94480627	0.628595076	0.8100944	0.606656981	0.457218721	0.602923485	0.504396379	0.299441754	0.523058279	0.492975854	0.32593879	0.537448941	0.62864251	0.428659747	0.317450781	0.27326026	0.212729988	0.189949853	0.176736867	0.11643632	0.228643045	0.181803639
BCL2	IMAGE:342181	1754	Y	N	N	N	N	N	N	N	N	N	N	N	N	N	N	N	N	N	N	N	N	N	N	N	N	N	N	N	N	N	N	N	N	N	N	N	N	N	N	0.144206616	0.37528408	0.343254847	0.282911837	0.566680571	0.42103751	0.431553781	0.41849879	0.663486987	0.475182252	0.565909792	0.616312174	0.988853369	1.030674336	1.082483409	1.410829949	1.286623931	0.814719224	1.815022575	1.426249531	2.47247188	2.519441482	2.184033437	1.729095948	1.105690011	1.055082818	0.96424432	1.04054425	1.264432564	1.304408012	0.734797504	1.043620097	1.198027829	0.6404715	0.791047189	1.097125715	0.81677601	0.657729558	0.90819717	0.876771143	0.3759364	0.787789946	1.781282804	0.929444479	0.183268063	0.138809615	0.233042185	0.119304224	0.147707136	0.078194775
BCL2L1	IMAGE:1568561	2431	N	N	N	N	N	N	N	N	N	N	N	N	N	N	N	N	N	N	N	N	N	N	N	N	N	N	N	N	N	N	N	N	N	N	N	N	N	N	N	0.14347465	0.170178594	0.357096227	0.457010927	0.859552798	0.638620915	0.89595977	0.979779429	1.195508623	1.475565845	0.938895612	1.768109558	0.96930029	1.06012199	0.858748073	0.768057425	0.694068922	0.58004474	0.933943864	0.753019759	0.681802594	1.364007527	1.483568347	1.310100346	1.875770389	3.074019148	4.222724069	3.301601273	0.894550886	0.773201235	0.521888189	0.456053483	0.205459312	0.199544464	0.172725935	0.166494658	0.119364972	0.178913106	0.101262637	0.122975469	0.202733116	0.114181676	0.072830133	0.07955082	0.104415402	0.091654323	0.120430909	0.07284462	0.093581753	0.122668716
BCL2L2	IMAGE:809541	3254	N	N	N	N	N	N	N	N	N	N	N	N	N	N	N	N	N	N	N	N	N	N	N	N	N	N	N	N	N	N	N	N	N	N	N	N	N	N	N	0.068077221	0.05647831	0.068281517	0.121053835	0.121307787	0.217583405	0.240416306	0.270793563	0.326607585	0.196503866	0.368698737	0.317249632	0.310064164	0.431200151	0.592240595	0.561063854	0.630327883	0.575616633	0.888127647	0.635828017	0.764218824	0.950170629	2.022690264	0.714063152	0.653007448	1.987204089	1.413116075	0.939107932	0.745794019	2.676692575	2.630211142	3.499946888	1.406379885	0.585758008	0.343613718	0.170222267	0.181058377	0.141585671	0.162969395	0.128668669	0.106761496	0.075270441	0.075054053	0.095281497	0.057623271	0.039185399	0.030238172	0.045886468	0.045525875	0.016128227
BCL6	IMAGE:201727	3460	N	N	N	N	N	N	N	N	N	N	N	N	N	N	N	N	N	N	N	N	N	N	N	N	N	N	N	N	N	N	N	N	N	N	N	N	N	N	N	0.032208695	0.092892095	0.109804781	0.199942383	0.192359971	0.235950963	0.301639412	0.257663585	0.322499571	0.414444485	0.405139815	0.317249632	0.33241136	0.290271803	0.404697477	0.35406936	0.495763292	0.5224828	0.387674671	0.431366121	0.539448729	0.513158315	0.535186197	0.705211148	0.915771514	1.126479473	1.349387817	1.593537996	1.694620864	1.522793541	2.13688444	3.533885661	4.097601226	1.730454305	0.823203532	1.581699712	1.460539235	0.973079651	2.197710728	0.803896277	0.808660629	0.592596937	0.656583969	0.634610917	0.501279228	0.464248201	0.504142814	0.842584785	0.343976151	0.305938167
BCL7B	IMAGE:724831	1764	N	N	N	N	N	N	N	N	N	N	N	N	N	N	N	N	N	N	N	N	N	N	N	N	N	N	N	N	N	N	N	N	N	N	N	N	N	N	N	0.106141647	0.09437855	0.194695952	0.152336703	0.194092669	0.385716037	0.543549141	0.466092417	0.614187257	0.650249366	1.046076183	0.753720058	0.896672109	0.90446861	0.931133562	1.075825883	1.248851579	0.872281164	1.173597415	1.256695697	4.597798456	8.008578481	3.927324297	1.68483593	0.746665792	1.035250167	0.520913486	0.59553209	0.385963578	0.495793382	0.446590471	0.559991297	0.714764697	0.219928022	0.160781719	0.206254749	0.1461884	0.171189732	0.156640233	0.120698335	0.086885621	0.106526929	0.11119113	0.073708197	0.056323329	0.053132989	0.064125591	0.043018564	0.057160552	0.064021918
BCL9	IMAGE:1456701	4989	N	N	N	N	N	N	N	N	N	N	N	N	N	N	N	N	N	N	N	N	N	N	N	N	N	N	N	N	N	N	N	N	N	N	N	N	N	N	N	0.089305333	0.1382233	0.168859585	0.259789149	0.511225823	0.449295222	0.597307205	0.925621299	0.406719199	0.500192099	0.424432564	0.212172971	0.427385917	0.954951222	0.871908975	0.915132291	0.703511749	0.858997533	0.690765844	1.448690949	1.660801768	1.479881651	1.243521873	0.917659996	1.641623677	1.162177357	1.327221345	1.158341771	0.767906581	0.658106824	0.820480321	0.812412141	0.659783129	0.915113013	0.520934089	0.489544297	0.478799862	0.715651032	0.653459278	1.973304356	0.649086344	0.316391926	0.269638935	0.168540202	0.196266196	0.157406216	0.231478131	0.109553498	0.160858981	0.341614372
BET1	IMAGE:203351	2003	N	N	N	N	N	N	N	N	N	N	N	N	N	N	N	N	N	N	N	N	N	N	N	N	N	N	N	N	N	N	N	N	N	N	N	N	N	N	N	0.109802023	0.169435366	0.164245792	0.224425373	0.585743403	0.511461655	0.30910653	0.369264038	0.394394266	0.975374351	0.443724433	0.604188422	0.681582502	0.738298956	1.095644311	0.806188014	0.845158851	1.093672017	1.237035037	0.825329576	0.988988919	1.529542729	2.046301169	2.508074553	5.942106318	2.764634235	2.050404236	1.020911592	0.584975828	0.596131919	0.576413244	0.613021464	0.682933718	0.488132354	0.429976685	0.208739668	0.189105884	0.169903083	0.189866949	0.192434269	0.123797576	0.113544172	0.1011843	0.088539889	0.09401715	0.125526645	0.09801301	0.106685594	0.073347567	0.080638272
BET1L	IMAGE:811038	2728	N	N	N	N	N	N	N	N	N	N	N	N	N	N	N	N	N	N	N	N	N	N	N	N	N	N	N	N	N	N	N	N	N	N	N	N	N	N	N	0.218140113	0.133764809	0.235295584	0.262509753	0.337928684	0.293879139	0.301639412	0.252740206	0.3717993	0.721705207	0.450155937	0.91739656	0.575434756	0.639438112	0.806104464	1.04041904	0.453269266	0.562333694	0.895176117	0.43884629	0.444545318	0.486672653	0.460417763	0.70226048	0.801299541	0.916256038	1.426970469	3.425943276	1.71271285	2.133681334	0.752972249	0.460296472	0.272016174	0.292879004	0.32340159	0.290744306	0.206540873	0.163467055	0.09809766	0.117282268	0.123229617	0.107165105	0.070606214	0.047191256	0.090117966	0.092982453	0.094884901	0.114141552	0.077394738	0.191089502
BEX1	IMAGE:341706	1136	N	N	N	N	N	N	N	N	N	N	Y	N	Y	Y	N	Y	N	Y	Y	N	Y	N	Y	Y	N	Y	N	Y	Y	N	Y	N	Y	Y	N	Y	N	Y	Y	0.09076981	0.059450783	0.223300596	0.311474918	0.457503773	0.562325181	1.15280166	1.076608778	0.815493296	1.536303613	1.397625712	1.420549815	2.516827813	4.408760387	6.781150865	6.56934522	2.096371268	1.226506944	0.398247608	0.194488945	0.189805988	0.152292002	0.125925963	0.082618701	0.104064731	0.071396655	0.063728258	0.062171002	0.096490995	0.044267622	0.036350311	0.029696812	0.031832059	0.027892752	0.030319135	0.021122505	0.018776879	0.01930739	0.01582251	0.0159414	0.010789876	0.014671317	0.013342709	0.010336771	0.01213108	0.01394759	0.013033574	0.019501452	0.007587507	0.015638669
BFAR	IMAGE:25718	2943	N	N	N	N	N	N	N	N	N	N	N	N	N	N	N	N	N	N	N	N	N	N	N	N	N	N	N	N	N	N	N	N	N	N	N	N	N	N	N	0.148598414	0.135994055	0.279587124	0.39308407	0.311934009	0.524178204	0.607760133	0.382393047	0.46834386	0.485900931	0.276523833	0.456677167	0.430179214	0.689920724	0.687656345	1.138468334	0.899456542	0.996259876	0.662571501	0.920080811	1.396072693	1.380560973	1.479633481	1.044539476	1.631217289	1.614355581	1.338304581	2.362494127	2.072543291	3.573842449	2.588668282	1.556945709	0.775534991	0.509587924	0.475914454	0.383931773	0.297740527	0.579214045	0.403467267	0.428137738	0.354356648	0.292790183	0.169010614	0.207192656	0.19583267	0.23644108	0.251810838	0.326364984	0.121909447	0.167141224
BGN	IMAGE:144786	2325	N	N	N	N	N	N	N	N	N	N	N	N	N	N	N	N	N	N	N	N	N	N	N	N	N	N	N	N	N	N	N	N	N	N	N	N	N	N	N	0.165434728	0.122617705	0.209459216	0.384923074	0.391650734	0.450707974	0.709301528	0.543228252	0.821655316	0.878908663	0.698812856	0.915375447	0.949746391	0.710954878	1.072612996	1.50070893	1.527423587	1.186656743	1.547174681	1.802759866	1.878079555	2.403566618	4.403482379	2.463814535	2.042274301	5.981445806	4.333556428	1.897848522	1.133767684	0.894198464	0.672482803	0.511204118	0.315422447	0.286441822	0.286651752	0.330504397	0.151553086	0.344954155	0.158222721	0.226594202	0.150488286	0.074632937	0.056151545	0.112809368	0.09098438	0.083020365	0.121473825	0.147409389	0.089534582	0.084059455
BHLHB9	IMAGE:23955	1436	N	N	N	N	N	N	N	N	N	N	N	N	N	N	N	N	N	N	N	N	N	N	N	N	N	N	N	N	N	N	N	N	N	N	N	N	N	N	N	0.144938583	0.211050871	0.36171002	0.646072525	0.627334464	0.68242068	0.998995626	0.992909408	0.920253883	0.989665519	0.861726375	1.297287527	0.974886884	1.249429374	0.91468217	1.315503476	1.78710942	1.323919085	2.414156454	1.962339839	0.978999174	1.443464513	1.566207367	0.99732803	1.074469994	1.197875241	0.897744904	1.213968292	0.918673534	0.820419094	1.064547397	0.920591916	0.899967244	0.71556957	0.862710598	1.048668176	0.720210712	0.552183977	0.506312392	0.555668206	0.410577191	0.225173818	0.185133223	0.263821699	0.307180026	0.243746907	0.21479531	0.20534061	0.159341814	0.227253834
BICD2	IMAGE:703972	4016	N	N	N	N	N	N	N	N	N	N	N	N	N	N	N	N	N	N	N	N	N	N	N	N	N	N	N	N	N	N	N	N	N	N	N	N	N	N	N	0.068809188	0.170178594	0.179009056	0.174099906	0.301536769	0.457772625	0.316572611	0.498915908	0.636783115	0.582366014	0.390135028	0.642581522	0.773763762	1.552321026	2.283414937	1.593311658	1.853210774	1.492176106	1.208840228	1.865095821	1.800659031	1.205094294	1.566207367	1.162566192	1.183738346	0.642569008	1.008577264	1.15179729	0.932744945	0.652204006	1.230720481	0.878168193	0.787110285	1.06745318	1.922952752	1.07600321	0.430516734	0.445351052	0.889210476	1.137525279	0.357764402	0.183711224	0.183465283	0.082697266	0.075819891	0.141466431	0.257545278	0.10725873	0.063230892	0.075751278
BID	IMAGE:1535339	1180	N	N	N	N	N	N	N	N	N	N	N	N	N	N	N	N	N	N	N	N	N	N	N	N	N	N	N	N	N	N	N	N	N	N	N	N	N	N	N	0.0439207	0.040129486	0.07935462	0.126494227	0.124774234	0.129984764	0.141860721	0.211711084	0.195143126	0.228659297	0.225077968	0.236421207	0.301684273	0.237686419	0.677785932	0.506591716	0.635049557	0.770440915	1.103110857	1.067194138	1.223748759	0.69855721	0.944446431	0.640296454	0.69983662	1.562791576	1.180368119	1.138709113	0.406065651	0.743689487	0.402450515	0.59393007	0.688721365	0.620088963	0.3399393	0.132947096	0.31115272	0.257428619	0.276889565	0.228871336	0.254977946	0.216243392	0.189025082	0.282249329	0.480049838	0.217180413	0.060476343	0.041870809	0.046537876	0.037631576
BIN1	IMAGE:788107	1959	N	N	N	N	N	N	N	Y	N	N	N	N	N	N	N	N	N	N	N	N	N	N	N	N	N	N	N	N	N	N	N	N	N	N	N	N	N	N	N	0.058561115	0.060194011	0.149482528	0.27883093	0.334463288	0.368761232	0.418115043	0.559639513	0.503263759	0.528774436	0.527325174	0.638540027	0.539121076	0.717264802	0.812685442	0.972328174	1.201635879	0.575616633	0.881079178	1.413782887	1.033942771	4.303907136	6.559970045	5.411539365	4.206824298	2.364020015	1.496241042	1.397209055	0.574924591	0.658106824	0.695850918	0.632111831	0.413811368	0.356175745	0.383120783	0.183889553	0.227999615	0.490401164	0.35600053	0.334767204	0.264063945	0.319581459	0.287985463	0.371688203	0.275118858	0.176666883	0.174129897	0.156586238	0.163894151	0.173983589
BIRC2	IMAGE:448190	4252	N	N	N	N	N	N	N	N	N	N	N	N	N	N	N	N	N	N	N	N	N	N	N	N	N	N	Y	Y	N	N	N	Y	Y	N	N	N	Y	Y	N	0.128102269	0.148627614	0.268514021	0.167298395	0.209689054	0.213344259	0.262814548	0.180528719	0.215684086	0.142911683	0.177918305	0.17175949	0.162015325	0.288168227	0.18425263	0.280531927	0.236077982	0.172685128	0.214983209	0.154593497	0.324668379	0.483361668	0.629631522	0.734718586	0.626991052	0.880557267	0.997494028	1.299044192	0.960888169	1.986123765	0.867216552	1.40210025	1.4671491	1.000938359	1.291768207	4.840771522	2.895596932	0.548322638	0.479414047	0.425860604	0.190239363	0.221984284	0.136765397	0.109663698	0.104415402	0.090990258	0.079766134	0.123892278	0.146189969	0.064511477
BLMH	IMAGE:752732	2600	N	N	N	N	N	N	N	N	N	N	N	N	N	N	N	N	N	N	N	N	N	N	N	N	N	N	N	N	N	N	N	N	N	N	N	N	N	N	N	0.266452611	0.601940984	0.823997234	1.471685348	1.441830805	1.222140048	1.040807338	1.555831173	2.448533003	3.869341369	2.908862619	3.109852061	2.184416453	1.655388219	1.89845934	1.271925396	2.780996841	3.086192461	3.326954443	1.715489711	2.065388106	1.264686849	1.766902618	1.106503502	1.498534351	2.030835921	3.801559706	2.748607527	1.161910907	0.873539772	0.695850918	0.515447106	0.662676953	0.451656352	0.582490492	0.644856589	0.413081746	0.423469668	0.324356302	0.360956072	0.282235943	0.196469358	0.245176627	0.300226692	0.177202523	0.135488734	0.241383596	0.270154654	0.250900399	0.190111816
BLOC1S1	IMAGE:230218	792	N	N	N	N	N	N	N	N	Y	N	N	N	N	N	N	N	N	N	N	N	N	Y	Y	N	N	N	Y	Y	N	N	Y	N	Y	Y	N	Y	N	Y	Y	0.082717636	0.176123541	0.484432547	0.579425064	0.880348328	0.833598507	0.839215897	1.468848581	3.475601479	9.821625048	9.616182027	10.05296613	3.092262569	1.411391875	0.635012737	0.272360691	0.483959628	0.163829605	0.264323893	0.142125942	0.192303424	0.109252894	0.566667688	0.12687872	0.067641947	0.111061069	0.138541147	0.121069762	0.229165962	0.132801694	0.19992712	0.222724033	0.141795194	0.071878969	0.094631822	0.095672386	0.081811215	0.144159665	0.124996005	0.066042733	0.065305869	0.039548739	0.022238388	0.030112878	0.044192249	0.02855869	0.02502487	0.026384274	0.037938368	0.02883384
BLVRA	IMAGE:627542	1256	N	N	N	N	N	N	N	N	N	N	N	N	N	N	N	N	N	N	N	N	N	N	N	N	N	N	N	N	N	N	N	N	N	N	N	N	N	N	N	0.596590645	0.308401895	0.593314569	0.450210232	1.525012927	1.581011124	0.906412698	1.486901938	0.959282686	1.318362994	1.961391964	1.525625744	1.45814038	1.272567103	2.207740013	1.11940304	0.95611507	4.224142787	1.155975542	1.044752721	1.161312853	0.728353857	0.940511564	0.596036435	0.790893153	0.721898724	0.834015251	0.87693693	0.912642872	0.575474399	0.760761894	0.625748376	0.500624994	0.599705405	0.495208449	0.567821326	0.425152048	0.535451277	0.246827034	0.31654867	0.321987693	0.27046412	0.296324353	0.267867129	0.146441295	0.148772258	0.154840106	0.207061501	0.149225138	0.22432221
BMP2	IMAGE:843398	1641	N	N	N	N	N	N	N	N	N	N	N	N	N	N	N	N	N	N	N	N	N	N	N	N	N	N	N	N	N	N	N	N	N	N	N	N	N	N	N	0.176415311	0.168692139	0.211304734	0.342758604	0.162898848	0.378651386	0.483818421	0.482504647	0.690190858	0.353707322	0.83171592	1.028534365	0.81287074	1.076948992	0.835716758	1.127574276	0.901817379	1.452325905	3.23179801	2.760242432	1.508457324	1.476571405	0.472223215	0.303919554	0.304389617	0.531507939	0.573558508	0.467917846	0.341738455	0.404307901	0.293399582	0.392417898	0.379085485	0.377631315	0.182831999	0.15655452	0.24275274	0.330795448	0.273724588	0.23114847	0.251002906	0.213053859	0.163450815	0.217079935	0.18976713	0.175338198	0.130337013	0.126187046	0.155800643	0.108495859
BMP2K	IMAGE:201628	1067	N	N	N	N	N	N	N	N	N	N	N	N	N	N	N	N	N	N	N	N	N	N	N	N	N	N	N	N	N	N	N	N	N	N	N	N	N	N	N	0.164702762	0.175380313	0.211304734	0.289712532	0.488697594	0.625905256	0.733194231	0.605592013	0.507371772	0.482327836	0.43729381	0.622374781	1.449759669	1.495529294	1.026549311	1.054036843	0.547700667	0.473777076	0.433490887	0.812862931	0.576910272	0.685314748	0.806715015	1.097651498	0.82211317	0.765529668	0.875578432	0.890025107	0.494515897	1.162753262	1.573453391	0.999075907	0.714764697	0.682311649	0.783697409	0.946783262	0.714846026	0.583075384	0.514223251	0.34843147	0.379343481	0.388472833	0.524822391	0.535284765	0.629090376	0.308834736	0.238255487	0.24549127	0.291873937	0.233608072
BMP4	IMAGE:797048	1696	N	N	N	N	N	N	N	N	N	N	N	N	N	N	N	N	N	N	N	N	N	N	N	N	N	N	N	N	N	N	N	N	N	N	N	N	N	N	N	0.086377468	0.232601851	0.142100459	0.360440083	0.46097022	0.422450262	0.335985043	0.692574606	0.669649007	0.503764589	0.576627497	0.622374781	0.773763762	1.25153295	1.062742583	0.710862465	1.985414528	1.908391934	1.839692917	3.229009397	4.83006086	5.661293432	3.293757908	1.053391479	0.832519558	0.539440999	0.698245262	0.229050562	0.854346338	0.303968192	0.251856722	0.411509293	0.3588298	0.401233975	0.383120783	0.335474235	0.206540873	0.293468709	0.299040445	0.264170202	0.252138824	0.179884187	0.11007917	0.103371582	0.138209399	0.101616411	0.049006824	0.16002802	0.146189969	0.074773593
BMP5	IMAGE:1032405	1325	N	N	N	N	N	N	N	N	N	N	N	N	N	N	N	N	N	N	N	N	N	N	N	N	N	N	N	N	N	N	N	N	N	N	N	N	N	N	N	0.137618375	0.199160977	0.197464228	0.32643661	0.199291814	0.439405067	0.63613207	0.589180753	0.589537393	0.192931376	0.43729381	0.547608963	0.974886884	0.864503878	1.164739311	3.192069883	6.232454754	5.180552461	5.050345053	1.421263056	0.506981224	0.437012314	0.590279446	0.678655137	0.343414211	0.230055198	0.471038227	0.170151801	0.349779204	0.301016782	0.272627742	0.303328491	0.300953329	0.205980625	0.161700795	0.284531778	0.182400267	0.196933151	0.170880254	0.253922003	0.060194911	0.142886806	0.035025117	0.074607181	0.088818025	0.040514085	0.116781662	0.050474522	0.132532123	0.086014825
BMP7	IMAGE:344430	3529	N	N	N	N	N	N	N	N	N	N	N	N	N	N	N	N	N	N	N	N	N	N	N	N	N	N	N	N	N	N	N	N	N	N	N	N	N	N	N	0.068809188	0.127076634	0.123645286	0.25026785	0.207956356	0.753064516	0.346437971	0.733603728	0.460126941	0.443026821	0.516607469	0.428387437	0.337997954	0.483785536	0.404697477	0.403094007	0.358838386	0.664173251	0.341858454	0.680709942	0.484504297	1.354075311	1.507179252	1.451732406	1.321624052	1.356534672	1.213617827	1.249962153	1.803173183	2.31075065	1.923975125	3.769336606	4.812365923	2.344106086	0.521852222	0.285774468	0.266893346	0.323072771	0.215182806	0.175353936	0.150488286	0.118009384	0.131205598	0.127191569	0.133876688	0.097631465	0.107397336	0.11643632	0.134555291	0.163231915
BMPR1A	IMAGE:1606300	3816	N	N	N	N	N	N	N	Y	N	N	N	N	N	N	N	N	N	N	N	N	N	N	N	N	N	N	N	N	N	N	N	N	N	N	N	N	N	N	N	0.206427563	0.15085686	0.114418574	0.277471445	0.374321651	0.408321851	0.307613107	0.201864328	0.306066625	0.271532802	0.2486578	0.222276342	0.296097679	0.241892768	0.384956651	0.356793105	0.682264736	0.332086625	0.77182534	0.406431011	0.711771829	0.5793721	0.743752033	0.711112484	1.168128338	1.035250167	0.809077622	1.04054425	0.69151806	0.994537001	1.108687354	0.661807616	0.920224009	2.118813916	1.089642213	0.920690919	0.535128581	0.41832168	0.297457956	0.473684072	0.349813648	0.421643176	0.424750051	0.153709284	0.235692208	0.213195466	0.152233135	0.251800215	0.23521855	0.448154861
BMPR2	IMAGE:264556	1499	N	N	N	N	N	N	N	Y	N	N	N	N	N	N	N	N	N	N	N	N	N	N	N	N	N	N	N	N	N	N	N	N	N	N	N	N	N	N	N	0.234243916	0.211794099	0.322032273	0.831053216	0.544152342	0.59482204	0.556988917	0.827150824	0.70867781	0.525201341	0.47802197	0.594085052	0.45252641	0.492199036	0.651464128	0.547445127	0.500484967	0.903275842	1.318094066	0.698163973	0.699284648	0.731664102	0.566667688	0.731767918	0.725853016	0.737764844	0.820160858	1.135436873	0.430188299	0.844029196	1.334578864	0.941803778	0.743702932	0.980554801	1.064836591	1.170432905	1.386774569	1.13783405	0.729406057	0.584134208	0.622963593	0.534549173	0.795017306	0.621127701	0.483516134	0.717293687	0.766380256	0.935503994	0.619157073	0.268306592
BNIP1	IMAGE:1607765	1467	N	N	N	N	N	N	N	N	N	N	N	N	N	N	N	N	N	N	N	N	N	N	N	N	N	N	N	N	N	N	N	N	N	N	N	N	N	N	N	0.247420398	0.474864787	0.350636916	0.25026785	0.429776399	0.589170141	0.516670629	0.387316425	0.577212461	1.118286034	0.868156998	1.333660245	0.84918524	1.049604913	0.756751345	0.855213585	1.116647826	4.817471158	1.237035037	1.705515849	1.311159027	0.668761302	0.574538274	0.528171074	0.621787431	1.003517926	0.706558735	0.513727643	0.572914504	0.844029196	0.545256304	0.678777516	0.807365971	0.611505713	0.754297351	0.592671441	0.677293228	0.344954155	0.40188557	0.265308404	0.27542178	0.350199773	0.21348739	0.228316465	0.19886544	0.211203271	0.292475613	0.102096799	0.172493659	0.418343335
BNIP2	IMAGE:288796	2860	N	N	N	N	N	N	N	N	N	N	N	N	N	N	N	N	N	N	N	N	N	N	N	N	N	N	N	N	N	N	N	N	N	N	N	N	N	N	N	0.345510415	0.578160758	0.33771917	0.310114616	0.649863744	0.464837275	0.570427654	0.415216538	0.345095429	0.725278302	0.775982093	0.509215863	0.773763762	0.803504993	0.947583899	1.149363316	0.854601678	1.027254554	1.053770639	0.802889069	1.083891496	0.946859644	1.090049285	1.442880402	1.685851891	1.205808301	0.914369061	0.98491773	1.4976187	2.585207094	1.441033521	0.528174018	0.581650974	0.588977109	0.406089196	0.468421793	0.618281687	0.527728599	0.640800953	0.898405744	0.831375626	1.819253406	0.688273206	0.38831709	0.311079211	0.247067789	0.358687035	0.377413383	0.175022828	0.267818465
BPHL	IMAGE:154465	1686	N	N	N	N	N	N	N	N	N	N	N	N	N	N	N	N	N	N	N	N	N	N	N	N	N	N	N	N	N	N	N	N	N	N	N	N	N	N	N	0.40333902	0.309145122	0.418919307	0.548141378	0.694920201	0.65557572	0.595813781	0.543228252	0.657324075	1.522012445	1.573401357	1.438736174	1.290537642	1.905695291	1.309509234	1.745833091	3.179968416	1.629439141	2.315475552	2.047117211	1.55091374	1.40373565	1.66065184	1.03863814	1.9746315	1.170110417	1.055681366	1.240145431	1.986103534	1.325066704	0.58420289	0.68089901	0.625058326	0.361539893	0.351882573	0.426176783	0.284329292	0.360400206	0.316445443	0.280111602	0.225448114	0.183711224	0.10729927	0.174832317	0.148607651	0.167368305	0.165267348	0.265565859	0.122414612	0.147103688
BRAF	IMAGE:417403	2165	N	N	N	N	N	N	N	N	Y	N	N	N	N	N	N	N	N	N	N	N	N	N	N	N	N	N	N	N	N	N	N	N	N	N	N	N	N	N	N	0.121514028	0.206591942	0.286968319	0.281551535	0.421111857	0.59482204	0.639117879	0.543228252	0.90176693	1.053975777	0.992485897	1.430653185	1.262603852	1.123224451	1.497051299	1.146639571	1.064710973	1.053821816	0.532171788	1.032286076	1.900556481	1.377250727	1.61343003	1.914988786	2.437720451	2.970890252	1.576594852	0.814765929	0.862387087	0.56957158	0.854234357	0.693625922	0.743702932	0.787447518	0.508070798	0.224891873	0.669246679	0.453074425	0.465174025	0.411057405	0.358899647	0.323408497	0.316338821	0.403148782	0.431524877	0.522030202	0.376412772	0.28908297	0.303002614	0.348944864
BRAP	IMAGE:278093	4137	N	N	N	N	N	N	N	N	N	N	N	N	N	N	N	N	N	N	N	N	N	N	N	N	N	N	N	N	N	N	N	N	N	N	N	N	N	N	N	0.069541154	0.26678639	0.057209287	0.171379302	0.320599601	0.292465498	0.28222698	0.382393047	0.287579673	0.242950465	0.454443019	0.179841747	0.536326959	0.267134074	0.454050596	0.362239673	0.356477549	0.305520055	0.426442417	0.468766966	1.233738504	0.976655552	1.003474546	0.840942631	0.980811651	1.122512943	1.321679029	0.850759791	0.824192626	0.796810165	1.241106402	0.956652184	0.899967244	1.378570695	1.527888696	2.286196206	0.6504698	0.441489713	0.200942785	0.226594202	0.189672077	0.110354638	0.153443986	0.102023105	0.126511207	0.106265978	0.102184034	0.096934126	0.073853568	0.132930831
BRCA1	IMAGE:241474	3041	N	N	N	N	N	N	N	N	N	N	N	N	N	N	N	N	N	N	N	N	N	N	N	N	N	N	N	N	N	N	N	N	N	N	N	N	N	N	N	0.688092421	0.859809516	0.732646752	1.146609041	1.415836129	0.825121104	1.336474093	1.598501421	1.509791276	2.040068201	1.136106666	1.927744565	1.192769788	0.719368379	1.408215473	1.345462829	0.696429759	0.70845156	0.881079178	1.206826387	0.91905987	2.201614277	1.881023129	1.737947952	1.345039491	2.01100327	1.318907872	1.658981238	3.139973692	1.735276251	1.957729161	1.764821336	1.328247729	1.454740778	1.819133942	5.055723257	2.381927092	1.590908475	1.382864543	1.023659077	1.026158662	1.374008487	1.382107021	1.62697733	1.510770917	1.182206509	0.713203046	1.247529456	0.568066024	1.064918189
BRD2	IMAGE:1534399	3279	N	N	N	N	N	N	N	N	N	N	N	N	N	N	N	N	N	N	N	N	N	N	N	N	N	N	N	N	N	N	N	N	N	N	N	N	N	N	N	0.046116599	0.038643031	0.044290666	0.096570844	0.114375943	0.267034179	0.324038692	0.395522055	0.435477077	0.235804881	0.43729381	0.345539362	0.223469498	0.664679418	1.059452094	1.416276516	1.487290398	0.752729868	1.518980337	0.812862931	0.906572689	1.264686849	1.117595057	0.74357059	0.621787431	1.130446003	0.814619937	0.674063508	0.661364349	1.21292253	0.633535396	1.100892226	1.802828312	1.357114103	1.8338335	0.782773523	0.454658298	0.207229823	0.221511177	0.195850335	0.142537533	0.086752895	0.072274153	0.094382513	0.059789626	0.030551441	0.029195256	0.045886468	0.031868029	0.017594039
BRD4	IMAGE:511865	4204	N	N	N	N	N	N	N	N	N	N	N	N	N	N	N	N	N	N	N	N	N	N	N	N	N	N	N	N	N	N	N	N	N	N	N	N	N	N	N	0.097357507	0.140452984	0.172550619	0.242106853	0.102244954	0.238776467	0.303132836	0.474299017	0.698406885	0.478755347	0.565909792	0.571857198	0.427385917	0.410165997	0.500114281	0.422159302	0.538257318	0.447209813	0.41586948	0.740553114	1.101373549	0.672071548	0.806715015	0.956018679	0.728454827	0.991619223	0.809077622	0.84748755	0.500546559	0.829273322	1.020407441	1.083922326	1.313778612	1.270215724	3.126520783	6.367801629	1.566492014	0.92030686	1.259451026	2.087170558	0.914286207	0.52179171	0.890085827	0.517306627	0.318011166	0.297543962	0.188206386	0.309731436	0.286309598	0.334772007
BRD8	IMAGE:2514377	3061	N	N	N	N	N	N	N	N	N	N	N	N	N	N	N	N	N	N	N	N	N	N	N	N	N	N	N	N	N	N	N	N	N	N	N	N	N	N	N	0.056365216	0.076543272	0.101499953	0.19858208	0.207956356	0.443644213	0.265801395	0.451322282	0.357420361	0.460891084	0.670945943	0.630457038	0.413418612	0.540578072	0.579079693	0.631877542	0.507567478	0.482632599	0.454636761	1.49107918	1.515949632	2.900171487	1.326160893	0.837991963	0.814307739	0.971786573	1.055681366	1.600082477	1.336800509	4.013563744	2.134288165	0.742413101	0.4890497	0.603996519	0.15894451	0.218679806	0.16496432	0.149308349	0.124996005	0.109311934	0.1084647	0.084839041	0.10340822	0.079101328	0.099649164	0.073721786	0.087586406	0.074564769	0.07486557	0.08308177
BRE	IMAGE:739993	1991	N	N	N	N	N	N	N	N	N	N	N	N	N	N	N	N	N	N	N	N	N	N	N	N	N	N	N	N	N	N	N	N	N	N	N	N	N	N	N	0.142742684	0.089919621	0.25836455	0.258428846	0.313667758	0.543958513	0.772019095	0.835356454	0.733327675	0.553783678	1.093234966	0.824444382	1.432999887	1.815247948	1.467440059	1.484367381	2.068041743	2.191772142	1.448493779	1.256695697	1.833125702	2.377080956	3.569221593	3.399178539	1.004226237	0.662401659	0.543079958	0.212690144	0.452300861	0.342332995	0.244067076	0.390297431	0.234396468	0.256403002	0.139650515	0.173949877	0.198494324	0.178913106	0.183537787	0.202682468	0.132883575	0.097596504	0.066714354	0.111012174	0.109181001	0.098296085	0.07559511	0.067108811	0.078911906	0.115338224
BRP44	IMAGE:1048810	1176	N	N	N	N	N	N	N	N	N	N	N	N	N	N	N	N	N	N	N	Y	Y	N	N	N	N	Y	N	Y	Y	N	Y	N	Y	Y	N	Y	N	Y	Y	0.139082308	0.079515745	0.205768182	0.208103379	0.277274791	0.415386501	0.403181844	0.580975122	0.495047731	0.8610444	0.904598075	1.68324037	1.435793184	3.171951666	5.317001295	3.99825882	3.146917217	1.337202717	0.546269193	0.251837514	0.167329062	0.208574311	0.161343174	0.244906195	0.309593237	0.551339703	0.872807275	1.119076455	0.36184093	0.30987101	0.262241821	0.159088448	0.136007547	0.129810541	0.051450339	0.045972619	0.053646855	0.043762768	0.036390901	0.033021001	0.044862708	0.033170343	0.026686227	0.032809056	0.027295569	0.035200453	0.032845142	0.036135001	0.024280522	0.046427879
BRP44L	IMAGE:795582	1309	N	N	N	N	N	N	N	N	N	N	N	N	N	N	N	N	Y	Y	N	N	N	Y	Y	N	N	Y	N	Y	Y	N	Y	N	Y	Y	N	Y	N	Y	Y	0.067345255	0.075056816	0.107036505	0.172739604	0.292872227	0.452120726	0.419608467	0.425063295	0.242387957	0.335843059	0.544474382	0.553670839	0.689962393	1.243118645	1.036420779	1.819371447	4.948191138	5.264681664	5.050345053	2.932289959	0.829152166	0.473430192	0.389584195	0.241955528	0.333007823	0.28955315	0.290935293	0.179968523	0.146746378	0.259701742	0.127226498	0.279996162	0.124433332	0.110500017	0.089119252	0.079519719	0.075105598	0.204655829	0.118666843	0.072874135	0.042590872	0.04784166	0.035025117	0.024718971	0.041159479	0.020588797	0.014076489	0.028105165	0.033386031	0.016616354
BRSK2	IMAGE:2010406	3387	N	N	N	N	N	N	N	N	N	N	N	N	N	N	N	N	N	N	N	N	N	N	N	N	N	N	N	N	N	N	N	N	N	N	N	N	N	N	N	0.109070056	0.268272408	0.362632779	0.410766367	0.597874392	0.459185377	0.3419577	0.543228252	0.655270068	0.621667029	1.01820927	0.72745071	0.706722994	1.066431915	0.908101192	1.32912128	0.828632991	1.160089481	1.518980337	1.663126707	1.383585512	1.254754633	1.841671052	1.472387081	2.10211167	1.765081951	1.992216899	2.398487989	1.827295831	1.617230431	2.035622332	2.129663917	2.532063206	1.567385842	1.256855578	0.63367376	0.508305154	0.467233131	0.912943844	0.41333527	0.450896227	0.415902284	0.405847543	0.360451673	0.299814545	0.214524152	0.197590712	0.205913746	0.279227257	0.337705063
BRWD1	IMAGE:593658	2882	N	N	N	N	N	N	N	N	N	N	N	N	N	N	N	N	N	N	N	N	N	N	N	N	N	N	N	N	N	N	N	N	N	N	N	N	N	N	N	0.162506863	0.153086106	0.29342763	0.258428846	0.516424968	0.356045572	0.346437971	0.400446403	0.3717993	0.342988643	0.300103664	0.301083654	0.592194539	0.380718343	0.496823792	0.427606793	0.422579426	0.526910908	0.429966419	0.493702076	0.5719154	0.685314748	0.728010862	0.687507141	0.530730898	0.848825913	0.947618769	0.76568389	0.460342011	0.720080557	1.033389636	0.839987459	1.050443909	1.255196314	1.292687283	0.949268181	1.075621848	0.907435499	0.670863484	0.720773942	0.667826301	0.633421356	0.691609086	0.645847448	0.529874739	0.619662222	0.535423263	0.470333333	0.449191747	0.455974911
BRWD2	IMAGE:502530	3592	N	N	N	N	N	N	N	N	N	N	N	N	N	N	N	N	N	N	N	N	N	N	N	N	N	N	N	N	N	N	N	N	N	N	N	N	N	N	N	0.085645501	0.112213829	0.161477516	0.155057308	0.188893524	0.190738445	0.283720403	0.272434689	0.423152145	0.275105291	0.445868855	0.42030518	0.541914373	0.683609996	0.582369128	0.66456064	1.355086645	1.062677339	1.096062388	1.189372356	2.222727423	1.499746082	1.204169796	1.531400439	1.253982104	0.920222568	1.124950545	0.615164748	0.936765521	0.867638126	0.765955265	0.750898051	0.717658521	0.835724849	0.440083692	0.726861227	1.282162721	0.946049583	0.564854174	0.56933174	0.407169437	0.345097056	0.267970995	0.237754251	0.247823288	0.166040175	0.12564485	0.144541485	0.188680674	0.107518174
BSCL2	IMAGE:809357	1807	N	N	N	N	N	N	N	N	N	N	N	N	N	N	Y	Y	N	N	N	Y	Y	N	N	N	Y	Y	N	N	N	Y	Y	N	N	N	Y	Y	N	N	N	0.068077221	0.176866769	0.436450847	0.682796602	0.549351488	1.480696824	1.069179274	2.424011119	3.112019098	3.008296968	1.549821526	2.024738237	1.508420546	1.714284331	2.000456068	2.336856298	2.183719636	1.390336549	1.060819109	1.703022156	3.21671038	3.51927171	2.479172307	0.905857325	0.681624801	0.237988259	0.202269405	0.2781326	0.265349935	0.112144174	0.135016144	0.093332396	0.101282744	0.108354971	0.090956461	0.065852434	0.036211867	0.047624107	0.041137575	0.0535174	0.071552746	0.041462593	0.052259685	0.025617956	0.044625776	0.048483977	0.042228829	0.047606618	0.02630369	0.052292559
BSDC1	IMAGE:343654	2730	N	N	N	N	N	N	N	N	N	N	N	N	N	N	N	N	N	N	N	N	N	N	N	N	N	N	N	N	N	N	N	N	N	N	N	N	N	N	N	0.038064425	0.022294208	0.058132046	0.103371539	0.07451758	0.115856353	0.152313649	0.219916715	0.182818194	0.228659297	0.357981032	0.299063273	0.449733113	0.424890226	0.516564618	0.4548424	0.826272154	1.133522911	0.874030243	1.057220276	1.326143645	1.188540848	1.093984152	1.578611885	1.365852266	1.642121292	2.363506002	6.305438074	2.928899716	1.422453832	0.789323381	0.449690027	0.318316271	0.286441822	0.335344863	0.173949877	0.178376513	0.203368484	0.145564397	0.218623137	0.227151991	0.127577314	0.277977824	0.23955222	0.063688811	0.061102882	0.041707691	0.034414851	0.043502707	0.054736056
BSN	IMAGE:2432360	1120	N	N	N	N	N	N	N	Y	Y	N	N	N	N	N	N	N	N	N	N	N	N	N	N	N	Y	Y	N	N	N	Y	Y	N	N	N	Y	Y	N	N	N	0.145670549	0.07282757	0.27589609	0.391723768	0.533754052	0.753064516	0.804871303	1.189849388	1.275620237	2.272299988	1.457646621	1.343763615	2.393919466	1.567045255	2.523601664	1.715873738	1.310231782	1.022827138	1.395629094	2.027169487	2.052900925	1.97648652	2.467366855	1.611069232	1.821135786	1.301004137	1.183137882	1.537911476	0.697548722	1.159801853	0.908760234	1.119982593	1.062019203	0.834651816	0.444677186	0.470906712	0.508305154	0.68604697	0.563272477	0.593244206	0.352653444	0.340631844	0.340245148	0.288990937	0.259088592	0.341378928	0.240341319	0.291376997	0.54884384	0.347479052
BST2	IMAGE:811024	1125	N	N	N	N	N	N	N	N	N	N	N	N	N	N	N	N	N	N	N	N	N	N	N	N	N	N	N	N	N	N	N	N	N	N	N	N	N	N	N	0.273772818	0.419872496	0.426300502	0.519578298	0.646397297	0.65557572	1.297649228	0.960085916	0.916145869	0.814598406	1.241143697	1.378115221	1.290537642	1.821558676	3.444863759	4.134438704	2.608659899	0.916559473	0.715436186	0.508662414	0.626858997	0.827674535	0.535186197	0.761274597	0.283576841	0.515641819	0.338039395	0.274861146	0.77594733	0.274456444	0.280417387	0.411509293	0.234396468	0.184525054	0.137813306	0.221164725	0.12607059	0.205942478	0.224676154	0.223178136	0.085749703	0.107165105	0.094512541	0.10292209	0.120445667	0.073057721	0.117824578	0.059078235	0.11078077	0.112405168
BTAF1	IMAGE:490102	5566	N	N	N	N	N	N	N	N	N	N	N	N	N	N	N	N	N	N	N	N	N	N	N	N	N	N	N	N	N	N	N	N	N	N	N	N	N	N	N	0.04684911	0.061680466	0.082122896	0.176819694	0.098779558	0.087598641	0.156792882	0.09190597	0.211576072	0.064310257	0.257231964	0.299063273	0.270957186	0.412269574	0.286249358	0.305044712	0.313983523	0.429498767	0.377101733	0.625854155	0.741741898	0.936927428	0.91296494	1.531400439	1.061461796	0.971786573	1.07507668	0.742778205	0.526679294	1.109632584	0.675079078	0.769988418	0.882604303	0.874345897	1.048298882	0.944298342	0.574023271	0.581788734	0.707254385	0.448633406	0.533806808	0.477139583	0.669370698	0.99910802	0.825356573	0.149436324	0.11156836	0.162895924	0.127473785	0.035676205
BTBD2	IMAGE:826133	1691	N	N	N	N	N	N	N	N	N	N	N	N	N	N	N	N	N	N	N	N	N	N	N	N	N	N	N	N	N	N	N	N	N	N	N	N	N	N	N	0.062220946	0.092892095	0.180854573	0.218984981	0.249547417	0.240189219	0.247882386	0.525174895	0.540238555	0.360852906	0.471591347	0.513257357	0.435765808	0.471164883	0.917972659	0.868831389	1.281902779	1.137950326	1.48021259	4.101714591	4.213191608	5.608322108	2.11319987	1.546153779	0.694632999	0.610837654	0.637288161	0.71005737	0.313595231	0.327577121	0.319363973	0.333025302	0.286485291	0.379777383	0.29032617	0.149099763	0.147529332	0.16217971	0.180373602	0.154858268	0.197622158	0.086752895	0.087840782	0.086292428	0.117412897	0.108258174	0.106876197	0.070549852	0.0718304	0.120713345
BTBD3	IMAGE:866633	1412	N	N	N	N	N	N	N	N	N	N	N	N	N	N	N	N	N	N	N	N	N	N	N	N	N	N	N	N	N	Y	Y	N	N	N	Y	Y	N	N	N	0.032208695	0.04310196	0.060900321	0.108811931	0.05372205	0.155416972	0.134393602	0.080417118	0.131464458	0.075028936	0.160769977	0.143469761	0.136874832	0.309202381	0.227025825	0.177034218	0.358838386	0.314375579	0.334809985	0.254331207	0.35713505	0.294651788	0.299074589	0.475059051	0.319999625	0.503742228	0.634517004	0.304310526	0.303543994	1.289652137	0.542659208	1.049983553	1.397698415	1.475124336	0.801153253	0.788986051	1.384092705	2.446858529	1.800572623	0.386006739	0.214090278	0.144799989	0.119530829	0.127641061	0.105714704	0.062431012	0.065168506	0.098081881	0.080935909	0.026390343
BTBD7	IMAGE:1608101	1272	N	N	N	N	N	N	N	N	N	N	N	N	N	N	N	N	N	N	N	N	N	N	N	N	N	N	N	N	N	N	N	N	N	N	N	N	N	N	N	0.23131605	0.059450783	0.111650298	0.208103379	0.214888199	0.337678015	0.198604594	0.264229059	0.248550869	0.37157098	0.304390746	0.448594909	0.547500967	0.511130417	0.493533303	0.754439622	0.738923786	0.575616633	0.909273522	0.787927821	0.70427952	0.632343424	0.649307561	0.684556473	1.147315562	1.241507072	0.806307859	1.642620034	0.430188299	1.088973892	0.893181764	0.727564695	0.897073421	0.897948557	0.520015013	0.646098817	0.734963837	0.505847215	0.51580574	0.677504742	0.525288768	0.508396071	0.513703602	0.578880084	1.10047543	0.305513854	0.257545278	0.298833696	0.197786183	0.241916249
BTG1	IMAGE:298268	2181	N	N	N	N	N	N	N	N	N	N	N	Y	Y	N	N	N	Y	Y	N	N	N	Y	Y	N	N	N	Y	Y	N	N	N	Y	Y	N	N	N	Y	Y	N	0.215211703	0.146397931	0.184545608	0.174099906	0.232218334	0.358871077	0.374809908	0.500557034	0.499155745	0.675259213	0.398709192	0.529422604	1.016787158	0.471164883	0.519855107	0.915132291	1.055267624	0.810291809	1.036148767	1.039766245	2.192758188	2.542616159	2.02662513	5.181386509	10.31543453	7.131723573	1.027972578	0.886753653	0.56085318	0.669911289	0.495922977	0.396660887	0.231502644	0.19847143	0.118519311	0.172707187	0.122046836	0.115842948	0.167716069	0.214068869	0.070416828	0.053582552	0.042252856	0.057528802	0.043759361	0.043834411	0.070381808	0.05448944	0.094087754	0.044962067
BTG2	IMAGE:213136	2889	N	N	N	N	N	N	N	N	N	N	N	N	N	N	N	N	N	N	N	N	N	N	N	N	N	N	N	N	N	N	N	N	N	N	N	N	N	N	N	0.097357507	0.095121778	0.215918527	0.3305167	0.31020131	0.486030337	0.397209188	0.562921765	0.310174639	0.639531292	0.49945826	0.648643398	0.466492895	0.635231764	0.52972552	0.757163367	0.918342718	0.425070659	0.363004795	0.506168721	0.636848742	0.682003763	0.649307561	0.802583948	0.767478567	1.035250167	0.706558735	2.637354487	6.96744487	7.549041389	3.154695606	0.941803778	0.445643426	0.413034283	0.648640388	0.372749406	0.303105213	0.32693411	0.156640233	0.137778667	0.174907161	0.144799989	0.129537658	0.091686335	0.189333603	0.126854776	0.076116887	0.094066963	0.094593755	0.124622654
BTG3	IMAGE:246304	1854	N	N	N	N	N	N	N	N	N	N	N	N	N	N	N	N	N	N	N	N	N	N	N	N	N	N	Y	Y	N	N	N	Y	Y	N	N	N	Y	Y	N	0.295001474	0.387174412	0.181777332	0.535900291	0.467902064	0.717742153	0.486805268	0.800891837	0.573104447	0.900345415	0.91531666	1.121486542	1.226290171	1.116913723	2.253802644	0.95326288	0.856962516	1.753417852	1.032624765	1.249215528	2.025429126	1.608998976	1.727550541	1.903186114	1.113494589	0.872625094	0.978097319	1.305588673	1.662457065	0.755493952	0.638728767	0.659687149	0.590332444	0.523535321	0.520015013	0.665978632	0.413081746	0.446638396	0.378152201	0.255060935	0.273717903	0.308099005	0.300772192	0.241799681	0.197565499	0.203233378	0.360772228	0.118730347	0.121403446	0.190111816
BTN2A2	IMAGE:49963	2742	N	N	N	N	N	N	N	N	N	N	N	N	N	N	N	N	N	N	N	N	N	N	N	N	N	N	N	N	N	N	N	N	N	N	N	N	N	N	N	0.102481815	0.089919621	0.138409424	0.1604977	0.358724215	0.429514912	0.447980404	0.576051744	0.649108047	0.478755347	0.801705466	1.032575859	1.055894136	1.039087836	0.858748073	1.19021765	1.137894839	1.120239279	1.434396841	1.413782887	1.533431686	1.556028391	1.932180658	1.310100346	1.373656844	1.332735491	1.346616659	1.050360972	1.409168455	1.847419253	0.617956926	0.992712451	1.718908509	1.581333239	0.716628437	0.465936874	0.241411808	0.339805471	0.349672159	0.198127469	0.176610365	0.160747657	0.116194949	0.108764713	0.120012779	0.081027614	0.082373104	0.073991633	0.080429908	0.038119702
BTN3A1	IMAGE:293964	3391	N	N	N	N	N	N	N	N	N	N	N	N	N	N	N	N	N	N	N	N	N	N	N	N	N	N	N	N	N	N	N	N	N	N	N	N	N	N	N	0.282556958	0.138966528	0.312805561	0.349559298	0.325797696	0.597647544	0.875053914	0.505481382	0.517642698	0.618093935	0.407283356	0.753720058	0.648062118	0.628921035	0.871908975	0.544722305	0.561865169	0.504771753	1.011478891	0.785435038	1.028947899	1.344143095	1.69606905	1.448781738	1.123900977	1.189943068	1.055681366	1.894576281	1.773019872	2.065804782	1.814923371	2.051180954	1.689971353	0.857181441	0.693659081	0.509424112	0.659858239	0.841791347	0.59808089	0.34843147	0.443514105	0.421005001	0.278533804	0.318653548	0.431958404	0.387870154	0.278399124	0.240902475	0.306037783	0.255599547
BTN3A3	IMAGE:753587	1532	N	N	N	N	N	N	N	N	N	N	N	N	N	N	N	N	N	N	N	N	N	N	N	N	N	N	N	N	N	N	N	N	N	N	N	N	N	N	N	0.221067978	0.121874477	0.264822986	0.293792622	0.59960709	0.463424523	0.769032248	0.718833593	1.158533826	0.728850791	0.535899338	0.79413354	0.896672109	1.198947565	1.207512506	0.762610858	0.89237403	0.85014201	1.039673234	0.785435038	1.066409442	0.933617183	1.129400509	0.923561332	1.110892778	1.285138017	1.063993444	1.544455957	1.067430401	2.747520536	2.084954838	2.314207216	1.878066644	1.002011392	0.58065234	0.473391631	0.515010771	0.440203063	0.238916175	0.272140537	0.294729696	0.177332828	0.21126347	0.195057142	0.1927999	0.154085335	0.10322695	0.204193597	0.105216431	0.285411072
BUB1B	IMAGE:842968	1433	N	N	N	N	N	N	N	N	N	N	N	N	N	N	N	N	N	N	N	N	N	N	N	N	N	N	N	N	N	N	N	N	N	N	N	N	N	N	N	0.226192286	0.403523673	0.501964961	0.519578298	0.78156877	0.757302773	0.752606663	1.321143354	1.49335833	1.654206053	1.714878585	1.456922534	1.276571157	1.119017299	1.503632277	1.797582407	1.234687078	1.478892475	1.145402605	1.289110066	0.874106018	0.834295765	0.661113013	0.920610664	0.900161505	0.789328848	1.016889343	0.971829553	1.346851747	0.891247055	1.126862098	0.772109912	0.743702932	0.649054749	1.014304386	0.699526194	0.878469415	0.640996858	0.708836874	0.329074003	0.605359554	0.64362746	0.367486546	0.329890078	0.269486205	0.216516348	0.316979344	0.228856981	0.186151505	0.259998415
BUB3	IMAGE:742952	3046	N	N	N	N	N	N	N	N	N	N	N	N	N	N	N	N	N	N	N	N	N	N	N	N	N	N	N	N	N	N	N	N	N	N	N	N	N	N	N	0.130298168	0.182068488	0.091350482	0.233946673	0.344860528	0.257144025	0.204577251	0.223198967	0.225955011	0.257241634	0.310821369	0.313208138	0.354758555	0.574232879	0.71397815	0.433054283	0.583112182	0.41178772	0.48988004	1.009844659	0.946532503	0.725042872	0.49976984	0.655049794	0.965202496	0.868658564	1.158201647	1.115804214	0.792029229	3.125266925	5.351299294	1.641793155	0.541138524	0.560010302	0.915998146	1.186585572	0.496234851	0.23425989	0.180373602	0.135500802	0.126637371	0.110992142	0.077277973	0.101124121	0.116546482	0.124862025	0.110525445	0.167484719	0.067783229	0.216502159
BZRAP1	IMAGE:1930780	2590	N	N	N	N	N	N	N	N	N	N	N	N	N	N	N	N	N	N	N	N	N	N	N	N	N	N	N	N	N	N	N	N	N	N	N	N	N	N	N	0.045384633	0.040129486	0.090427723	0.178179996	0.143836015	0.218996158	0.321052882	0.321669442	0.367690395	0.33227057	0.595920247	0.414242573	0.54470767	0.702541377	0.41456789	0.939645076	0.793221476	0.726163298	0.866981773	0.947508704	1.53093425	1.635484638	1.751161446	1.268790237	0.970405263	1.233574012	1.077847838	0.965285072	1.797142521	1.221775586	0.57901034	1.153921366	0.807365971	0.544990892	0.458458611	0.299441754	0.5042814	1.059318537	1.090153261	1.265055747	0.76834092	0.525618747	0.403624432	0.261125521	0.223994654	0.144787312	0.106355059	0.094640099	0.106733598	0.077706648
BZW1	IMAGE:531343	3478	N	N	N	N	N	N	N	N	N	N	N	N	N	N	N	N	Y	Y	N	N	N	Y	Y	N	N	N	Y	Y	N	N	N	Y	Y	N	N	N	Y	Y	N	0.131030134	0.086947148	0.230682665	0.216264376	0.308468612	0.389954293	0.589840087	0.955162538	1.142100881	0.939646431	1.166117121	0.905272076	0.583814647	0.424890226	0.273088456	0.337727811	0.396610738	0.314375579	0.366528796	0.628347848	0.696787211	0.585993331	0.452547177	0.675704469	0.952194298	1.162177357	0.997494028	0.867120208	0.556832605	0.882394	1.082722963	2.392691206	3.122394571	0.836797883	0.330751369	0.132947096	0.211905558	0.172477077	0.175626928	0.144610069	0.148784409	0.109716463	0.11119113	0.071910228	0.106581757	0.102945097	0.081851327	0.09636099	0.126967784	0.110939356
C10orf10	IMAGE:245774	1945	N	N	N	N	N	N	N	N	N	N	N	N	N	N	N	N	N	N	N	N	N	N	N	N	N	N	N	N	N	N	N	N	N	N	N	N	N	N	N	0.021228111	0.033441312	0.060900321	0.047605679	0.103977653	0.077708486	0.129914369	0.128011714	0.13762737	0.232231787	0.265806128	0.270773543	0.550294264	0.70464415	0.621851835	0.702691229	1.111926673	0.929843104	0.821165557	0.964962735	1.221251323	2.718082838	5.985430919	7.317676147	1.784713002	1.118546413	0.648371397	0.386114186	0.285452008	0.200678246	0.212909315	0.178178815	0.101282744	0.116937199	0.093712746	0.036032481	0.059011541	0.060495468	0.099680148	0.050101334	0.054516666	0.040186914	0.045588735	0.05303388	0.052424145	0.044499031	0.039622498	0.033840974	0.040973538	0.057179554
C10orf119	IMAGE:812153	3975	N	N	N	N	N	N	N	N	N	N	N	N	N	N	N	N	N	N	N	N	N	N	N	N	N	N	N	N	N	N	N	N	N	N	N	N	N	N	N	0.145670549	0.214023344	0.118109608	0.152336703	0.206223658	0.233124569	0.210550945	0.306899307	0.230063916	0.08574701	0.418001941	0.333414878	0.48884009	0.883434456	0.763332323	1.02407749	0.620884534	1.328347193	1.564796553	1.074674307	1.228743632	1.042870076	1.074308114	0.888153317	0.952194298	0.825026732	1.102784073	0.539904783	0.651313513	1.103729766	0.39466169	0.683019477	0.671358424	1.814134604	1.953271887	0.79147097	0.181058377	0.338518822	0.193031134	0.125253334	0.110168578	0.095683321	0.084505712	0.100225137	0.084485313	0.057117936	0.057348235	0.103817689	0.092569752	0.049360935
C10orf18	IMAGE:564771	1959	N	N	N	N	N	N	N	N	N	N	N	N	N	N	N	N	N	N	N	N	N	N	N	N	N	N	N	N	N	N	N	N	N	N	N	N	N	N	N	0.083449603	0.142682229	0.175318895	0.235306158	0.268610249	0.324962356	0.433047205	0.390598677	0.554617494	0.403726411	0.377272901	0.460718661	0.458113004	0.523750267	0.470501987	0.465737382	0.56894768	0.686312405	0.553317662	1.044752721	0.904075253	1.158744201	1.444216271	3.343115848	1.763900227	1.035250167	0.90882814	0.788588789	0.603067815	0.867638126	0.828269966	0.926955372	0.778428815	0.71878765	0.814934677	0.623734084	0.368823329	0.498124538	0.556943315	0.485070473	0.378207563	0.376352874	0.31911872	0.412137851	0.530741153	0.398496308	0.193419688	0.188133185	0.237242553	0.173005904
C10orf26	IMAGE:124242	3606	N	N	N	N	N	N	N	N	N	N	N	N	N	N	N	N	N	N	N	N	N	N	N	N	N	N	N	N	N	N	N	N	N	N	N	N	N	N	N	0.29573344	0.650245101	0.170705102	0.3509196	0.254746562	0.892939435	0.625679142	0.85833319	0.595700305	0.600230277	0.634504865	0.454656785	0.91343271	1.190533261	1.309509234	0.871555134	1.159141852	1.239790575	1.053770639	1.46614498	1.778182105	0.887267089	1.007410265	1.301248343	1.240973906	0.963853512	1.573823694	1.024183832	1.2905653	0.740738078	0.890584668	1.196345089	3.437818097	1.966473749	0.546658787	0.313109501	0.222634929	0.307627415	0.18195609	0.307439403	0.402626438	0.219432926	0.172902474	0.17932724	0.148174124	0.128182906	0.179864975	0.13995269	0.254946735	0.143194379
C10orf88	IMAGE:1031951	2732	N	N	N	N	N	N	N	N	N	N	N	N	N	N	N	N	N	N	N	N	N	N	N	N	N	N	N	N	N	N	N	N	N	N	N	N	N	N	N	0.142010718	0.196931293	1.143261231	0.262509753	0.434975544	0.620253358	0.719754456	0.617080866	0.757976648	0.532346925	0.95604482	1.0143895	0.625714922	0.677300071	0.789654127	1.113956472	1.336200469	0.947554151	1.5084074	1.206826387	1.053922261	1.595756515	0.940511564	1.100602166	0.655609259	0.765529668	0.579100824	1.099443011	1.734825412	1.209971121	0.503712623	0.901501549	0.859454794	0.343301382	0.135976097	0.31435173	0.317858338	0.232972545	0.306952095	0.186741068	0.103921701	0.132042526	0.143992327	0.121348945	0.167670686	0.140802366	0.147540972	0.143394472	0.141131631	0.20672817
C11orf9	IMAGE:448489	4729	N	N	N	N	N	N	N	N	N	N	N	N	N	N	N	N	N	N	N	N	N	N	N	N	N	N	N	N	N	N	N	N	N	N	N	N	N	N	N	0.008052174	0.017835279	0.027681885	0.023122688	0.032926519	0.084773137	0.117968017	0.155910858	0.098598567	0.146484777	0.111466774	0.133365659	0.178775926	0.24609992	0.454050596	0.443948342	0.611441707	0.309947471	0.69781478	0.940028535	0.993983791	1.029626876	1.267132778	0.967821351	1.061461796	1.443797447	0.983639635	1.200880115	0.657344175	0.767298416	1.222931657	0.86119932	1.099638909	1.126457786	0.758890845	0.51563664	1.052822174	3.072409335	1.66608327	0.703694341	0.428749189	0.331701418	0.414187241	0.192360963	0.16247156	0.183972711	0.089150461	0.098081881	0.093581753	0.141728567
C12orf11	IMAGE:753940	3095	N	N	N	N	N	N	N	N	N	N	N	N	N	N	N	N	N	N	N	N	N	N	N	N	N	N	N	N	N	N	N	N	N	N	N	N	N	N	N	0.0439207	0.119645232	0.095963401	0.201302685	0.202757211	0.353219178	0.404675268	0.684368975	0.400557178	0.603802766	0.763120847	0.691077992	0.893878812	0.946536917	1.043000703	1.2855432	1.005691608	0.978548829	1.09253792	1.548428659	1.68577613	2.029457844	1.184493758	1.298297675	1.620810901	1.360501202	1.18590904	0.922746728	0.580955253	2.048097499	2.832734537	2.034211054	0.963630282	0.591122156	0.505314513	0.334232006	0.470752355	0.450499735	0.931930539	0.296052271	0.222041032	0.180521691	0.185689203	0.142472754	0.1139466	0.205889639	0.110525445	0.142246717	0.174011661	0.216502159
C13orf1	IMAGE:235040	1528	N	N	N	N	N	N	N	N	N	N	N	N	N	N	N	N	N	N	N	N	N	N	N	N	N	N	N	N	N	N	N	N	N	N	N	N	N	N	N	0.041724801	0.227400132	0.148559769	0.27883093	0.270342948	0.493094987	0.442006709	0.549792757	0.497101738	0.932500846	0.535899338	0.404139202	0.597781133	0.63733534	1.240414234	0.939645076	0.982083757	1.124666695	0.722484656	0.947508704	0.904075253	1.198472324	1.404864194	1.442880402	1.649429107	1.221674422	1.191451355	0.749322687	0.751824681	0.436769886	0.612763555	0.808169153	1.970667918	1.308836772	0.352801649	0.269621801	0.11668215	0.2149525	0.169297766	0.151442202	0.149920327	0.178608508	0.181797343	0.102023105	0.116546482	0.134160603	0.077680941	0.061946139	0.159847815	0.115826351
C14orf1	IMAGE:461929	1502	N	N	N	N	N	N	N	N	N	N	N	N	N	N	N	N	N	N	N	N	N	N	N	N	N	N	N	N	N	N	N	N	N	N	N	N	N	N	N	0.229852118	0.297254791	0.530569605	0.380842984	0.901143859	0.826533856	0.891480536	1.173438127	1.170858759	1.046830192	1.367615258	1.123507655	1.419032583	1.762662564	1.842525243	1.35091032	2.011383215	2.143066417	5.416873849	5.652636943	5.454422421	1.393804174	0.377778743	0.534072409	0.535934519	0.682234309	0.279852057	0.366480741	0.904601722	0.303968192	0.238873706	0.324540352	0.408023721	0.127665495	0.13138166	0.16152482	0.21458838	0.195645806	0.139236027	0.125253334	0.094835702	0.082287683	0.090620682	0.096180482	0.084485313	0.074385852	0.104269227	0.117009456	0.111285935	0.11973566
C14orf133	IMAGE:292719	2743	N	N	N	N	N	N	N	N	N	N	N	N	N	N	N	N	N	N	N	N	N	N	N	N	N	N	N	N	N	N	N	N	N	N	N	N	N	N	N	0.496304728	0.377513764	0.405077927	0.531819384	0.558016029	0.518526306	0.849668825	1.143896887	0.877117066	0.793161653	0.615212996	0.796154653	0.860358428	1.285186953	0.990357094	1.217453258	1.166224364	1.806551684	1.444969778	1.373887438	1.640822278	1.526231744	1.16481772	0.861597306	1.441298791	1.019384047	1.127721702	2.65044345	1.779050133	1.041756033	0.8100944	0.608778476	0.515094112	0.391578713	0.464889314	0.628703922	0.422470185	0.383568239	0.281636238	0.363233937	0.378775522	0.256430307	0.258519336	0.273709752	0.250856697	0.226478991	0.285177118	0.269580776	0.217008367	0.196954181
C14orf135	IMAGE:782851	4217	N	N	N	N	N	N	N	N	N	N	N	N	N	N	N	N	N	N	N	N	N	N	N	N	N	N	N	N	N	N	N	N	N	N	N	N	N	N	N	0.05270484	0.058707993	0.077509103	0.115612625	0.109176798	0.196390344	0.125434098	0.154269732	0.178710181	0.192931376	0.235795673	0.185904355	0.368725041	0.517440342	0.605401498	0.400370262	0.679903899	1.111383756	0.648474096	1.381367607	1.361108586	0.900509551	1.16481772	0.717014579	1.259185725	1.170110417	0.703787577	0.788588789	0.279421346	0.655155415	0.906163959	0.579081664	0.737915285	0.829287668	1.56004504	0.750468651	0.836892862	0.47109447	0.44618733	0.15030327	0.140266369	0.089941758	0.11063515	0.09573099	0.096616394	0.156077531	0.119909771	0.164042937	0.145683968	0.143194379
C14orf147	IMAGE:855345	1777	N	N	N	N	N	N	N	N	N	N	N	N	N	N	N	N	N	N	N	N	N	N	N	N	N	N	N	N	N	N	N	N	N	N	N	N	N	N	N	0.12297796	0.07357036	0.128259079	0.152336703	0.162898848	0.512874407	0.39422234	0.37254629	0.359474368	0.271532802	0.467304265	0.426367056	0.368725041	0.487992688	0.500114281	0.473907695	0.446187276	0.518055385	0.606182348	0.882679055	1.483482961	7.495420166	2.801858655	2.18940166	1.027640823	0.828993263	3.3360624	1.675342442	2.621335147	2.307799241	1.825309291	0.687262466	0.332785388	0.207053658	0.113006741	0.08076241	0.089858723	0.151883038	0.110755984	0.085399469	0.10448966	0.073357257	0.067826314	0.066067604	0.085785254	0.069072775	0.074031055	0.107832607	0.078405905	0.104096991
C14orf159	IMAGE:742094	2662	N	N	N	N	N	N	N	N	N	N	N	N	N	N	N	N	N	N	N	N	N	N	N	N	N	N	N	N	N	N	N	N	N	N	N	N	N	N	N	0.049045009	0.07357036	0.135641148	0.212183469	0.325797696	0.411147355	0.573414502	0.603950887	0.827817337	0.646676876	1.35046693	1.852978747	1.131315614	1.201050338	2.023487384	1.2065592	2.320645064	1.456754012	1.684622863	1.695541987	1.21625645	1.397114419	1.963662149	1.673033258	1.103088201	2.098266046	4.652200509	7.087481595	0.884499649	1.00043982	0.495922977	0.4836288	0.662676953	0.4902774	0.553090433	0.300684444	0.460022984	0.267725986	0.229422827	0.218623137	0.197054199	0.153092911	0.165674735	0.145619199	0.18976713	0.194598865	0.191334495	0.161748911	0.169458489	0.2047728
C14orf166	IMAGE:797024	1365	N	N	N	N	N	N	N	N	N	N	N	Y	Y	N	N	N	Y	Y	N	N	Y	N	Y	Y	N	Y	N	Y	Y	N	Y	N	Y	Y	N	Y	N	Y	Y	0.078325294	0.20287624	0.232527308	0.341398301	0.268610249	0.439405067	0.606266709	0.62364537	0.774410485	0.450172405	0.565909792	0.705222857	1.067068144	0.925502764	0.862038562	1.691360952	5.361327215	4.821899266	4.627427103	3.094363625	1.683278694	0.437012314	0.24791706	0.410143598	0.265365876	0.206256905	0.310332002	0.121069762	0.277411259	0.153459214	0.150594614	0.246056362	0.115751862	0.189888181	0.117600235	0.027335033	0.06839998	0.118416942	0.068035921	0.061487734	0.099378702	0.068892045	0.073942093	0.056629818	0.061089567	0.062431012	0.067774838	0.0435917	0.040467537	0.054247929
C14orf43	IMAGE:199334	1687	N	N	N	N	N	N	N	N	N	N	N	N	N	N	N	N	N	N	N	N	N	N	N	N	N	N	N	N	N	N	N	N	N	N	N	N	N	N	N	0.069541154	0.083231446	0.139332183	0.228505463	0.377787047	0.279749838	0.355397476	0.636774379	0.340986524	0.360852906	0.237939214	0.462739774	0.569848162	1.186326912	0.776493225	1.231071062	0.89237403	0.797008177	1.381531689	2.33635648	2.292655638	1.506367313	1.727550541	1.944495465	1.540160755	1.253406663	1.2967414	1.105987492	0.794039316	0.690568809	0.851638082	0.776351874	0.853667147	0.970899539	1.103423638	0.879688599	0.500258605	0.670601615	0.504729904	0.642206607	0.843301421	1.143093106	0.594872625	0.32314847	0.285949997	0.395840047	0.178300921	0.21279731	0.157318646	0.19890812
C16orf35	IMAGE:773217	2426	N	N	N	N	N	N	N	N	N	N	N	N	N	N	N	N	N	N	N	N	N	N	N	N	N	N	N	N	N	N	N	N	N	N	N	N	N	N	N	0.073933496	0.117415548	0.143023217	0.150977218	0.154234306	0.231711817	0.316572611	0.187093223	0.312228646	0.271532802	0.257231964	0.369787597	0.54470767	0.511130417	0.43430977	0.631877542	0.904178216	0.544621955	0.623803754	0.753019759	1.118855603	1.734806055	1.806254694	2.357589731	3.231215414	3.010555554	2.116903652	2.038550943	2.211248921	2.844907663	0.97367121	0.924833878	0.584544797	0.409816203	0.226013482	0.508181421	0.272258031	0.464658441	0.43985896	0.308577604	0.192511199	0.234742418	0.201811811	0.168989694	0.173303338	0.176666883	0.208017316	0.24549127	0.187669507	0.228231519
C16orf45	IMAGE:299197	1974	N	N	N	N	N	N	N	N	N	N	N	N	N	N	N	N	N	N	N	Y	Y	N	N	N	Y	Y	N	N	N	Y	Y	N	N	N	Y	Y	N	N	N	0.219604045	0.140452984	0.356173468	0.458371229	0.197558065	0.440817819	0.462912565	0.278999194	0.490938826	0.460891084	0.563766251	0.54558785	0.42459262	0.494302612	0.388246086	0.479355185	0.306901011	0.380793042	0.694290312	0.468766966	0.646838487	2.122157291	6.489136478	6.308544686	3.61885784	2.748768114	1.88692546	0.978373248	0.611108965	0.318724066	0.308978052	0.207875627	0.240184115	0.146976019	0.177319429	0.202527139	0.109976533	0.135149642	0.082275942	0.105895867	0.043158831	0.092493787	0.061711344	0.064719902	0.052424145	0.048483977	0.068817754	0.082021469	0.0359152	0.060600736
C16orf5	IMAGE:180307	1985	N	N	N	N	N	N	N	N	N	N	N	N	N	N	N	N	N	N	N	N	N	N	N	N	N	N	N	N	N	N	N	N	N	N	N	N	N	N	N	0.054168773	0.049790135	0.114418574	0.129214832	0.168097993	0.211931507	0.189645089	0.11324061	0.172547269	0.450172405	0.349406868	0.226317836	0.301684273	0.437510879	0.66462503	0.610088502	0.391889064	0.464921552	0.299566706	0.668243297	1.003973536	1.056112538	4.38774206	5.774472277	3.55641866	1.780948072	1.521178672	1.210696051	0.452300861	0.289212318	0.233681156	0.167573398	0.159158135	0.121228313	0.10933138	0.073307191	0.057670609	0.081090203	0.056960085	0.074013068	0.052812789	0.055496407	0.053371645	0.028314909	0.029461287	0.034536387	0.025546009	0.021222343	0.018210183	0.04251857
C18orf10	IMAGE:814222	2067	N	N	N	N	N	N	N	N	N	N	N	N	N	N	N	N	N	N	N	N	N	N	N	N	N	N	N	N	N	N	N	N	N	N	N	N	N	N	N	0.078325294	0.101809953	0.230682665	0.148256613	0.197558065	0.267034179	0.27924117	0.441475525	0.42726105	0.382289658	0.35369395	0.499111761	0.715102885	1.051707686	0.898230779	0.901514487	1.147338188	1.013971615	1.332191471	1.311551483	1.76819236	1.969865289	2.864821636	5.739064262	3.486174902	2.0149698	0.712099656	0.409019085	0.398024902	0.292163727	0.38427577	0.432721154	0.364617447	0.275714547	0.195694348	0.221164725	0.140823714	0.106832926	0.079110965	0.075152	0.084046499	0.051668698	0.050035766	0.040000156	0.03336111	0.049148043	0.010427242	0.065387921	0.081947075	0.065487731
C18orf25	IMAGE:325002	4957	N	N	N	N	N	N	N	N	N	N	N	N	N	N	N	N	N	N	N	N	N	N	N	N	N	N	N	N	N	N	N	N	N	N	N	N	N	N	N	0.043188734	0.127076634	0.125490803	0.235306158	0.230484585	0.27409883	0.338971891	0.544869378	0.416990124	0.457318594	0.923890824	0.551650457	0.930192492	0.673092919	1.125256604	0.800741447	0.880570366	1.089244602	0.965662675	1.164438155	1.965489823	1.357386296	1.011345132	1.041588808	0.673820224	0.642569008	0.739808443	0.732962269	0.271380597	0.495793382	0.688061273	0.509083651	0.610589209	0.71556957	0.180075714	0.342929454	0.197152433	0.489114515	0.526880784	1.027074413	0.280532739	0.121198247	0.075054053	0.091236842	0.077986247	0.07106497	0.072988778	0.041870809	0.063230892	0.053270244
C19orf24	1292878	926	N	N	N	N	N	N	N	N	N	N	N	N	N	N	N	N	N	N	N	N	N	N	N	N	N	N	N	N	N	N	N	N	N	N	N	N	N	N	N	0.330138034	0.559582252	0.933802015	1.04595729	1.563138591	2.369397114	2.383254087	1.734718766	1.111288996	0.500192099	0.379416442	0.656726386	0.75700398	0.633128188	0.635012737	0.738098073	0.462712615	0.177113236	0.662571501	0.458794014	0.679305158	0.999830968	0.861807411	0.861597306	0.413657969	0.591005004	0.421164362	0.170151801	0.373902254	0.321675475	0.319363973	0.646960237	1.857810959	0.980554801	0.25725075	0.183889553	0.063035295	0.130001654	0.120249332	0.054655601	0.05224483	0.062512978	0.043920796	0.044494303	0.047225019	0.02723056	0.036494389	0.02351637	0.025292524	0.012217486
C19orf28	IMAGE:1553540	1921	N	N	N	N	N	N	N	N	N	N	N	N	N	N	N	N	N	N	N	N	N	N	N	N	N	N	N	N	N	N	N	N	N	N	N	N	N	N	N	0.146402515	0.199903767	0.155018205	0.333237304	0.462702918	0.443644213	0.603279862	0.557998387	0.480667901	0.743141959	0.634504865	0.832527371	0.977680181	1.110603798	0.878489953	1.16298112	0.722397925	0.903275842	0.750679465	1.588324107	1.875582118	1.311036203	1.463892309	1.074046155	1.407477818	1.360501202	1.507324278	1.079810353	1.358913071	2.44945399	2.025236411	0.954530689	0.703190482	0.598632371	0.410683633	0.402569359	0.374188015	0.390004267	0.273724588	0.417889538	0.450896227	0.341907523	0.265191095	0.150562838	0.164205028	0.124197959	0.094363762	0.119304224	0.121909447	0.136841572
C19orf36	IMAGE:782792	1208	N	N	N	N	N	N	N	N	N	N	N	N	N	N	N	N	N	N	N	N	N	N	N	N	N	N	N	N	N	N	N	N	N	N	N	N	N	N	N	0.277433194	0.3537331	0.300809699	0.359080597	0.393384483	0.426689408	0.392728916	0.503840256	0.838088262	1.339799747	0.928177907	1.266976684	1.924633275	1.163189183	1.796461559	1.201111709	2.601577387	2.616843493	3.023863269	1.72296988	0.971506865	0.811121088	0.94838215	1.09470083	0.855934144	0.896423387	0.698245262	1.037272009	0.904601722	0.776152644	0.682868723	0.479386839	0.486155876	0.709132388	0.666097174	0.634916451	0.460022984	0.446638396	0.370240551	0.522646473	0.546867847	0.339355493	0.223494219	0.244495859	0.191499959	0.213859532	0.329491141	0.28908297	0.24533606	0.192555314
C1GALT1	IMAGE:277346	2447	N	N	N	N	N	N	N	N	N	N	N	N	N	N	N	N	N	N	N	N	N	N	N	N	N	N	N	N	N	N	N	N	N	N	N	N	N	N	N	0.046116599	0.052019818	0.193773194	0.182260086	0.185428127	0.333438869	0.192630899	0.328233946	0.52380561	0.464463573	0.306534287	0.337456373	0.502806575	0.473268459	0.924552584	0.446672087	0.814468489	0.819147332	0.680192907	0.797901683	1.086388932	1.301103987	1.038891756	0.99732803	1.233169328	2.221226705	3.640852087	1.786595482	0.279421346	0.230189994	0.298592953	0.207875627	0.272016174	0.21349084	0.289408037	0.147857072	0.207881805	0.194358461	0.265813729	0.355262871	0.241916907	0.494362258	0.992937258	0.211686803	0.104415402	0.158734347	0.132943344	0.127334059	0.090040583	0.097744185
C1orf25	IMAGE:142130	3770	N	N	N	N	N	N	N	N	N	N	N	N	N	N	N	N	N	N	N	N	N	N	N	N	N	N	N	N	N	N	N	N	N	N	N	N	N	N	N	0.07027312	0.072084343	0.255596274	0.286991927	0.273809395	0.271272436	0.286707251	0.561280639	0.686081953	0.4537455	0.619500078	0.493049885	0.75700398	0.56792215	0.602111009	0.329556574	0.585473019	0.677456882	0.48988004	0.790421514	1.393575257	0.903820536	0.637501256	1.584513221	0.920974281	1.082847642	1.460220177	1.272867052	1.043307351	0.99748841	1.15282731	1.506038063	0.998356165	2.100576426	1.433256874	0.866020852	0.984422194	0.827632641	0.398720593	0.227732404	0.375368441	0.250689415	0.170122574	0.139327083	0.173736226	0.197255681	0.151190858	0.151424307	0.203856522	0.143194379
C1orf50	IMAGE:122849	1112	N	N	N	N	N	N	N	N	N	N	N	N	N	N	N	N	N	N	N	N	N	N	N	N	N	N	N	N	N	N	N	N	N	N	N	N	N	N	N	0.398947222	0.485268664	0.592391811	0.90994258	1.095236528	1.993571232	1.790427153	1.390072589	2.035650892	4.548173071	2.01712579	2.824934384	2.871585549	3.699909085	3.734403605	3.897484857	3.789049286	3.126042662	3.277614226	2.288980863	2.949483869	2.343974063	2.246996419	3.236891044	1.959022345	1.439830917	1.651406346	1.570633097	1.83533658	1.519842131	1.272264163	1.062711492	1.568431844	1.057797918	1.340462261	2.371928454	1.814609439	0.74139445	0.531627458	0.54769714	0.415120191	0.432487456	0.868403419	0.453486484	0.347039564	0.256366367	0.411343107	0.355044027	0.309578119	0.337705063
C1orf56	IMAGE:1416086	3098	N	N	N	N	N	N	N	N	N	N	N	N	N	N	N	N	N	N	N	N	N	N	N	N	N	N	N	N	N	N	N	N	N	N	N	N	N	N	N	0.11712223	0.106268444	0.394005698	0.565823675	0.623869068	0.635795411	0.69586279	0.945314812	0.755922641	0.693122871	0.859582834	1.216459101	0.938573203	1.106396646	1.322670136	1.176598923	1.175667713	0.943126043	1.131305667	0.723099083	1.086388932	1.052802292	1.015279999	0.929462668	1.21495751	0.975753103	1.041826972	1.047088731	0.860377	1.298506365	1.812327096	1.692701829	0.627951071	0.587904075	0.327076951	1.118248219	0.392963935	0.460797103	0.231004524	0.227732404	0.651925466	0.209864996	0.189025082	0.141124277	0.183701589	0.230463938	0.229392938	0.157733993	0.198292183	0.113382853
C1orf61	IMAGE:2244561	823	N	N	N	N	N	N	N	N	N	N	Y	N	Y	Y	N	Y	N	Y	Y	N	Y	N	Y	Y	N	Y	N	Y	Y	N	Y	N	Y	Y	N	Y	N	Y	Y	0.057829149	0.049790135	0.156863723	0.353639388	0.415912712	0.64851107	0.624185718	1.401560472	3.342083014	6.152360035	9.957013851	9.699344511	3.659316615	3.80718343	1.23383431	0.841594858	0.7271196	0.416215135	0.243178019	0.2318907	0.129867518	0.225127757	0.204630117	0.300968886	0.174308489	0.1546929	0.169019697	0.117797522	0.102521657	0.079681016	0.114244303	0.065757079	0.08970745	0.080461197	0.090956461	0.070822272	0.064376227	0.091386875	0.036390901	0.078568067	0.059627625	0.04911734	0.032245217	0.039550664	0.052857671	0.047155292	0.034930335	0.036135001	0.047549878	0.046917438
C1orf63	IMAGE:825394	1883	N	N	N	N	N	N	N	N	N	N	N	N	N	N	N	N	N	N	N	N	N	N	N	N	N	N	N	N	N	N	N	N	N	N	N	N	N	N	N	0.038064425	0.059450783	0.066436873	0.096570844	0.112643245	0.285401737	0.256841891	0.351210681	0.277308747	0.357279811	0.351550409	0.349580856	0.449733113	0.41437315	0.447470672	0.781676152	0.717676772	0.63760668	0.962138207	1.294097452	2.090362468	3.704670605	5.75325503	5.986921125	2.708289094	2.312455124	0.626204925	0.896569589	0.617139627	0.7850057	0.58420289	1.060589997	2.121144582	0.744535356	0.377608213	0.224891873	0.159599635	0.128714309	0.099680148	0.105895867	0.066441787	0.073357257	0.047255866	0.05707931	0.03639388	0.032543637	0.041186552	0.036135001	0.048055879	0.0405632
C1orf77	IMAGE:43125	2292	N	N	N	N	N	N	N	N	N	N	N	N	N	N	N	N	N	N	N	N	N	N	N	N	N	N	N	N	N	N	N	N	N	N	N	N	N	N	N	0.038064425	0.057221537	0.149482528	0.277471445	0.201024512	0.234538211	0.21951045	0.306899307	0.320445564	0.189358282	0.225077968	0.373829091	0.410625315	0.338650036	0.503403716	0.926027272	0.505206641	2.315751546	1.677574393	1.939899332	1.875582118	1.357386296	0.975927922	1.088799494	1.922599561	4.902563807	1.80657165	0.677335749	0.400034989	0.714177739	0.898374313	0.736049645	0.787110285	1.087836738	1.498488637	0.402569359	0.207881805	0.262577303	0.186702764	0.195850335	0.169228243	0.181798041	0.146216247	0.097079466	0.10484829	0.134160603	0.093320846	0.034414851	0.052608216	0.048871377
C1QA	IMAGE:1637203	1090	N	N	N	N	N	N	N	N	N	N	N	Y	Y	N	N	N	Y	Y	N	N	N	Y	Y	N	N	N	Y	Y	N	N	N	Y	Y	N	N	N	Y	Y	N	0.388699149	0.51276459	0.880283762	1.43904136	1.330920258	1.722298796	1.93378026	1.409767072	2.545077562	2.726045488	1.605555353	0.624395163	1.681609878	3.178261591	7.597125743	5.940192347	3.734751074	1.186656743	0.359480327	0.376510334	0.262231639	0.271477111	0.306945175	0.289166214	0.288780462	0.190390784	0.182874091	0.098164863	0.156797616	0.100338537	0.111648028	0.097574358	0.109964215	0.086898379	0.062475478	0.075792572	0.034870935	0.059208819	0.071200106	0.064903801	0.040319709	0.04784166	0.051703705	0.018876348	0.03639388	0.053797054	0.052134933	0.036708878	0.050079047	0.060112609
C1QB	IMAGE:85128	1118	N	N	N	N	N	N	N	N	N	N	N	Y	Y	N	N	N	Y	Y	N	N	N	Y	Y	N	N	N	Y	Y	N	N	N	Y	Y	N	N	N	Y	Y	N	0.138350342	0.383458711	0.397695858	0.787528443	0.492162991	1.735014455	1.690378145	1.289960988	2.312959639	1.950748097	1.436211211	0.941644795	0.840804529	1.45135741	2.138645014	4.739080638	3.064290002	1.005116091	0.331285517	0.269291545	0.144852136	0.145670771	0.129861683	0.115076048	0.140487515	0.13882678	0.141312305	0.130885698	0.116593068	0.109192765	0.067508072	0.112422764	0.08970745	0.110500017	0.04410056	0.072064962	0.054987787	0.07336683	0.079110965	0.062626667	0.064738583	0.036359877	0.038360996	0.053932865	0.060223153	0.039849464	0.035451473	0.019501452	0.043502707	0.0405632
C1QL1	IMAGE:2043418	1893	N	N	N	N	N	N	N	N	N	N	N	N	N	N	N	N	N	N	N	N	N	N	N	N	N	N	N	N	N	N	N	N	N	N	N	N	N	N	N	0.082717636	0.111470601	0.343254847	0.503256304	0.712250335	1.111935593	1.208053147	0.720474719	0.932578815	0.836035158	1.324743557	1.252831819	0.916226007	0.997019529	1.07919292	1.056760589	1.664348493	0.996259876	0.66961997	1.837667928	2.130321448	2.638626591	3.97454696	5.703656247	3.61885784	0.963853512	0.809077622	0.788588789	0.474413422	0.224287175	0.262241821	0.216360577	0.21992735	0.24031158	0.204882279	0.093187467	0.09656434	0.226537212	0.172462743	0.125253334	0.147080532	0.170953761	0.11063515	0.124495391	0.089250913	0.067744644	0.060997482	0.062520016	0.057666553	0.060112609
C1QTNF1	IMAGE:78844	2272	N	N	N	N	N	N	N	N	N	N	N	N	N	N	N	N	N	N	N	N	N	N	N	N	N	N	N	N	N	N	N	N	N	N	N	N	N	N	N	0.199839322	0.31063114	0.411537238	0.337318211	0.376054349	0.671116884	0.467392836	0.618721992	0.82576333	0.335843059	0.866013457	0.691077992	0.81287074	0.967571071	0.825846345	0.66456064	0.769613626	0.982976937	0.866981773	0.807875545	0.96151712	1.112394847	1.121530776	0.81438662	1.069267227	2.022902861	1.025201421	1.105987492	0.566883842	1.145045979	0.900970588	0.581203158	0.879710479	0.616869861	0.352801649	0.628703922	0.944187532	0.547035989	0.335432138	0.235703469	0.241916907	0.220071101	0.184577243	0.275507721	0.311079211	0.255037681	0.230435215	0.18010335	0.242806892	0.469170082
C1RL	IMAGE:771142	3217	N	N	N	N	N	N	N	N	N	N	N	N	N	N	N	N	N	N	N	N	N	N	N	N	N	N	N	N	N	N	N	N	N	N	N	N	N	N	N	1.143404315	2.365405641	2.60117354	1.00379282	0.719182179	0.54819677	0.779485176	0.809097467	0.844251174	0.582366014	0.767407929	0.761803047	0.458113004	0.931813492	1.151578409	0.416711811	0.993887422	0.93427052	0.849360367	0.974936597	0.986491483	0.83760675	0.842131372	1.006180034	1.282600311	1.015417517	1.438053705	1.501917614	1.256391414	1.109632584	2.232953177	1.512401519	0.88839195	1.101783114	0.659665528	0.533031536	0.671928542	1.161002779	0.634472583	0.704832543	1.375404351	0.596423975	0.513147622	0.393261504	0.572334159	0.768433925	0.405086889	0.422725974	0.451721751	0.567402394
C20orf111	IMAGE:263342	1933	N	N	N	N	N	N	N	N	N	N	N	N	N	N	N	N	N	N	N	N	N	N	N	N	N	N	N	N	N	N	N	N	N	N	N	N	N	N	N	0.062220946	0.07282757	0.14763701	0.244827457	0.199291814	0.226060808	0.27924117	0.301975929	0.262929808	0.296542044	0.272236751	0.256628679	0.391072236	0.578439227	0.437600259	0.539274814	1.709203357	0.805863701	3.400965003	1.977301087	0.901577817	3.145162936	2.550005875	1.557956451	0.694632999	1.074914581	1.717905762	0.670791268	0.305554482	0.268554798	0.244067076	0.290601579	0.214139703	0.166286543	0.188344569	0.181404634	0.118023082	0.261289958	0.22625785	0.151442202	0.13572337	0.108440784	0.063379284	0.056180326	0.064555225	0.043170345	0.034409196	0.033840974	0.066772062	0.04251857
C20orf117	IMAGE:52949	3189	N	N	N	N	N	N	N	N	N	N	N	N	N	N	N	N	N	N	N	N	N	N	N	N	N	N	N	N	N	N	N	N	N	N	N	N	N	N	N	0.036600493	0.054992292	0.075663585	0.025843293	0.032926519	0.197803096	0.132901216	0.137858471	0.162277235	0.160775945	0.137190146	0.167717996	0.296097679	0.208237961	0.440889694	0.525657011	0.413136077	0.394075981	0.42291795	0.865225024	0.621864124	0.69855721	0.731946581	0.876350646	1.33463225	1.090780702	1.158201647	1.119076455	0.434208875	0.956172198	1.100897708	0.967257601	1.406379885	0.933351524	0.991335973	0.726861227	0.612917001	0.747829783	0.871806269	0.735577141	0.523584891	0.581115154	0.5381651	0.586970169	0.658985189	0.697368955	0.384754182	0.649862805	1.193292601	0.626049191
C20orf24	IMAGE:451805	1228	N	N	N	N	N	N	N	N	N	N	Y	N	Y	Y	N	Y	N	Y	Y	N	Y	N	Y	Y	N	Y	N	Y	Y	N	Y	N	Y	Y	N	Y	N	Y	Y	0.086377468	0.048304117	0.223300596	0.344118906	0.356991517	0.620253358	0.30910653	0.628568748	0.651162054	1.207606138	1.232568653	1.790337412	1.896699485	2.82488813	3.402091617	6.716421009	6.322163959	6.442482191	4.895275464	1.266669559	0.484504297	0.192020125	0.224306155	0.177040834	0.109268352	0.107094539	0.11083236	0.124342003	0.154787529	0.079681016	0.080490267	0.05302914	0.069450685	0.036476002	0.054206624	0.047214848	0.028164359	0.05277279	0.031644228	0.050101334	0.032368955	0.024877422	0.017790548	0.023820762	0.017330206	0.016603851	0.006777356	0.017780562	0.0359152	0.025902216
C20orf27	IMAGE:505882	1276	N	N	N	N	N	N	N	N	N	N	N	N	N	N	N	N	N	N	N	N	N	N	N	N	N	N	N	N	N	N	N	N	N	N	N	N	N	N	N	0.206427563	0.424331425	0.457673421	0.646072525	0.755574095	1.155734469	0.637624455	1.035579656	0.721002743	0.921782168	0.842434505	1.036617354	1.212322867	1.785800293	1.401635549	1.443513047	3.345222847	6.380492836	3.400965003	2.54331207	1.043932516	0.503226099	0.405325367	0.666852465	0.798698584	0.360948918	0.401767653	0.428651743	0.693528147	0.239043049	0.441397922	0.330903808	0.225714997	0.302534266	0.211313924	0.176434796	0.105952779	0.341092816	0.164551092	0.167383602	0.286210983	0.125025955	0.148440166	0.136180638	0.15337325	0.164712044	0.124601934	0.123319142	0.07537157	0.142706252
C20orf3	IMAGE:626990	2305	N	N	N	N	N	N	N	N	N	N	N	N	N	N	N	N	N	N	N	N	N	Y	Y	N	N	Y	N	Y	Y	N	Y	N	Y	Y	N	Y	N	Y	Y	0.159578998	0.071341115	0.24452317	0.310114616	0.384718891	0.470488284	0.391235493	0.61543974	0.735381682	1.071840039	1.009635106	1.289204538	1.608981697	1.247325798	1.487180886	2.361369083	1.569917614	1.381481026	2.39301058	2.475989639	3.453968491	1.238201187	1.452086856	2.16284489	4.235442504	3.803850045	1.061222286	0.441740706	0.148756867	0.253798923	0.212909315	0.220602539	0.225714997	0.120155279	0.083606682	0.088217167	0.100588094	0.106832926	0.079110965	0.088815535	0.082342622	0.12693981	0.095068521	0.051685404	0.047658546	0.049812108	0.056305319	0.048180495	0.050585047	0.039585514
C20orf43	IMAGE:259350	1824	N	N	N	N	N	N	N	N	N	N	N	N	N	N	N	N	N	N	N	N	N	N	N	N	N	N	N	N	N	N	N	N	N	N	N	N	N	N	N	0.087109434	0.055735082	0.15224993	0.183620389	0.249547417	0.272685188	0.389743107	0.451322282	0.441639989	0.364425396	0.300103664	0.396056213	0.416212729	0.336546459	0.658045106	0.394923694	0.498124129	0.32765921	0.895176117	1.311551483	6.588263475	6.061887869	3.864361316	0.85569597	0.502113545	0.353016745	0.349122631	0.261772183	0.209063488	0.14165475	0.272627742	0.260904767	0.341466859	0.358320791	0.123112805	0.126734567	0.091199654	0.08881288	0.066453432	0.051239535	0.03520875	0.031256489	0.027798187	0.022022793	0.032927583	0.035864518	0.030238172	0.037855891	0.027315692	0.031277337
C21orf33	IMAGE:365883	1648	N	N	N	N	N	N	N	N	N	N	N	N	N	N	N	N	N	N	N	N	N	N	N	N	N	N	N	N	N	N	N	N	N	N	N	N	N	N	N	0.073933496	0.20213345	0.30634625	0.612069052	0.554549582	0.647098318	1.064699003	1.099585513	0.928470801	1.336226652	1.384764466	1.578164441	1.013993861	1.65118187	1.013388409	1.394488399	1.376333658	1.474465059	1.363910282	3.505782022	3.661256532	3.112056043	1.275003364	0.578332428	0.247154057	0.368881978	0.410081126	0.323943184	0.192981588	0.180019553	0.314171423	0.235450944	0.173627253	0.224219136	0.251739123	0.162767048	0.156917771	0.223962523	0.096515963	0.096786601	0.110168578	0.07654612	0.078389933	0.084944727	0.075819891	0.086340691	0.050049101	0.0435917	0.077394738	0.106540488
C21orf45	IMAGE:525478	1294	N	N	N	N	N	N	N	N	N	N	N	N	N	N	N	N	N	N	N	N	N	N	N	N	N	N	N	N	N	N	N	N	N	N	N	N	N	N	N	0.253276673	0.324007928	0.414305514	0.501896001	0.564947873	0.938151063	1.581369632	1.52793106	1.748071219	1.182596291	1.650570594	1.592309305	1.550320821	1.476597912	0.970616268	2.048154058	1.676152679	1.501031629	1.212364695	0.8452773	0.72425901	0.923684967	0.629631522	0.601937771	0.548942717	0.634635948	0.512601408	0.854032032	0.518638545	0.537109595	0.61016728	0.521810562	0.627951071	0.65549193	0.841579394	0.91447839	0.335293326	0.285745336	0.52213411	0.291498003	0.118686617	0.128215489	0.10007234	0.089888366	0.064988752	0.052468924	0.080287273	0.087757277	0.077900739	0.083571328
C21orf59	IMAGE:814232	1591	N	N	N	N	N	N	N	N	N	N	N	N	N	N	N	N	N	N	N	N	N	N	N	N	N	N	N	N	N	N	N	N	N	N	N	N	N	N	N	0.346242382	0.384201938	0.318341238	0.277471445	0.502561281	0.580692739	0.722741303	0.869821072	0.934632822	0.664540534	0.89388037	1.210397225	1.662055979	2.004555331	1.243704723	2.157098334	1.876818625	2.807239668	3.707580645	4.398434939	5.334544647	5.058746655	2.262736738	1.209776878	0.9391861	0.602904594	0.507059092	0.81803817	0.892540398	1.360480099	0.714025663	0.322418858	0.355935976	0.428053693	0.220500912	0.44232945	0.257505865	0.187923128	0.26423124	0.350708604	0.084613785	0.098234679	0.092288621	0.124495391	0.129543977	0.111579055	0.185599416	0.184691403	0.066266061	0.157856794
C21orf66	IMAGE:785978	1119	N	N	N	N	N	N	N	N	N	N	N	N	N	N	N	N	N	N	N	N	N	N	N	N	N	N	N	N	N	N	N	N	N	N	N	N	N	N	N	0.714444841	0.124846951	0.201155263	0.413486154	0.421111857	0.3009429	0.606266709	0.41029316	0.716893838	0.414444485	0.448012396	0.379890967	0.438559105	0.700437801	0.546176911	0.525657011	0.809746815	0.854570118	0.472258167	0.815355714	0.644341051	0.758149764	0.590279446	0.675704469	0.655609259	0.725865254	1.036284657	0.870392449	0.494515897	0.746640896	0.97367121	0.714837783	0.732127638	1.159715707	1.139255343	0.774076075	1.282162721	0.612680141	0.438276471	0.352985738	0.590594637	0.53965256	0.463111047	0.354609049	0.570600691	0.373258499	0.228350022	0.231151749	0.19930335	0.173983589
C21orf91	IMAGE:743341	5554	N	N	N	N	N	N	N	N	N	N	N	N	N	N	N	N	N	N	N	N	N	N	N	N	N	N	N	N	N	N	N	N	N	N	N	N	N	N	N	0.139814274	0.533572343	0.37924156	0.348198996	0.228751886	0.226060808	0.30910653	0.572769492	0.414936117	0.4537455	0.252944882	0.301083654	0.667616017	0.420683074	0.815975931	0.536551069	0.982083757	0.619894942	1.251131976	1.511026904	0.82665473	0.738285333	0.566667688	1.171418196	0.7622758	0.646535538	0.626204925	0.638069647	0.599047641	0.510549256	0.542659208	0.65544416	0.5382447	0.463456661	0.588921195	0.670948932	0.736304769	0.696344338	0.808517022	1.636260018	7.155849946	4.338268183	0.781673788	0.249888991	0.288549879	0.229135252	0.319064537	0.269580776	0.218525534	0.211615165
C22orf9	IMAGE:897215	2479	N	N	N	N	N	N	N	N	N	N	N	N	N	N	N	N	N	N	N	N	N	N	N	N	N	N	N	N	N	N	N	N	N	N	N	N	N	N	N	0.08198567	0.014119577	0.10334547	0.121053835	0.142103317	0.19356395	0.332998196	0.403728656	0.314283544	0.178640208	0.212215842	0.341497867	0.402245424	0.548991573	0.23031526	0.403094007	0.651574896	0.593328371	0.644949628	0.947508704	1.131342784	0.877334874	0.971993055	1.422225727	1.100486391	0.908322978	1.709593684	0.70678513	0.872438324	1.142094569	1.020407441	1.361796993	1.093851262	1.345312774	1.143848837	1.107065391	0.993810633	1.614076508	2.626493852	2.407135294	1.34530656	0.60663008	0.401956492	0.288990937	0.223127601	0.147443573	0.178300921	0.165189951	0.225607875	0.129999207
C2orf18	IMAGE:281053	3492	N	N	N	N	N	N	N	N	N	N	N	N	N	N	N	N	N	N	N	N	N	N	N	N	N	N	N	N	N	N	N	N	N	N	N	N	N	N	N	0.060757014	0.063909712	0.097808919	0.399884765	0.294604925	0.488855841	0.352410628	0.421781042	0.353311456	0.357279811	0.244369837	0.305125149	0.379898229	0.517440342	0.279669434	0.217888553	0.297458184	0.513627277	0.715436186	2.186750369	0.781700878	0.615789978	0.637501256	0.534072409	0.46048714	0.519608349	0.687162026	0.713328825	1.113665611	1.298506365	1.456612813	3.018438555	3.171589571	1.077108442	0.453864174	0.391386992	0.583410751	0.465945786	0.306952095	0.274417671	0.304951613	0.205399784	0.333573389	0.31595737	0.180235293	0.118884883	0.114175331	0.081447591	0.088523415	0.150036744
C2orf28	IMAGE:840506	1266	N	N	N	N	N	N	N	N	N	N	N	Y	Y	N	N	N	Y	Y	N	N	N	Y	Y	N	N	N	Y	Y	N	N	N	Y	Y	N	N	Y	N	Y	Y	0.071737053	0.07282757	0.116264091	0.31283522	0.258211959	0.494507739	0.430060357	0.452963408	0.548454583	0.782442975	0.54018642	0.614291792	0.818458153	0.917089263	1.83265483	3.94923325	6.1333022	4.511951795	2.607993789	0.807875545	0.377114539	0.357555328	0.389584195	0.218350184	0.171707532	0.237988259	0.22166472	0.134157939	0.07638852	0.144606159	0.18434865	0.125149675	0.153370488	0.111573051	0.150675655	0.091944777	0.087175901	0.111981609	0.074364291	0.0535174	0.042022913	0.059961619	0.072274153	0.048989225	0.040293064	0.047819357	0.056305319	0.071696865	0.051090213	0.066465416
C2orf3	IMAGE:2403394	2912	N	N	N	N	N	N	N	N	N	N	N	N	N	N	N	N	N	N	N	N	N	N	N	N	N	N	N	N	N	N	N	N	N	N	N	N	N	N	N	0.195447524	0.151600088	0.195618711	0.202662987	0.327531445	0.457772625	0.542055718	0.469375639	0.47450588	0.275105291	0.398709192	0.345539362	0.231850209	0.252409845	0.338892966	0.446672087	0.380085399	0.332086625	0.391199138	0.411418397	0.304688055	0.632343424	0.779168391	0.820287956	0.75967399	0.880557267	0.944847611	1.475740474	1.34484166	1.540499652	2.074569739	1.53361338	0.911542538	0.858253454	0.366583073	0.895840804	1.089034042	0.891990144	0.693014364	0.388284604	0.648518385	0.514774467	0.479234465	0.568992806	0.69364624	0.476203596	0.476510974	0.694601519	0.710208822	0.561537714
C5	IMAGE:247816	2618	N	N	N	N	N	N	N	N	N	N	N	N	N	N	N	N	N	N	N	N	N	N	N	N	N	N	N	N	N	N	N	N	N	N	N	N	N	N	N	0.562918017	0.473378332	0.495505651	0.584865456	0.904610306	0.72198041	0.919852473	1.094662135	1.10101807	1.518439955	1.524098153	0.858795988	1.424619177	0.631024612	0.77978266	1.100338669	1.041103122	0.801435593	0.778873809	1.4337297	1.096378677	2.165196399	5.406956925	1.044539476	1.287803078	0.785362318	0.778599071	1.174702975	1.706682188	0.737787841	0.771147815	0.986348995	0.497731171	0.586831042	1.155793053	1.282257496	1.393481144	0.713077038	0.552196641	0.694585074	0.723478885	0.466295303	0.487017375	0.613936601	0.427192166	0.353997832	0.451486743	0.451978894	0.261017074	0.267818465
C5orf15	IMAGE:362770	2721	N	N	N	N	N	N	N	N	N	N	N	N	N	N	N	N	N	N	N	N	N	N	N	N	N	N	Y	Y	N	N	N	Y	Y	N	N	N	Y	Y	N	0.040992835	0.055735082	0.108882022	0.130574317	0.168097993	0.169545384	0.264307971	0.155910858	0.304012619	0.16434904	0.244369837	0.28693879	0.2402301	0.294478152	0.286249358	0.33228032	0.288014835	0.309947471	0.317188579	0.388976979	0.394596593	0.715110656	0.680789052	0.637345786	1.378860464	0.975753103	0.997494028	2.509741029	3.160075765	4.860543177	0.392065416	0.383933976	0.298059506	0.189888181	0.189263645	0.185132244	0.142164646	0.142873016	0.178791113	0.118421201	0.08347854	0.102699892	0.088952742	0.063371426	0.072354233	0.058446066	0.050049101	0.118156469	0.080935909	0.023458719
C5orf4	IMAGE:753195	3045	N	N	N	N	N	N	N	N	N	N	N	N	N	N	N	N	N	N	N	N	N	N	N	N	N	N	N	N	N	N	N	N	N	N	N	N	N	N	N	0.040260869	0.098094252	0.042445149	0.125133925	0.07451758	0.138462167	0.131407793	0.11324061	0.182818194	0.328697475	0.265806128	0.135386772	0.270957186	0.237686419	0.552757889	0.386752458	0.45799094	0.549050062	0.398247608	0.498688552	0.636848742	0.556197423	0.680789052	0.932413336	0.920974281	1.483461861	1.7760931	3.088911915	1.702661613	8.68228173	9.513420145	2.717231559	1.171983418	0.612578747	0.595352841	0.469664021	0.354070205	0.329508799	0.199360297	0.324519004	0.27144674	0.25961984	0.177906293	0.133483685	0.125211266	0.170025121	0.059955205	0.10725873	0.118368276	0.271238216
C6	IMAGE:246246	2590	N	N	N	N	N	N	N	N	N	N	N	N	N	N	N	N	N	N	N	N	N	N	N	N	N	N	N	N	N	N	N	N	N	N	N	N	N	N	N	0.239368224	0.212537326	0.340487445	0.398524463	0.533754052	0.774257578	1.100538058	1.248931866	0.677865926	0.589511598	1.093234966	1.818627141	1.335231214	1.302014758	0.513275183	1.715873738	1.133173687	0.867853057	1.836168916	0.832809745	0.926552179	1.264686849	1.259262192	1.31895235	1.092681813	0.852792443	1.7760931	0.994734452	1.091553049	1.481477328	0.324557344	0.559991297	0.697402835	0.377631315	0.298595025	1.797894599	0.74703414	0.387430273	0.371823039	0.331351137	0.164117285	0.219432926	0.189581062	0.127191569	0.146441295	0.111579055	0.153276051	0.092346072	0.174516827	0.087480637
C6orf108	IMAGE:417487	873	N	N	N	N	N	N	N	N	N	N	N	N	N	N	N	N	N	N	N	N	N	N	N	N	N	N	N	N	N	N	N	N	N	N	N	N	N	N	N	0.155186655	0.226656904	0.462287214	0.843294303	0.741710408	0.80251529	0.831749816	0.832074202	1.152371806	2.765346503	5.127486547	8.812258794	5.206844139	3.80718343	4.267419614	1.563351381	0.986805432	0.58004474	0.355955859	0.324147331	0.392099157	0.205263326	0.240046474	0.256708867	0.215934894	0.1546929	0.302018529	0.094892623	0.24524746	0.147557568	0.090876188	0.309691946	0.136007547	0.194180316	0.135976097	0.142887234	0.104611847	0.269012635	0.117084355	0.104756935	0.155031286	0.06697819	0.060599384	0.047640749	0.072354233	0.062431012	0.047963908	0.036135001	0.071324399	0.03469852
C6orf134	IMAGE:179193	2295	N	N	N	N	N	N	N	N	N	N	N	N	N	N	N	N	N	N	N	N	N	N	N	N	N	N	N	N	N	N	N	N	N	N	N	N	N	N	N	0.133226578	0.08620392	0.173473378	0.310114616	0.336195986	0.267034179	0.562961574	0.764786093	0.942849741	1.171878217	1.121101879	1.210397225	1.293330939	0.999122302	1.181190702	1.566075127	1.397580671	1.359341871	1.406202031	1.196852525	1.093881241	1.0958414	1.302549135	1.537301775	2.541785182	3.506364722	2.224964854	1.403753537	0.619149714	0.705324683	0.524484464	0.398781354	0.315422447	0.304680333	0.211313924	0.31932203	0.248117425	0.254853929	0.162969395	0.217484935	0.143673451	0.121836422	0.130093638	0.083146758	0.0545905	0.05578925	0.092278569	0.059652112	0.082959077	0.095788814
C6orf62	IMAGE:768059	4215	N	N	N	N	N	N	N	N	N	N	N	N	N	N	N	N	N	N	N	N	N	N	N	N	N	N	N	N	N	N	N	N	N	N	N	N	N	N	N	0.038064425	0.039386259	0.089504965	0.175459392	0.152501608	0.288227241	0.161273153	0.211711084	0.246496862	0.171494624	0.340831824	0.470822032	0.567054046	0.572129303	1.066032018	1.424447752	1.123730338	1.270785253	1.141878604	1.28412359	0.901577817	0.731664102	1.054632075	0.749471926	0.970405263	1.082847642	1.086159916	0.971829553	0.237206711	0.599083328	0.755569345	0.581203158	0.544031268	0.830360702	0.867304092	1.771801794	0.501599536	0.216239845	0.131324376	0.107034069	0.139130451	0.084200866	0.065603204	0.054382357	0.061089567	0.060438817	0.043271745	0.047033482	0.0359152	0.051804432
C7	IMAGE:898122	963	N	N	N	N	N	N	N	N	N	N	N	N	N	N	N	N	N	N	N	N	N	N	N	N	N	N	N	N	N	N	N	N	N	N	N	N	N	N	N	0.082717636	0.112213829	0.418919307	0.399884765	0.802364301	1.086503385	1.272263101	0.772991723	0.967498714	1.421974267	1.314025852	2.28540841	4.178883792	6.335489832	3.938398115	2.018194705	0.701150912	0.779297131	0.313664111	0.326641024	0.21478035	0.218505787	0.184954079	0.227202188	0.166503912	0.2697205	0.218894957	0.183240764	0.132674967	0.115094411	0.171366455	0.152724992	0.190990194	0.163068463	0.207638564	0.098157305	0.084494037	0.070792835	0.167716069	0.081984133	0.045430667	0.063150482	0.065603204	0.063820918	0.049391375	0.04117815	0.035973251	0.044738713	0.050079047	0.045939752
C7orf16	IMAGE:1500325	2078	N	N	N	N	N	N	N	N	N	N	N	N	N	N	N	N	N	N	N	N	N	N	N	N	N	N	N	N	N	N	N	N	N	N	N	N	N	N	N	0.221067978	0.243005727	0.226068872	0.307394828	0.611738079	0.484617585	0.433047205	0.359416311	0.577212461	0.621667029	1.076086638	0.513257357	0.860358428	0.723575531	0.579079693	0.740821818	0.677543583	0.518055385	1.416774968	1.084648169	1.21625645	0.771392965	0.696529371	0.776027937	0.746665792	1.888042611	0.983639635	0.579170886	1.173972232	1.183410782	0.677675352	0.600293525	0.593226268	0.50529681	0.667015307	0.178919715	0.391623003	0.50455987	0.387645549	0.305161538	0.153895368	0.312564217	0.236280948	0.269665098	0.230493082	0.198584366	0.108440252	0.111273647	0.235724551	0.337215505
C7orf23	IMAGE:490728	2733	N	N	N	N	N	N	N	N	N	N	N	N	N	N	N	N	N	N	N	N	N	N	N	N	N	N	N	N	N	N	N	N	N	N	N	N	N	N	N	0.093697675	0.057221537	0.127336321	0.171379302	0.185428127	0.288227241	0.295666755	0.249457954	0.244442856	0.475182252	0.574483956	0.648643398	0.684375799	0.662575842	0.977196192	1.182046414	1.763501047	2.027942537	1.466115652	1.989767732	2.797140259	1.575892083	1.625235483	1.212727546	1.423087826	1.142344706	0.745349363	0.95874059	0.26132936	0.870589535	1.344964784	0.882411182	1.064913026	0.912967967	1.386400029	1.645067227	1.480657045	0.827632641	0.545867479	0.589828139	0.599680636	0.731656035	0.33023751	0.27326026	0.205364507	0.253709551	0.276835069	0.264992723	0.323235965	0.236539696
C7orf25	IMAGE:726786	2146	N	N	N	N	N	N	N	N	N	N	N	N	N	N	N	N	N	N	N	N	N	N	N	N	N	N	N	N	N	N	N	N	N	N	N	N	N	N	N	0.07905726	0.096607796	0.185468366	0.382203286	0.504293979	0.382889643	0.497258196	0.878026703	0.554617494	0.650249366	0.733110393	1.123507655	0.645268821	1.491322141	1.602338516	1.408106203	1.463682548	1.443470381	0.419393482	0.840290824	0.983994047	1.168676416	1.550467048	3.765062118	3.19739444	1.836478606	1.715134604	0.732962269	0.892540398	0.413160956	0.371293575	0.417872749	0.188096371	0.264986252	0.320645305	0.386416692	0.284329292	0.293468709	0.126577702	0.166244669	0.287914861	0.081649508	0.082837772	0.098427943	0.112213771	0.0969674	0.109483167	0.09980203	0.123426614	0.131465019
C8A	IMAGE:202682	2607	N	N	N	N	N	N	N	N	N	N	N	N	N	N	N	N	N	N	N	N	N	N	N	N	N	N	N	N	N	N	N	N	N	N	N	N	N	N	N	0.295001474	0.298741246	0.419842065	0.922183667	0.833558122	0.627318008	0.993022969	0.973214925	1.205779549	1.296926242	2.43084065	2.564264211	1.575461313	1.806834447	1.243704723	1.928315723	1.980692853	1.638294664	1.596515365	1.296590235	1.23623594	1.926826181	1.074308114	1.484189753	0.681624801	1.483461861	0.983639635	1.361215194	0.85233585	0.917807394	0.79451593	1.115740632	0.926011656	0.598632371	0.77818484	0.989028271	0.729599151	0.405449623	0.310116281	0.498734739	0.260088905	0.281308399	0.199587892	0.156405462	0.215762758	0.170025121	0.17882206	0.157160115	0.126461784	0.156879109
C8orf33	IMAGE:430549	2684	N	N	N	N	N	N	N	N	N	N	N	N	N	N	N	N	N	N	N	N	N	N	N	N	N	N	N	N	N	N	N	N	N	N	N	N	N	N	N	0.492644897	0.613831316	0.556405972	1.070440281	0.916740244	0.977711682	1.084111435	1.022450647	1.314648149	1.161159539	1.869217939	1.915620813	1.407859395	1.346186641	1.605629005	2.176163628	1.853210774	1.616155509	1.966568629	1.867589514	2.392553921	2.638626591	2.2430607	2.130387543	1.951216914	1.745249301	2.488192755	8.200013569	9.257092398	3.517770362	1.269667888	1.27482908	1.021506753	0.921550195	1.058404946	1.448752616	0.964304384	0.65000688	0.370240551	0.464574805	0.302679777	0.217519072	0.200699852	0.402249798	0.169837041	0.083020365	0.240862457	0.198457789	0.17654083	0.158833048
C9orf156	IMAGE:1631829	1794	N	N	N	N	N	N	N	N	N	N	N	N	N	N	N	N	N	N	N	N	N	N	N	N	N	N	N	N	N	N	N	N	N	N	N	N	N	N	N	0.100285916	0.282391985	0.378318801	0.183620389	0.637732755	0.617427853	0.873561528	0.827150824	1.224266501	0.593084693	0.780270056	0.43040855	0.720689479	1.424012528	0.891650855	0.8307008	0.625606208	1.084816494	1.071392046	1.710502325	2.607334271	2.387013172	1.920375205	1.159615524	0.590568268	0.456144754	0.487663778	0.562810468	1.919766251	0.357088869	0.405047611	0.392417898	0.410917544	0.53533563	0.468564675	0.406296968	0.465387669	0.310201409	0.253156196	0.217484935	0.247595152	0.241758989	0.20959553	0.211237311	0.207530862	0.193934799	0.45513599	0.176661568	0.218525534	0.321088709
C9orf3	IMAGE:811149	1430	N	N	N	N	N	N	N	N	N	N	N	N	N	N	N	N	N	N	N	N	N	N	N	N	N	N	N	N	N	N	N	N	N	N	N	N	N	N	N	0.029280285	0.111470601	0.104268229	0.138735314	0.232218334	0.285401737	0.271774052	0.37254629	0.400557178	0.464463573	0.608781493	0.624395163	0.673202611	0.883434456	1.579307201	1.14119208	2.407993953	4.171008955	3.030911739	3.248957122	1.326143645	0.443633545	0.440741725	0.274412874	0.369430607	0.28162009	0.279852057	0.124342003	0.132674967	0.271506207	0.295995857	0.17181536	0.156264312	0.113719119	0.093712746	0.064609743	0.092541545	0.104258236	0.064870944	0.062626667	0.094267743	0.117371209	0.052259685	0.060674473	0.047225019	0.040514085	0.036494389	0.05448944	0.06221889	0.133908517
C9orf78	IMAGE:415459	2081	N	N	N	N	N	N	N	N	N	N	N	N	N	N	N	N	N	N	N	N	N	N	N	N	N	N	N	N	N	N	N	N	N	N	N	N	N	N	N	0.0878414	0.101066725	0.155018205	0.258428846	0.360457964	0.285401737	0.292679908	0.290487076	0.258821795	0.357279811	0.512320387	0.638540027	1.09779523	1.245222221	1.69775532	1.429895243	0.550061505	1.37262481	1.113683794	2.226644908	2.162788119	1.608998976	2.628710029	4.142749129	7.115438277	1.800779835	0.634517004	0.703512889	0.798059891	0.398405082	0.386872045	0.521810562	0.451431074	0.30682538	0.19201993	0.159039901	0.118023082	0.23683458	0.193031134	0.250505937	0.189672077	0.197745038	0.175126393	0.154607493	0.15640602	0.282932306	0.137635507	0.13995269	0.230160212	0.272215901
C9orf91	IMAGE:25422	3531	N	N	N	N	N	N	N	N	N	N	N	N	N	N	N	N	N	N	N	N	N	N	N	N	N	N	N	N	N	N	N	N	N	N	N	N	N	N	N	0.120050095	0.217739046	0.273127814	0.361800385	0.474833907	0.473314678	1.073658507	0.768068345	0.936686829	0.678831702	0.889593288	0.988120883	0.798904254	0.685713572	0.608690933	0.762610858	1.40702402	0.90770395	0.962138207	0.446326459	0.821659857	1.301103987	0.822455334	1.09470083	0.658210215	0.908322978	0.678849948	0.808221447	0.850325763	0.938466087	0.79451593	0.60241502	0.752384403	0.484913252	0.829635178	1.326987425	0.72825822	0.3797069	0.243662849	0.347292537	0.299840655	0.312564217	0.20959553	0.219776888	0.205364507	0.225814926	0.198632989	0.153145198	0.169458489	0.147103688
CA10	IMAGE:52315	3152	N	N	N	N	N	N	N	N	N	N	N	N	N	N	N	N	N	N	N	N	N	N	N	N	N	N	N	N	N	N	N	N	N	N	N	N	N	N	N	0.05270484	0.065396168	0.088582206	0.129214832	0.169830691	0.291052745	0.428567971	0.576051744	0.608025237	0.185785792	0.396565651	0.402118821	0.329618063	0.473268459	0.526436085	0.618259738	0.830993828	0.611039418	1.138354136	0.887665531	1.031445335	1.307725957	1.625235483	1.546153779	2.193168204	1.499327982	1.24132522	1.233601736	0.697548722	2.549793699	1.34236851	2.71298857	1.206708221	0.316480642	0.163538004	0.229862172	0.151553086	0.123565626	0.107591007	0.0694588	0.040886995	0.068892045	0.045588735	0.037752695	0.031627642	0.023909679	0.011991296	0.03269396	0.047043877	0.021992907
CA12	IMAGE:594633	1873	N	N	N	N	N	N	N	N	N	N	N	N	N	N	N	N	N	N	N	N	N	N	N	N	N	N	N	N	N	N	N	N	N	N	N	N	N	N	N	0.413587637	0.422101741	0.549023903	0.383562771	0.59960709	0.679594286	0.843696168	0.62364537	0.743597709	0.57164794	0.595920247	0.594085052	0.39665883	0.538474496	0.421148868	0.792570211	0.746005776	0.70845156	0.440539356	0.900133086	1.006470973	2.291002739	2.341440892	2.398899081	1.613006323	1.090780702	0.725954049	1.164886253	1.055368675	1.062413553	1.295632278	1.179376217	1.837554194	1.717580962	1.42315081	1.054880705	0.480140794	0.639710208	0.697761038	0.350708604	0.452032145	0.526894426	0.444208539	0.377980319	0.321043936	0.298208027	0.378497965	0.406092426	0.462849593	0.50435816
CA2	IMAGE:2569769	1983	N	N	N	N	N	N	N	Y	N	N	N	Y	Y	N	N	N	Y	Y	N	N	N	Y	Y	N	N	N	Y	Y	N	N	N	Y	Y	N	N	N	Y	Y	N	0.136154443	0.070597887	0.232527308	0.27067075	0.213155501	0.282575343	0.337478467	0.413575412	0.349203443	0.375144074	0.33225766	0.361704608	0.477666902	0.654162341	0.730429541	0.604641011	0.717676772	0.646462204	1.208840228	0.942521318	1.186287216	7.263671178	11.4828983	6.913433125	2.364874883	0.908322978	0.748120521	0.582443126	0.321636382	0.274456444	0.366100204	0.313934935	0.173627253	0.118010233	0.183751075	0.135432477	0.112658396	0.144159665	0.096515963	0.107034069	0.103921701	0.070167724	0.058931444	0.108764713	0.089684439	0.084348495	0.094363762	0.101522921	0.078911906	0.086014825
CA4	IMAGE:1389018	1277	N	N	N	N	N	N	N	N	N	N	N	N	N	N	N	N	N	N	N	N	N	N	N	N	N	N	N	N	N	N	N	N	N	N	N	N	N	N	N	0.089305333	0.162747192	0.189159401	0.104731841	0.315400456	0.323548714	0.412141349	0.633492127	0.515588691	0.603802766	0.591633165	0.721388834	0.868738319	0.89184876	1.28318743	2.976905075	1.961806677	1.934958504	1.85731479	1.618244783	0.427063264	0.797877888	1.36551297	1.062243483	0.850730523	0.773462728	1.022431658	0.880209171	0.611108965	0.495793382	0.745183424	0.812412141	0.619270679	0.544990892	0.398739417	0.413751726	0.413081746	0.588224067	0.284800424	0.329074003	0.359467606	0.213692034	0.227942059	0.216630442	0.178068937	0.122869829	0.101662896	0.122745264	0.153777475	0.15638955
CA8	IMAGE:2161300	1857	N	N	N	N	N	N	N	N	N	N	N	N	N	N	N	N	N	N	N	N	N	N	N	N	N	N	N	N	N	N	N	N	N	N	N	N	N	N	N	0.457508337	0.359678485	0.440141881	0.466532226	0.667192827	0.878810134	0.592826934	0.590821879	0.608025237	0.582366014	0.765264388	0.51729812	0.824044747	0.700437801	0.648173639	0.732650582	0.620884534	1.080389078	1.948946756	1.144490431	1.446021418	3.00280315	1.77870807	1.802862646	0.788291343	1.019384047	1.091700837	1.511734336	0.997072141	0.776152644	0.872409923	1.107255682	0.894179597	0.379777383	0.959179629	1.167947986	0.784586939	0.409311657	0.341760508	0.349569671	0.356628484	0.574736087	0.204035731	0.155506478	0.195399143	0.134824668	0.204368068	0.148556403	0.16642332	0.195976496
CA9	IMAGE:1643566	902	N	N	N	N	N	N	N	N	N	N	N	N	N	N	N	N	N	N	N	N	N	N	N	N	N	N	N	N	N	N	N	N	N	N	N	N	N	N	N	0.144206616	0.164976437	0.304500733	0.44476984	0.388185338	0.610363203	0.818310041	1.24729074	1.838453759	1.650632959	2.690215274	2.645091905	1.765411247	1.268359951	0.687656345	0.789846465	1.395219834	0.774869023	1.374483219	1.842655314	1.086388932	1.47326042	1.664587559	0.637345786	0.598373699	0.396647689	0.429476441	0.405746844	0.928724772	0.492841973	0.259645546	0.526052524	0.341466859	0.356175745	0.498883809	0.588943831	0.390282072	0.400301635	0.49998323	0.333628271	0.291889901	0.294704038	0.206815631	0.228765957	0.267753376	0.219837229	0.232521047	0.143967608	0.149730304	0.076240836
CAB39	IMAGE:809422	4049	N	N	N	N	N	N	N	N	N	N	N	N	N	N	N	N	N	N	N	Y	Y	N	N	N	Y	Y	N	N	N	Y	Y	N	N	N	N	Y	N	Y	Y	0.147866448	0.139709756	0.241754894	0.235306158	0.277274791	0.333438869	0.255348467	0.298693676	0.503263759	0.403726411	0.377272901	0.345539362	0.268163889	0.315512306	0.384956651	0.370410909	0.611441707	0.858997533	1.057295107	0.570998369	0.529458984	0.734975087	0.570603407	0.649148458	1.823737597	1.72938318	0.856181723	0.857304272	0.404055564	0.970928072	1.334578864	1.21331499	1.933049291	1.564167762	6.208941006	4.395957615	0.824822559	0.254853929	0.210436132	0.257338069	0.169796202	0.136507739	0.10007234	0.113708353	0.100515578	0.080363549	0.090192738	0.16346906	0.102687262	0.089924135
CAB39L	IMAGE:267334	3731	N	N	N	N	N	N	N	N	N	N	N	N	N	N	N	N	N	N	N	N	N	N	N	N	N	N	N	N	N	N	N	N	N	N	N	N	N	N	N	0.063684879	0.068368641	0.092273241	0.208103379	0.180228982	0.279749838	0.229963378	0.219916715	0.191035113	0.135766098	0.117898277	0.222276342	0.248609991	0.36809769	0.279669434	0.198823258	0.417857751	0.469348968	0.334809985	0.5635182	0.599387198	1.324279403	0.668982746	0.837991963	1.360648646	1.150277767	1.04459813	0.484278263	0.488484833	1.522793541	0.851638082	1.21331499	2.615983009	3.657233972	0.966529408	0.290744306	0.127411521	0.172477077	0.158222721	0.097924802	0.073256623	0.084200866	0.068938274	0.061573457	0.085785254	0.031215506	0.03075931	0.044738713	0.049573046	0.01954941
CABC1	IMAGE:238907	2593	N	N	N	N	N	N	N	N	N	N	N	N	N	N	N	N	N	N	N	N	N	N	N	N	N	N	N	N	N	N	N	N	N	N	N	N	N	N	N	0.180807109	0.120388022	0.31741848	0.293792622	0.694920201	0.569389832	0.766045401	0.587539626	0.82576333	0.94679141	0.700956397	0.897189087	0.891085515	1.089569645	1.21409243	0.847042349	1.126091175	0.841286486	0.923370926	1.141996738	1.123850476	1.016384414	0.889354035	0.973722687	1.514144359	1.289104547	2.454943047	4.407589551	1.439322166	1.204069475	0.976268306	0.589688108	0.454324897	0.469893843	0.396902208	0.309381892	0.140823714	0.218814535	0.156640233	0.210652802	0.169796202	0.114181676	0.118418869	0.126293359	0.148174124	0.13814555	0.143891725	0.177808581	0.155294643	0.174961275
CABIN1	IMAGE:33616	1192	N	N	N	N	N	N	N	N	N	N	N	N	N	N	N	N	N	N	N	N	N	N	N	N	N	N	N	N	N	N	N	N	N	N	N	N	N	N	N	0.043188734	0.046074433	0.086736689	0.097931146	0.308468612	0.382889643	0.442006709	0.283922572	0.669649007	0.564502356	0.790987761	1.024493602	1.592221915	2.517789325	2.454506665	1.936486036	1.621854467	2.559281553	0.859933304	0.67073608	0.564423091	0.599236532	0.535186197	0.64619779	0.541137286	0.725865254	0.507059092	0.376297464	0.287462496	0.422014012	0.38427577	0.307571479	0.402236074	0.312189528	0.118519311	0.168979577	0.189105884	0.177625761	0.210436132	0.24139667	0.232830908	0.136507739	0.175682373	0.087640905	0.1139466	0.106930043	0.084979436	0.05276929	0.06221889	0.081615958
CABP1	IMAGE:878583	882	N	N	N	N	N	N	N	Y	N	N	N	N	N	N	N	N	N	N	N	N	N	N	N	N	N	N	N	N	N	N	N	N	N	N	N	N	N	N	N	0.126638336	0.284621669	0.277741607	0.609348447	0.580544258	0.760128277	0.981076617	0.413575412	0.809330384	0.982519935	2.589466206	4.118180416	3.731943977	3.558979934	2.467667567	2.015470959	1.201635879	1.518743368	1.977141099	2.396199652	1.86808981	1.112394847	0.554862236	0.418995602	0.478698959	0.337150625	0.42393552	0.337031361	0.723681458	0.197726836	0.508905994	0.436963116	0.274909997	0.327208938	0.161700795	0.19631461	0.127411521	0.160893061	0.150311071	0.222039203	0.185128405	0.126301634	0.10340822	0.08674192	0.116112956	0.141466431	0.202282875	0.041870809	0.103192428	0.118757975
CACNA1E	IMAGE:23126	3592	N	N	N	N	N	N	N	N	Y	N	N	N	N	N	N	N	N	N	N	N	N	N	N	N	N	N	N	N	N	N	N	N	N	N	N	N	N	N	N	0.07320153	0.161260736	0.15870924	0.153697006	0.190626222	0.224648056	0.268788242	0.229764441	0.408773206	0.300115138	0.525181633	0.293000666	0.337997954	0.317615882	0.437600259	0.503867971	0.297458184	0.420643243	0.965662675	0.665749604	0.397094029	0.599236532	0.625695803	0.578332428	0.585365501	0.777429258	0.587412902	0.782044308	0.488484833	0.832224731	0.597185085	1.054226541	1.125682241	0.850744259	0.755216427	0.624976312	0.450634544	0.368122883	0.400303082	0.307439403	0.373096605	0.365509265	0.42697397	0.541127389	0.368269593	0.396504112	0.229392938	0.13995269	0.250394398	0.154435611
CACNA1I	IMAGE:283375	1194	N	N	N	N	N	N	N	N	N	N	N	N	N	N	N	N	N	N	N	N	N	N	N	N	N	N	N	N	N	N	N	N	N	N	N	N	N	N	N	0.10833809	0.104039199	0.172550619	0.344118906	0.34312783	0.697961844	0.630158375	0.689292353	1.183183691	1.239761569	1.067511593	1.113403553	1.349198518	0.914985687	1.569436787	1.612376952	1.291345606	0.916559473	1.430872373	1.211813773	1.343625698	1.450085743	1.212040382	1.017983465	1.358046836	1.312903727	0.883890511	1.141981354	0.820172453	0.838126378	0.765955265	0.67241406	0.477474406	0.754190618	0.474077245	0.550426431	0.470752355	0.395152951	0.357583018	0.448633406	0.353788689	0.243672844	0.388612974	0.253484928	0.265154133	0.179323699	0.137635507	0.166336964	0.116345108	0.124134528
CACNA2D2	IMAGE:2506265	2973	N	N	N	N	N	N	N	N	Y	N	N	N	N	N	N	N	N	N	N	N	N	N	N	N	N	N	N	N	N	N	N	N	N	N	N	N	N	N	N	0.180807109	0.291309844	0.40323241	0.614788839	0.466168315	0.709264751	1.233438237	0.999473912	0.990094571	1.264770811	1.554108608	2.750167834	0.743036675	1.07274184	0.98377717	1.182046414	2.278151037	0.854570118	0.874030243	0.989896935	0.70427952	1.284550541	1.050697209	0.894054653	0.81690955	0.987652693	0.839557567	1.030728314	0.940786096	1.156850443	1.020407441	0.716959278	0.677146071	0.483840219	0.725816368	1.323260278	1.071599053	0.711789693	0.506312392	0.458881605	0.41568815	0.355940665	0.289653403	0.328541601	0.367836067	0.314147813	0.204368068	0.238034571	0.232689381	0.196464623
CACNB1	IMAGE:46238	3003	N	N	N	N	N	N	N	N	N	N	N	N	N	N	N	N	N	N	N	N	N	N	N	N	N	N	N	N	N	N	N	N	N	N	N	N	N	N	N	0.066613289	0.138966528	0.209459216	0.319635915	0.450571929	0.436579563	0.657037925	0.763144967	0.661432088	0.682404797	0.803849007	1.165942249	0.751416566	0.71305765	0.496823792	0.983223156	0.571308518	0.602183895	1.215889163	1.206826387	0.829152166	1.01969466	1.275003364	0.802583948	0.88195054	1.134412533	0.831245488	1.338310295	1.859459229	2.399284722	3.253361439	1.156042861	0.509306465	0.436636942	0.322482514	0.367779568	0.203859009	0.23425989	0.153476048	0.127530468	0.096539579	0.118646888	0.082837772	0.124495391	0.076686944	0.069072775	0.068817754	0.079727442	0.060701723	0.099698124
CACNB2	IMAGE:196348	3598	N	N	N	N	N	N	N	N	Y	N	N	N	N	N	N	N	N	N	N	N	N	N	N	N	N	N	N	N	N	N	N	N	N	N	N	N	N	N	N	0.172022969	0.098837042	0.233450067	0.258428846	0.410713567	0.604712194	0.585360853	0.513687013	0.599808318	0.443026821	0.681664528	0.842630741	1.282157751	1.02857076	0.960744801	1.010458763	0.722397925	1.173373112	0.729533591	0.802889069	1.863094937	1.589135284	1.798384109	1.339607026	1.91739594	1.899942201	1.767781021	1.586994301	1.165931081	1.224726995	1.316404119	1.219678445	1.1575143	2.230386967	1.396506093	0.754196261	0.725575398	0.413172996	0.38606306	0.470268006	0.397515479	0.27875637	0.185689203	0.209439342	0.20796375	0.183308646	0.148583888	0.329232888	0.216502366	0.202329303
CACNB3	IMAGE:25922	2486	N	N	N	N	N	N	N	N	Y	N	N	N	N	N	N	N	N	N	N	N	N	N	N	N	N	N	N	N	N	N	N	N	N	N	N	N	N	N	N	0.079789227	0.104039199	0.193773194	0.223065071	0.275542093	0.308007551	0.389743107	0.702421362	0.441639989	0.507337683	0.91531666	0.982058276	1.067068144	0.753023185	1.141707995	0.678178444	1.052907308	0.916559473	1.187694353	1.595804276	2.250199222	1.056112538	1.345836931	1.003230125	1.243575716	2.181561404	4.666053508	3.618999976	3.061574684	0.811566039	0.366100204	0.617263426	0.286485291	0.418398431	0.250820047	0.146614844	0.219953066	0.244557257	0.193031134	0.142332935	0.154463327	0.081649508	0.044476776	0.069214049	0.075819891	0.061102882	0.03075931	0.020648466	0.055137384	0.010751674
CAD	IMAGE:274638	2000	N	N	N	N	N	N	N	Y	N	N	N	N	N	N	N	N	N	N	N	N	N	N	N	N	N	N	N	N	N	N	N	N	N	N	N	N	N	N	N	0.116390264	0.080258973	0.166091309	0.235306158	0.305002165	0.365935727	0.540562294	0.649904357	0.460126941	0.335843059	0.396565651	0.486988009	0.446939815	0.450130729	0.52972552	0.528379833	0.538257318	0.93427052	1.311045597	1.563388997	1.525939377	2.754500715	7.29585064	7.252760694	2.591216164	0.924189098	1.016889343	0.445012947	0.373902254	0.478086099	0.22589151	0.502719168	0.364617447	0.425908647	0.384957992	0.341686764	0.336635216	0.276736009	0.387645549	0.288081937	0.20500428	0.118009384	0.117862889	0.099326152	0.078419773	0.035200453	0.034409196	0.033267096	0.039961536	0.012707045
CALB2	IMAGE:2430219	1670	N	N	N	N	N	N	N	N	N	N	N	N	N	N	N	N	N	N	N	N	N	N	N	N	N	N	N	N	N	N	N	N	N	N	N	N	N	N	N	0.127370303	0.156058579	0.194695952	0.167298395	0.393384483	0.384303285	0.515177205	0.362698564	0.437531084	0.618093935	0.583059001	0.567815703	0.547500967	0.61419761	0.891650855	0.748992131	1.109565836	1.142378434	1.610612303	5.555392015	7.022819048	3.419951032	0.877548583	0.578332428	0.645202871	0.297485323	0.468268464	0.340303602	0.611108965	0.180019553	0.329749893	0.190905727	0.214139703	0.171650691	0.171806859	0.104369834	0.135459029	0.115842948	0.085440127	0.105895867	0.097107538	0.073994761	0.092844601	0.081348789	0.10008269	0.148772258	0.129294097	0.102096799	0.131014121	0.243870188
CALCOCO1	IMAGE:1916769	2883	N	N	N	N	N	N	N	N	N	N	N	N	N	N	N	N	N	N	N	N	N	N	N	N	N	N	N	N	N	N	N	N	N	N	N	N	N	N	N	0.116390264	0.102552743	0.201155263	0.398524463	0.351792371	0.436579563	0.361370133	0.329876042	0.353311456	0.396580827	0.306534287	0.238442319	0.413418612	0.296581728	0.470501987	0.389476203	0.394249901	0.429498767	0.419393482	0.538584	0.521966675	0.629032439	0.476158935	0.510467066	0.416259779	0.749663547	1.027972578	3.952759882	5.634664534	5.557014805	3.954404907	1.894214	1.342716847	2.319431414	1.6914267	0.427419473	0.380893632	0.344954155	0.229422827	0.298330136	0.231127031	0.144799989	0.137321377	0.125394375	0.086651669	0.070400905	0.067253699	0.051048399	0.02933886	0.09090182
CALCR	IMAGE:2115715	4726	N	N	N	N	N	N	N	Y	N	N	N	N	N	N	N	N	N	N	N	N	N	N	N	N	N	N	N	N	N	N	N	N	N	N	N	N	N	N	N	0.449456163	0.789954857	0.579474064	0.704558989	0.620402621	0.956518621	1.166241436	0.986343934	0.903820937	0.543065604	0.812424051	1.208376844	1.013993861	1.10429307	0.885069877	0.792570211	0.694068922	0.464921552	0.898700585	0.972442904	1.720740238	2.850511148	1.955791563	2.72347331	1.33723406	1.419998266	1.052910208	0.739506751	3.067605346	1.508037667	1.264474517	2.210269402	1.649457824	0.792811666	1.029923963	2.868927508	5.10719406	5.145996297	2.071133025	0.890435409	0.465661144	0.611095292	0.501472044	0.442699446	0.459686861	0.302857594	0.507270923	0.431329687	0.387478858	0.522440326
CALD1	IMAGE:813627	4236	N	N	N	N	N	N	N	Y	N	N	N	N	N	N	N	N	N	N	N	N	N	N	N	N	N	N	N	N	N	N	N	N	N	N	N	N	N	N	N	0.08198567	0.086947148	0.10334547	0.130574317	0.136904172	0.192151197	0.155299458	0.067288109	0.156114323	0.282250876	0.182206268	0.214194084	0.312857461	0.182997459	0.289539847	0.234230102	0.365920376	0.172685128	0.299566706	0.15708719	0.349642741	0.307894989	0.338426666	0.457355044	0.866340532	0.690166483	0.919911376	1.315405396	0.631211038	2.113022641	2.679543648	1.650278106	1.730483803	2.045862934	1.431418722	3.831863437	3.905501622	1.000109718	0.620232562	0.708248609	0.437835188	0.282584079	0.282981644	0.304272122	0.204498092	0.346692004	0.300295885	0.332100793	0.265569411	0.311313288
CALM3	IMAGE:2015501	2182	N	N	N	N	N	N	N	N	N	Y	Y	N	N	N	Y	Y	N	N	N	Y	Y	N	N	N	Y	Y	N	N	N	Y	Y	N	N	N	Y	Y	N	N	N	0.098821984	0.112957057	0.201155263	0.136015526	0.320599601	0.384303285	0.38675626	0.45624566	0.577212461	0.94321892	0.670945943	1.19625236	0.759797277	1.318841759	2.003746557	1.813923956	3.021795976	2.085504477	1.635282645	1.703022156	1.273697484	1.966554304	2.014819678	3.045096871	8.343404838	4.934296048	3.003563926	0.667519027	0.331687218	0.457428579	0.467362312	0.396660887	0.436961956	0.522462288	0.227850692	0.154069601	0.498916714	0.314062748	0.212017829	0.161690401	0.10448966	0.218795422	0.133429518	0.206743164	0.103981875	0.065087828	0.058912289	0.069402838	0.075876736	0.049360935
CALML3	IMAGE:377348	2195	N	N	N	N	N	N	N	N	N	N	N	N	N	N	N	N	N	N	N	N	N	N	N	N	N	N	N	N	N	N	N	N	N	N	N	N	N	N	N	0.130298168	0.275703811	0.204845423	0.205382775	0.301536769	0.316484953	0.407662116	0.746733706	0.979823646	0.868189984	0.443724433	1.23464546	1.776584435	1.051707686	1.125256604	1.111232727	0.887652356	0.832430963	0.165642992	0.630841541	0.581905145	0.761460749	1.184493758	3.053949634	7.123242854	4.950162169	1.410344917	0.520272125	0.325656556	0.271506207	0.327153618	0.216360577	0.205459312	0.187743134	0.48785867	0.378961935	0.199835255	0.185348439	0.159804418	0.18787927	0.093700457	0.100786038	0.161226895	0.106966745	0.050691316	0.067080024	0.06986067	0.090625181	0.067783229	0.12951108
CALR	IMAGE:262231	1949	Y	N	N	N	N	N	N	N	N	N	N	N	N	N	N	N	N	N	N	N	N	N	N	N	N	N	N	N	N	N	N	N	N	N	N	N	N	N	N	0.095161608	0.117415548	0.210381975	0.28427214	0.320599601	0.416799253	0.447980404	0.375828542	0.443693996	0.478755347	0.58091546	0.389994337	0.527947068	0.435407303	0.539596987	0.397646516	0.422579426	0.704024144	0.616755285	1.301577621	1.153820545	3.337183801	8.500021289	12.15973433	3.741133537	1.697651826	1.499010805	0.690423926	0.34575903	0.315772657	0.366100204	0.25029935	0.214139703	0.186670101	0.191100854	0.165252429	0.266893346	0.140298326	0.071200106	0.052378467	0.034072832	0.033807847	0.035581097	0.03865168	0.042025893	0.046491227	0.028674117	0.022369357	0.0359152	0.061090294
CAMK1	IMAGE:52629	1532	N	N	N	N	N	N	N	N	Y	N	N	N	N	N	N	N	N	N	N	N	N	N	N	N	N	N	N	N	N	N	N	N	N	N	N	N	N	N	N	0.088573367	0.084717464	0.216841285	0.340037999	0.379519745	0.522764562	0.722741303	0.822227446	0.681973939	1.014674761	0.938895612	1.13765252	0.988853369	0.843469725	1.1680298	2.257872297	3.229544954	3.316439529	4.91994534	3.445938849	2.012941945	0.973345306	0.798844429	0.660951129	0.496909924	0.475977405	0.809077622	0.337031361	0.464362185	0.410209547	0.38427577	0.443326572	0.237290291	0.25854907	0.325238799	0.263409735	0.205199941	0.294755358	0.213600318	0.227732404	0.269174904	0.14352431	0.182909303	0.150113346	0.192366373	0.132167852	0.087065268	0.067681947	0.109768768	0.07135241
CAMK1D	IMAGE:322857	5278	N	N	N	N	N	N	N	N	N	N	N	N	N	N	N	N	N	N	N	N	N	N	N	N	N	N	N	N	N	N	N	N	N	N	N	N	N	N	N	0.180075143	0.152343315	0.260209193	0.48285422	0.519890365	0.536893863	0.52861698	0.764786093	0.480667901	0.496619004	0.583059001	0.604188422	0.324031469	0.744609684	0.667915519	0.762610858	0.797943151	0.456066029	0.306615642	0.401444535	0.442047882	0.874024628	0.66504788	0.678655137	1.043250831	0.725865254	0.792453465	0.71005737	0.697548722	0.852882252	0.802305576	0.606656981	0.729233815	0.629744225	0.661502737	0.565336407	0.498916714	0.495549848	0.436693983	0.426998805	0.745625923	0.786514266	1.639514397	1.198660084	0.439323885	0.263007574	0.304988048	0.148556403	0.186151505	0.248269055
CAMK2A	IMAGE:2163851	2463	N	N	N	N	N	N	N	N	Y	N	N	N	N	N	N	N	N	N	N	N	N	N	N	N	N	N	N	N	N	N	N	N	N	N	N	N	N	N	N	0.036600493	0.042358732	0.08581393	0.115612625	0.126506932	0.194977591	0.200098017	0.239611198	0.277308747	0.20364945	0.345118906	0.343518249	0.382691526	0.462751382	0.309280673	0.710862465	0.60908087	0.420643243	0.475782635	0.5136498	1.083891496	1.231579956	1.36551297	1.27764224	1.056259029	2.00703674	1.767781021	1.616442895	1.843377731	1.99792823	0.934724624	1.527249925	1.652351647	0.755263652	1.254099293	2.119701086	0.411740814	0.288320025	0.231004524	0.167383602	0.090292703	0.110354638	0.082837772	0.052134896	0.048091434	0.037193203	0.029717033	0.038429769	0.044514708	0.020525663
CAMK2B	IMAGE:50636	3404	N	N	N	N	N	N	N	N	Y	N	N	N	N	N	N	N	N	N	N	Y	Y	N	N	N	Y	Y	N	N	N	Y	Y	N	N	N	Y	Y	N	N	N	0.060757014	0.132278353	0.163323033	0.218984981	0.258211959	0.268446931	0.352410628	0.287204824	0.273200734	0.28939646	0.182206268	0.345539362	0.402245424	0.572129303	0.470501987	0.811635505	0.904178216	0.735018822	0.891652115	0.920080811	1.078896623	1.228268971	1.074308114	1.407472387	1.810729398	1.804746365	1.853675752	0.857304272	0.968928918	1.575914218	1.046372652	2.339661039	5.859917088	2.506101514	1.165899117	1.058608314	0.358093958	0.28960737	0.300622933	0.198127469	0.161845448	0.193279825	0.114527009	0.157753939	0.087084557	0.071729591	0.039100721	0.076859538	0.095098921	0.067443101
CAMK2G	IMAGE:509570	3488	N	N	N	N	N	N	N	N	Y	N	N	N	N	N	N	N	N	N	N	N	N	N	N	N	N	N	N	N	N	N	N	N	N	N	N	N	N	N	N	0.089305333	0.132278353	0.091350482	0.19858208	0.213155501	0.398431696	0.316572611	0.474299017	0.308120632	0.217940618	0.460873642	0.45869828	0.569848162	1.106396646	0.960744801	0.8307008	1.152059862	1.934958504	1.906655008	1.141996738	1.376093203	1.158744201	1.090049285	1.259938233	1.183738346	1.074914581	1.136035175	0.618436988	0.846305188	1.112582821	0.77374409	3.09904404	2.317922423	0.968754492	0.357395143	0.152827372	0.107293711	0.220101184	0.150311071	0.105895867	0.065305869	0.060599123	0.070606214	0.062921934	0.063255923	0.040514085	0.04744277	0.078579687	0.048055879	0.00782005
CAMK2N1	IMAGE:503602	2594	N	N	N	N	N	N	N	Y	N	N	Y	N	Y	Y	N	Y	N	Y	Y	N	Y	N	Y	Y	N	Y	N	Y	Y	N	Y	N	Y	Y	N	Y	N	Y	Y	0.050508941	0.044588416	0.095963401	0.068007763	0.076250279	0.138462167	0.132901216	0.173964214	0.145843397	0.132193609	0.173631223	0.179841747	0.237436803	0.252409845	0.210574434	0.242401338	0.519371143	0.332086625	0.726009123	0.698163973	0.836644475	1.450085743	1.19629921	1.761553295	3.220809026	3.204912868	1.770550784	2.149803983	2.076563867	2.818347324	0.438801647	0.54938588	0.361723624	0.215635887	0.189263645	0.190102082	0.12607059	0.104258236	0.112337681	0.070597001	0.046565912	0.055496407	0.049479786	0.033258548	0.024695687	0.018596602	0.022939038	0.034414851	0.029844861	0.014172857
CAMK4	IMAGE:814780	3202	N	N	N	N	N	N	N	N	Y	N	N	N	N	N	N	N	N	N	N	N	N	N	N	N	N	N	N	N	N	N	N	N	N	N	N	N	N	N	N	0.118586163	0.149370404	0.209459216	0.365881292	0.441907388	0.433754059	0.406168692	0.69913911	0.464234955	0.485900931	0.677377446	0.46880165	0.628508219	0.681507223	0.690946834	0.650942836	0.738923786	0.788152654	0.690765844	0.835303438	0.484504297	0.844227981	0.869677997	1.254036897	0.863738721	1.158210827	1.595990166	1.105987492	0.552812431	1.027000159	1.233317577	1.215436484	1.007037635	1.24768712	0.874653871	0.669706241	0.772516636	0.607531457	0.520552413	0.565915674	0.592866474	0.502654509	0.610996043	0.385620911	0.44322307	0.395175982	0.508834978	0.972212872	0.708185654	0.29762999
CAMKK2	IMAGE:345793	4235	N	N	N	N	N	N	N	N	N	N	N	N	N	N	N	N	N	N	N	N	N	N	N	N	N	N	N	N	N	N	N	N	N	N	N	N	N	N	N	0.054900739	0.07802929	0.131027355	0.138735314	0.136904172	0.139874919	0.165752386	0.144422975	0.149952302	0.196503866	0.143620769	0.202069601	0.243023397	0.279754727	0.338892966	0.430330538	0.236077982	0.482632599	0.475782635	0.491208383	0.462027371	0.413836898	0.574538274	0.658000461	0.572357303	0.813127142	1.041826972	0.73623451	0.695538234	0.888295646	1.129459194	1.694822296	1.143045182	1.887085586	1.791571092	3.802043484	1.73816291	0.843078692	0.321191325	0.240257737	0.319715857	0.2978929	0.403624432	0.26606916	0.317578278	0.178659079	0.152233135	0.21279731	0.185645504	0.212103292
CAMLG	IMAGE:27516	1751	N	N	N	N	N	N	N	N	N	N	N	N	N	N	N	N	N	N	N	Y	Y	N	N	N	N	Y	N	Y	Y	N	Y	N	Y	Y	N	Y	N	Y	Y	0.14347465	0.196188066	0.373705008	0.594386755	0.497362136	0.904242342	0.987049274	0.735244854	1.19756263	0.625240124	0.745972519	1.135631407	0.648062118	0.576335651	0.875199464	0.778952407	1.546309763	1.080389078	1.103110857	0.63832171	1.113860731	2.708151361	1.534725877	0.50456573	0.340812401	0.28955315	0.338039395	0.343575843	0.205042912	0.11804582	0.257049272	0.243935895	0.138901371	0.081534231	0.042262408	0.050942457	0.060352473	0.207229823	0.061706758	0.046685267	0.070984787	0.048479164	0.036137077	0.035056517	0.0593561	0.099624216	0.054220126	0.050474522	0.054631384	0.08699251
CAMSAP1	IMAGE:49228	3600	N	N	N	N	N	N	N	N	N	N	N	N	N	N	N	N	N	N	N	N	N	N	N	N	N	N	N	N	N	N	N	N	N	N	N	N	N	N	N	0.032208695	0.057964765	0.106113746	0.072087853	0.055454748	0.124332866	0.106021666	0.123088336	0.160222336	0.107183762	0.150052272	0.18186286	0.170396035	0.27765115	0.240186727	0.174311396	0.146368255	0.283380901	0.465209698	0.329134717	0.392099157	0.483361668	0.515510159	0.749471926	0.567153682	0.678267779	0.944847611	0.79186103	1.077481237	1.78544552	0.823076596	1.559067203	0.989674694	1.375351594	0.896704151	0.919448228	1.984938445	1.354073895	0.618650073	0.33818327	0.346406567	0.432487456	0.402512472	0.372587187	0.275118858	0.127518841	0.069338892	0.118156469	0.175022828	0.073795907
CAMSAP1L1	IMAGE:278002	4400	N	N	N	N	N	N	N	N	N	N	N	N	N	N	N	N	N	N	N	N	N	N	N	N	N	N	N	N	N	N	N	N	N	N	N	N	N	N	N	0.163238829	0.097351024	0.174396137	0.140095616	0.16116615	0.330613365	0.300147026	0.236328945	0.277308747	0.175067114	0.220790886	0.238442319	0.189949114	0.197720884	0.141479434	0.201547004	0.382446237	0.150545974	0.222032145	0.276772624	0.222272659	0.380730005	0.318750628	0.374735583	0.400649771	0.400614219	0.340810553	0.353392565	0.247257948	0.926660449	0.527080738	1.576036076	1.797040665	1.108220295	0.826878893	0.761651018	0.914681282	0.841791347	0.995219786	0.905237877	0.473611224	0.796720371	0.726078223	0.712814036	0.697978951	0.150764454	0.125123072	0.162895924	0.148719138	0.047895123
CAMTA1	IMAGE:29920	872	N	N	N	N	N	N	N	N	N	N	N	N	N	N	N	N	N	N	N	N	N	N	N	N	N	N	N	N	N	N	N	N	N	N	Y	Y	N	N	N	0.10833809	0.102552743	0.179931814	0.199942383	0.209689054	0.430927665	0.533096213	0.823868572	0.70867781	0.585939109	0.752403142	0.925478817	0.801697551	0.612094034	0.493533303	0.610088502	0.661017723	0.695167928	0.683717375	0.603413648	0.854126528	1.658659315	1.168752586	0.781929273	0.725853016	0.733798314	0.548620879	0.811493688	0.305554482	0.808614629	0.739990054	0.625748376	0.827622735	0.661928091	0.494289373	0.735558675	0.608893247	0.463371097	0.60599254	0.736715342	0.411144477	0.242397164	0.267415015	0.245844336	0.089250913	0.087669376	0.11156836	0.090051304	0.080429908	0.076728963
CAMTA2	IMAGE:280527	807	N	N	N	N	N	N	N	N	N	N	N	N	N	N	N	N	N	N	N	N	N	N	N	N	N	N	N	N	N	N	N	N	N	N	N	N	N	N	N	0.158847031	0.081744991	0.237141101	0.323716005	0.388185338	0.445056966	0.332998196	0.329876042	0.5915914	0.460891084	0.694525774	0.949727784	0.82125145	0.73619538	0.776493225	0.680902189	0.623245371	1.186656743	1.540126211	1.79777248	2.125326576	1.79439861	0.810649882	1.0238848	1.181136536	0.828993263	0.836786409	0.703512889	0.695538234	0.737787841	0.755569345	0.629990337	0.659783129	0.988065016	1.321168266	0.401326669	0.268235236	0.28960737	0.212017829	0.351846805	0.448625064	0.216243392	0.162894835	0.153259792	0.135609517	0.079699484	0.089150461	0.100375908	0.066772062	0.07917246
CAND1	IMAGE:50905	1865	N	N	N	N	N	N	N	N	N	N	N	N	N	N	N	N	N	N	N	N	N	N	N	N	N	N	N	N	N	N	N	N	N	N	N	N	N	N	N	0.063684879	0.074313588	0.197464228	0.315555008	0.313667758	0.419624758	0.433047205	0.66139224	0.359474368	0.443026821	0.610925914	0.590043557	1.050307542	1.074845416	0.934422997	1.010458763	1.449518046	1.385908441	1.096062388	1.336485683	2.125326576	1.973176274	1.593753992	1.714342609	1.306014896	0.936088689	1.277346086	1.06672139	0.950836932	0.935514677	1.038583007	0.937561816	0.645314012	0.80890411	0.650477598	0.698283965	1.005880936	0.665452931	0.550614152	0.769737074	0.693949052	0.428022243	0.340245148	0.201350033	0.215762758	0.142130496	0.13398626	0.135937772	0.113309938	0.101165367
CANT1	IMAGE:839746	975	N	N	N	N	N	N	N	N	N	N	N	N	N	N	N	N	N	N	N	N	N	N	N	N	N	N	N	N	N	N	N	N	N	N	N	N	N	N	N	0.112729888	0.1382233	0.22699163	0.282911837	0.415912712	0.457772625	0.464405989	0.679445597	0.610079244	0.585939109	0.799561925	0.513257357	0.84918524	0.832952648	0.66462503	0.751715876	1.404663183	1.146805849	1.289899723	1.279136204	0.924054743	1.354075311	0.952317017	1.675983926	1.33463225	1.376367322	1.285658164	1.099443011	1.119695871	1.968416482	1.796748626	0.820896064	0.517987935	0.518171174	0.350045364	0.504454274	0.328587709	0.312775403	0.246827034	0.27897267	0.246459907	0.188814612	0.154555945	0.172136139	0.167237798	0.176002818	0.072988778	0.100949785	0.111285935	0.117781721
CANX	IMAGE:2558248	1670	N	Y	N	N	N	N	N	Y	Y	N	N	Y	Y	N	N	N	Y	Y	N	N	N	Y	Y	N	N	N	Y	Y	N	N	N	Y	Y	N	N	N	Y	Y	N	0.083449603	0.079515745	0.083968413	0.172739604	0.149035161	0.279749838	0.247882386	0.331517168	0.213630079	0.146484777	0.216503804	0.187924736	0.388278939	0.380718343	0.398117553	0.569234167	0.550061505	0.575616633	0.666095969	0.5136498	0.536951293	0.556197423	0.617825217	0.696359144	0.741462171	1.043183228	1.133264018	0.641341887	0.910632384	2.121876869	1.01002152	2.002393775	2.236896444	2.027624423	1.725420253	2.560788307	2.701126362	0.719513066	0.566436662	0.227732404	0.130612411	0.098872183	0.074498073	0.080000312	0.050691316	0.036528583	0.030238172	0.045312591	0.048055879	0.021015222
CAP1	IMAGE:2549794	2858	N	N	N	N	N	N	N	N	N	N	Y	N	Y	Y	N	Y	N	Y	Y	N	Y	N	Y	Y	N	Y	N	Y	Y	N	Y	N	Y	Y	N	Y	N	Y	Y	0.121514028	0.145654703	0.264822986	0.344118906	0.372587902	0.372999488	0.4240877	0.557998387	0.517642698	0.589511598	0.553048546	0.440511921	0.555880858	0.521647494	0.707398226	0.612812247	0.653935733	0.894420319	0.405296543	0.483728214	0.856623965	0.678692778	0.41713082	0.767175933	0.473495339	1.122512943	2.213881618	7.902247524	6.257834422	4.335239219	1.448823167	0.583324653	0.529563229	0.473112944	0.302270386	0.187617163	0.256163974	0.297330048	0.131324376	0.185602136	0.186264323	0.11609553	0.10229626	0.097978451	0.104415402	0.083020365	0.050049101	0.066534934	0.089029416	0.107518174
CAP2	IMAGE:471707	3211	N	N	N	N	N	N	N	N	N	Y	Y	N	N	N	Y	Y	N	N	N	Y	Y	N	N	N	Y	Y	N	N	N	Y	Y	N	N	N	Y	Y	N	N	N	0.030744762	0.048304117	0.078431861	0.136015526	0.199291814	0.199215848	0.19711117	0.346287303	0.188981106	0.292969554	0.413714859	0.394035832	0.273750483	0.616301186	0.704107736	0.817082996	0.613802544	1.421331227	1.30047266	0.875198886	0.816664985	1.195162078	0.802779296	1.097651498	1.064063607	1.427931327	0.967015478	0.71005737	0.148756867	0.723031967	1.020407441	1.853910744	0.561394209	0.163068463	0.118519311	0.082004639	0.060352473	0.033465401	0.031644228	0.029604935	0.037479914	0.021050384	0.022238388	0.015730677	0.016030265	0.010626709	0.029717033	0.024090248	0.011634678	0.03665389
CAPG	IMAGE:841059	1274	N	N	N	N	N	N	N	N	N	N	N	N	N	N	N	N	N	N	N	N	N	N	N	N	N	N	N	N	N	N	N	N	N	N	N	N	N	N	N	0.207891496	0.324751155	0.734492269	0.716800075	0.812762592	0.890113041	0.963157609	0.66959787	0.946957754	0.764578712	1.114671256	1.129569531	1.013993861	0.816125646	1.092353822	1.250136356	2.462291644	5.63661849	2.31900002	1.206826387	0.916562434	0.480051422	0.562732821	0.539973745	0.535934519	0.741731374	0.523684644	0.350120324	0.572914504	0.507597847	0.342732088	0.460296472	0.39934225	0.31862671	0.426302267	0.311866811	0.265552414	0.311488754	0.340178812	0.267586269	0.187400241	0.276843187	0.178462273	0.201350033	0.170270568	0.221165359	0.185599416	0.221974159	0.20587969	0.378756389
CAPN1	IMAGE:49560	2587	N	N	N	N	N	N	N	N	N	N	N	N	N	N	N	N	N	N	N	N	N	N	N	N	N	N	N	N	N	N	N	N	N	N	N	N	N	N	N	0.234243916	0.225170448	0.346945882	0.257068544	0.374321651	0.616015101	0.700342023	0.587539626	0.653216061	0.928927752	0.827428838	0.561753828	0.606161843	0.723575531	0.917972659	1.677743149	1.107204999	0.863425641	0.919846459	1.15945168	1.810648776	3.065706689	2.546071008	2.041867506	1.704062857	2.514745498	3.699039425	7.306716221	2.249443382	1.788396929	0.838655887	0.803927191	0.436961956	0.287514856	0.275626612	0.23855962	0.104611847	0.1982198	0.16613358	0.202682468	0.120390495	0.128215489	0.087840782	0.094382513	0.072354233	0.102945097	0.101662896	0.12905495	0.103698429	0.11973566
CAPN3	IMAGE:757248	1579	N	N	N	N	N	N	N	N	N	N	N	N	N	N	N	N	N	N	N	N	N	N	N	N	N	N	N	N	N	N	N	N	N	N	N	N	N	N	N	0.042456768	0.048304117	0.109804781	0.134655224	0.18196168	0.245841118	0.353904052	0.256022458	0.501209752	0.596657182	0.703099938	0.961851535	0.902258703	1.053811262	1.131836528	1.239242298	1.038742285	2.501719613	4.10935272	4.909590136	3.816097579	1.807641071	0.834261639	0.542924413	0.333007823	0.614804185	0.637288161	0.611892507	0.428178213	0.371844743	0.607571006	0.426356671	0.373297838	0.341156335	0.350045364	0.328019478	0.396987689	0.43247969	0.596499193	0.406503137	0.2964329	0.17350512	0.118418869	0.094832005	0.076686944	0.088997507	0.060997482	0.04015066	0.072841566	0.051314874
CAPN5	IMAGE:2109009	3592	N	N	N	N	N	N	N	N	N	N	N	N	N	N	N	N	N	N	N	N	N	N	N	N	N	N	N	N	N	N	N	N	N	N	N	N	N	N	N	0.297929339	0.175380313	0.238986619	0.412126669	0.486963845	0.599060296	0.646584998	0.451322282	0.47450588	0.668113629	0.465160724	1.10936279	0.949746391	0.826642723	0.730429541	0.631877542	0.852240841	0.518055385	0.863457305	1.351446021	0.794188059	0.701868195	1.428475952	0.891103985	1.39446962	1.538992396	1.825966964	1.55427268	1.330769847	1.304408012	1.729240554	1.349070082	1.284841456	2.731392663	1.889877333	0.79519858	0.681316981	0.486539825	0.468339002	0.431553804	0.311765776	0.312564217	0.280757724	0.364946595	0.260387895	0.214524152	0.225221914	0.154866089	0.208408859	0.289321813
CAPN7	IMAGE:321523	2139	N	N	N	N	N	N	N	N	N	N	N	N	N	N	N	N	N	N	N	N	N	N	N	N	N	N	N	N	N	N	N	N	N	N	N	N	N	N	N	0.294269508	0.177609559	0.310960043	0.205382775	0.305002165	0.377238634	0.4240877	0.433269895	0.492992833	0.364425396	0.396565651	0.331394497	0.567054046	0.954951222	0.862038562	0.836148291	1.085957986	1.385908441	0.567415067	1.181892187	1.523441941	0.840916996	1.318290307	2.09202886	2.515769639	1.388266913	1.310595794	1.109259733	1.023205278	0.985683946	0.971074935	0.727564695	0.816047441	1.061015998	2.122322461	0.720648699	0.803363817	0.711789693	0.329102976	0.438385206	0.421934353	0.313840567	0.301328172	0.276856198	0.350072334	0.350012886	0.297167776	0.490407921	0.30704895	0.358718853
CAPN9	IMAGE:1594461	2608	N	N	N	N	N	N	N	N	N	N	N	N	N	N	N	N	N	N	N	N	N	N	N	N	N	N	N	N	N	N	N	N	N	N	N	N	N	N	N	0.529977356	0.329209647	0.658828684	0.903141069	0.892479317	0.990427341	1.355886525	1.145538013	1.704934402	0.610948956	0.928177907	1.210397225	1.044720948	1.17370626	0.608690933	1.552457323	1.274820267	1.244217991	1.244083507	0.620867679	0.978999174	0.910441766	1.156947134	1.200924875	1.105690011	0.733798314	0.96424432	0.880209171	1.845387817	1.23653146	1.064547397	1.105135215	0.862348618	0.925841309	0.907729291	1.691039384	1.08769311	0.731097083	0.480996535	0.686614009	0.596841514	0.357216344	0.454216178	0.574835429	0.462286105	0.296879896	0.386318237	0.494423581	0.359657165	0.333306195
CAPNS1	IMAGE:882548	1530	N	N	N	N	N	N	N	N	N	N	N	Y	Y	N	N	Y	N	Y	Y	N	Y	N	Y	Y	N	Y	N	Y	Y	N	Y	N	Y	Y	N	Y	N	Y	Y	0.103945748	0.109241356	0.178086297	0.220344466	0.372587902	0.305182046	0.240416306	0.32659282	0.519696704	0.836035158	0.778126514	0.826464764	0.863151725	0.485889112	0.59882052	1.02407749	1.47076506	2.444158365	1.374483219	3.578091839	2.754683009	1.655349069	0.91296494	1.197974207	0.970405263	1.344635081	1.04459813	0.677335749	0.319625894	0.478086099	0.443994196	0.409387799	0.555606562	0.325063891	0.629346394	0.658523874	0.74837603	0.671888264	0.400303082	0.366650003	0.146513246	0.150541552	0.126201778	0.11011319	0.088384498	0.100288281	0.065168506	0.079727442	0.087005413	0.118269848
[truncated: 2,463,654 more chars]
