# Supplementary material for: SVD Identifies Transcript Length Distribution Functions from DNA Microarray Data and Reveals Evolutionary Forces Globally Affecting GBM Metabolism
Source: PLoS One. 2013 Nov 25;8(11):e78913. doi: 10.1371/journal.pone.0078913 (PMC3839928; doi:10.1371/journal.pone.0078913)
Supplement: Dataset S2 — Yeast Transcript Lengths. A tab-delimited text format file, readable by both Mathematica and Microsoft Excel, reproducing the profiles of mRNA abundance levels [13], GO annotations [14] and DNA damage response annotations [40] of the 3,620 Saccharomyces cerevisiae ORFs with no missing data across 30 agarose gel slices, spanning electrophoretic migration of 42–100 mm and transcript lengths of 4,500–300 nt. (TXT) [file pone.0078913.s004.txt]

SGD_ID	YORF	Name	Hurowitz_et_al_Length	Translation_GO:0006412	Ribosome_GO:0005840	Respiratory_Electron_Transport_Chain_GO:0022904	Cytochrome-c_Oxidase_Activity_GO:0004129	Glucose_Metabolic_Process_GO:0006006	Glycolysis_GO:0006096	Jelinsky_et_al_DNA_Damage_Up	Jelinsky_et_al_DNA_Damage_Down	100_mm	98_mm	96_mm	94_mm	92_mm	90_mm	88_mm	86_mm	84_mm	82_mm	80_mm	78_mm	76_mm	74_mm	72_mm	70_mm	68_mm	66_mm	64_mm	62_mm	60_mm	58_mm	56_mm	54_mm	52_mm	50_mm	48_mm	46_mm	44_mm	42_mm
S000000001	YAL001C	TFC3	3621	N	N	N	N	N	N	Y	N	0.08	0.18	0.28	0.29	0.37	0.47	0.48	0.65	0.7	0.65	0.83	1.01	1.17	1.16	1.27	0.88	1.08	1.09	1.33	1.15	1.12	1.16	1.26	1.29	1.12	0.93	0.91	2.43	0.81	0.55
S000000002	YAL002W	VPS8	4232	N	N	N	N	N	N	N	N	0.08	0.23	0.3	0.15	0.38	0.47	0.9	0.84	1.04	1.2	0.9	0.98	1.2	1.86	1.07	1.59	1.36	1.66	1.48	1.46	1.32	1.36	1.03	0.92	1.16	1.05	1.7	1.42	2.02	3.39
S000000003	YAL003W	EFB1	969	Y	Y	N	N	N	N	N	N	0.07	0.27	0.44	0.51	0.81	0.91	0.8	1.88	2.14	3.6	5.96	4.3	0.46	0.11	0.09	0.05	0.02	0.02	0.03	0.02	0.03	0.02	0.02	0.02	0.02	0.01	0.01	0.01	0.02	0.01
S000000004	YAL005C	SSA1	2044	Y	N	N	N	N	N	Y	N	0.05	0.23	0.22	0.21	0.28	0.39	0.46	0.68	0.7	0.95	0.76	1.62	1.12	1.6	1.21	1.05	1.71	1.45	1.23	9.97	7.28	0.69	0.05	0.03	0.03	0.02	0.03	0.02	0.02	0.01
S000000005	YAL007C	ERP2	995	N	N	N	N	N	N	N	N	0.07	0.25	0.35	0.6	0.93	1.57	1.82	2.11	2.3	3.03	14.19	20.54	2.31	0.29	0.13	0.08	0.12	0.07	0.12	0.13	0.11	0.08	0.07	0.06	0.04	0.03	0.05	0.05	0.07	0.15
S000000006	YAL008W	FUN14	901	N	N	N	N	N	N	N	N	0.06	0.32	0.4	0.7	0.88	1.06	1.3	1.97	2.04	9.51	8.1	1.81	0.41	0.2	0.25	0.15	0.32	0.2	0.16	0.49	0.6	0.1	0.08	0.04	0.04	0.04	0.03	0.06	0.05	0.05
S000000007	YAL009W	SPO7	990	N	N	N	N	N	N	N	N	0.16	0.36	0.29	0.52	0.82	1.06	1.46	1.26	1.26	2.16	8.2	7.63	1.53	0.56	0.29	0.2	0.18	0.16	0.76	0.26	0.15	0.1	0.2	0.28	0.09	0.14	0.14	0.1	0.31	0.45
S000000008	YAL010C	MDM10	1781	N	N	N	N	N	N	N	N	0.07	0.28	0.23	0.27	0.4	0.49	0.58	0.76	0.8	1.6	1.49	1.28	0.98	1.54	1.88	1.25	1.66	5.13	6.69	1.6	0.87	0.68	0.48	0.15	0.19	0.13	0.09	0.18	0.14	0.16
S000000009	YAL011W	SWC3	2023	N	N	N	N	N	N	N	N	0.13	0.35	0.36	0.28	0.55	0.65	1.8	1.29	1.62	1.63	1.71	1.32	2.35	2.16	1.69	1.58	1.6	1.47	1.65	8.05	4.44	1.08	0.69	0.48	0.44	0.29	0.34	0.43	0.5	0.67
S000000010	YAL012W	CYS3	1306	N	N	N	N	N	N	N	N	0.05	0.23	0.25	0.3	0.34	0.63	1.09	1.74	1.46	1.94	1.75	2.23	2.16	8.95	25.49	2.56	0.18	0.09	0.08	0.05	0.05	0.04	0.03	0.03	0.04	0.03	0.02	0.03	0.04	0.03
S000000011	YAL013W	DEP1	1327	N	N	N	N	N	N	N	N	0.11	0.35	0.4	0.32	0.55	0.92	2.08	2.14	2.46	2.19	2.12	1.85	3.2	4.04	11.69	5.07	0.89	0.36	0.36	0.36	0.29	0.24	0.3	0.28	0.15	0.12	0.18	0.28	0.33	0.45
S000000012	YAL014C	SYN8	1058	N	N	N	N	N	N	Y	N	0.06	0.28	0.27	0.48	0.98	1.29	3.86	1.71	1.51	3.31	6.37	18.25	11.54	0.55	0.15	0.22	0.2	0.26	0.15	0.14	0.13	0.15	0.1	0.07	0.12	0.13	0.16	0.16	0.09	0.11
S000000013	YAL015C	NTG1	1285	N	N	N	N	N	N	Y	N	0.09	0.43	0.32	0.42	0.59	0.94	1.7	1.82	2.23	2.41	2.56	3.17	4.28	5.66	6.87	2.17	0.39	0.31	0.2	0.21	0.3	0.21	0.16	0.24	0.1	0.1	0.15	0.18	0.23	0.34
S000000014	YAL016W	TPD3	2150	Y	N	N	N	N	N	N	N	0.04	0.17	0.16	0.18	0.29	0.43	0.99	0.66	0.55	0.89	0.82	1.27	1.95	1.79	1.41	1.27	1.57	1.59	1.38	1.78	11.57	6.61	0.43	0.05	0.06	0.05	0.06	0.05	0.04	0.04
S000000018	YAL020C	ATS1	985	N	N	N	N	N	N	N	N	0.12	0.46	0.57	0.81	1.21	1.63	1.91	1.99	2.02	2.97	11.81	10.15	3.31	0.39	0.21	0.29	0.23	0.19	0.19	0.15	0.14	0.2	0.21	0.12	0.14	0.13	0.16	0.29	0.18	0.25
S000000019	YAL021C	CCR4	2687	N	N	N	N	N	N	N	N	0.05	0.1	0.16	0.22	0.23	0.34	0.29	0.35	0.44	0.58	0.61	0.78	1.04	1.04	1.19	1.18	1.06	1.19	1.27	1.22	1.18	1.06	1.38	5.38	1.93	0.33	0.21	0.21	0.14	0.14
S000000020	YAL022C	FUN26	1562	N	N	N	N	N	N	N	N	0.04	0.2	0.18	0.23	0.3	0.43	0.79	0.85	1.09	1.89	1.77	1.59	2.39	2.22	1.78	3.47	15.65	4.36	0.43	0.13	0.09	0.09	0.07	0.03	0.06	0.06	0.07	0.07	0.07	0.08
S000000021	YAL023C	PMT2	2314	N	N	N	N	N	N	N	N	0.06	0.21	0.17	0.24	0.3	0.37	0.49	0.55	0.61	0.66	0.67	0.83	1.28	1.48	0.76	1.03	1.18	0.97	1.11	1.07	1.65	10.04	2.21	0.35	0.15	0.13	0.08	0.1	0.17	0.15
S000000023	YAL025C	MAK16	1241	N	N	N	N	N	N	N	Y	0.09	0.36	0.26	0.41	0.66	0.99	1.63	2.14	2	2.18	2.1	1.97	3.77	14.78	7.4	0.87	0.36	0.21	0.17	0.1	0.09	0.15	0.12	0.13	0.06	0.07	0.08	0.15	0.13	0.28
S000000025	YAL027W	SAW1	1117	N	N	N	N	N	N	N	N	0.16	0.33	0.38	0.55	1.1	1.78	1.91	1.74	2.12	2.04	3.38	5.94	16.1	3.81	0.31	0.68	0.43	0.24	0.43	0.19	0.25	0.41	0.3	0.21	0.15	0.12	0.15	0.2	0.42	0.44
S000000026	YAL028W	FRT2	1728	N	N	N	N	N	N	N	N	0.08	0.22	0.25	0.3	0.48	0.62	0.86	1.23	1.15	1.25	1.24	1.35	2.04	1.66	1.05	1.28	1.49	3.95	2.86	1.57	0.93	2.28	0.55	0.31	0.19	0.19	0.15	0.16	0.27	0.27
S000000028	YAL030W	SNC1	596	N	N	N	N	N	N	N	N	0.34	0.98	0.8	1.04	3.67	9.34	8.54	1.74	0.68	0.26	0.38	0.26	0.55	0.47	0.28	0.9	0.69	0.41	0.53	0.33	0.37	0.74	0.5	0.33	0.24	0.25	0.29	0.33	0.49	0.62
S000000029	YAL031C	GIP4	2605	N	N	N	N	N	N	N	N	0.05	0.19	0.2	0.22	0.23	0.45	0.69	0.77	1.11	1.2	1	0.78	1.03	1.23	0.97	0.96	0.96	1.05	1.14	1.29	1.28	1.74	4.71	6.97	1.42	0.3	0.31	0.27	0.56	0.14
S000000030	YAL032C	PRP45	1308	N	N	N	N	N	N	N	N	0.17	0.31	0.35	0.49	0.6	1	1.88	2.72	2.12	1.66	1.62	1.78	4.07	4.85	8.12	3.26	0.77	0.46	0.58	0.44	0.47	0.82	0.52	0.44	0.4	0.43	0.38	0.48	1.22	0.94
S000000031	YAL033W	POP5	674	N	N	N	N	N	N	N	N	0.17	1.06	0.9	0.84	0.82	3.18	10.64	11.86	1.34	0.19	0.07	0.06	0.13	0.13	0.14	0.17	0.11	0.14	0.02	0.07	0.06	0.18	0.06	0.08	0.08	0.08	0.06	0.07	0.1	0.04
S000000033	YAL035W	FUN12	3262	Y	Y	N	N	N	N	N	N	0.03	0.08	0.12	0.12	0.22	0.24	0.44	0.44	0.57	0.68	0.79	0.7	0.94	1.19	0.77	1.06	1.24	1.05	1.04	1.3	1.17	1.43	1.66	1.49	1.58	4.55	6.25	0.58	0.11	0.08
S000000037	YAL039C	CYC3	941	N	N	N	N	N	N	N	N	0.13	0.53	0.72	0.96	1.22	1.7	2.77	2.86	2.68	8.53	10.14	2.9	2.38	0.96	0.21	0.23	0.31	0.23	0.31	0.13	0.16	0.31	0.16	0.18	0.58	0.14	0.1	0.18	0.28	0.23
S000000039	YAL041W	CDC24	2849	N	N	N	N	N	N	N	N	0.04	0.11	0.18	0.18	0.23	0.32	0.66	0.62	0.45	0.68	0.71	0.64	0.79	1.1	1.07	0.96	1.22	1.04	1.29	1.32	1.44	1.28	1.5	2.47	6.87	1.12	0.3	0.1	0.16	0.13
S000000041	YAL043C	PTA1	2385	N	N	N	N	N	N	N	N	0.05	0.16	0.22	0.23	0.31	0.49	0.83	1.13	0.87	1.11	1.27	1.01	1.16	1.78	1.06	1.16	1.34	1.38	1.56	1.24	1.73	5.07	5.56	1.08	0.53	0.22	0.12	0.13	0.21	0.15
S000000046	YAL048C	GEM1	3134	N	N	N	N	N	N	N	N	0.06	0.27	0.25	0.25	0.35	0.43	0.62	0.77	0.76	1.02	0.82	0.79	1.07	1.54	2.39	1.1	1.3	1.22	1.09	1.21	1.75	1.63	1.7	0.89	1.8	10.31	3.81	0.39	0.18	0.18
S000000047	YAL049C	AIM2	992	N	N	N	N	N	N	N	N	0.08	0.31	0.32	0.55	0.88	1.65	2.22	2.22	2.55	3.36	14.41	12.9	2.65	0.96	0.83	0.6	0.77	0.57	0.54	0.54	0.47	0.51	0.46	0.38	0.61	1.83	0.83	0.23	0.11	0.17
S000000048	YAL051W	OAF1	3483	N	N	N	N	N	N	N	N	0.12	0.36	0.41	0.54	0.77	0.85	2.32	2.47	1.44	1.43	2.12	2.44	1.35	1.96	1.28	1.18	1.38	0.8	1.86	0.89	0.95	0.87	0.68	0.37	0.7	0.88	0.68	0.44	0.56	0.42
S000000049	YAL053W	FLC2	2584	N	N	N	N	N	N	N	N	0.05	0.27	0.18	0.18	0.31	0.45	0.74	0.76	0.78	0.88	0.96	0.89	0.94	1.66	1.28	1.11	1.24	1.04	1.44	1.41	1.63	1.64	5.76	6.67	1.53	0.23	0.14	0.1	0.17	0.17
S000000051	YAL055W	PEX22	704	N	N	N	N	N	N	N	N	0.22	1.39	0.95	0.99	1.43	2.2	6	16.32	9.64	1.79	0.79	0.2	0.78	0.61	0.65	0.58	0.96	0.33	0.4	0.36	0.36	0.26	0.38	0.36	0.21	0.18	0.26	0.42	0.4	0.63
S000000052	YAL056W	GPB2	2854	N	N	N	N	N	N	N	N	0.04	0.15	0.19	0.19	0.28	0.38	0.48	0.55	0.69	0.7	0.9	1.01	0.99	1.07	1.29	1.89	1.41	1.02	1.23	1.29	1.33	1.09	1.39	2.14	6.99	1.27	0.46	0.24	0.22	0.29
S000000054	YAL058W	CNE1	1628	N	N	N	N	N	N	N	N	0.07	0.34	0.25	0.34	0.42	0.61	1.14	1.35	1.81	1.87	2.06	1.38	2.54	2.35	1.98	2	7.29	7.46	3.27	0.49	0.3	0.17	0.19	0.2	0.13	0.16	0.19	0.19	0.22	0.38
S000000055	YAL059W	ECM1	865	N	N	N	N	N	N	N	N	0.06	0.43	0.59	0.78	1.19	1.63	2.06	2.38	6.05	19.68	8.43	0.53	0.26	0.16	0.24	0.14	0.23	0.35	0.1	0.11	0.2	0.17	0.11	0.07	0.09	0.09	0.07	0.15	0.11	0.26
S000000056	YAL060W	BDH1	1273	N	N	N	N	N	N	Y	N	0.08	0.31	0.28	0.39	0.52	0.88	1.55	1.98	2.81	2.32	2.35	2.27	3.37	19.12	16.47	1.63	0.22	0.1	0.09	0.07	0.06	0.05	0.04	0.08	0.06	0.03	0.03	0.04	0.04	0.06
S000000057	YAL061W	BDH2	1398	N	N	N	N	N	N	N	N	0.08	0.36	0.36	0.4	0.63	1.04	1.17	1.74	1.88	2.56	2.52	2.42	3.12	3.16	8.07	11.57	3.71	1.04	0.31	0.18	0.2	0.21	0.16	0.23	0.43	0.18	0.09	0.11	0.11	0.17
S000000058	YAL062W	GDH3	1439	N	N	N	N	N	N	N	N	0.08	0.24	0.3	0.31	0.38	0.76	1.1	1.22	2.03	1.7	1.65	1.78	3.56	4.12	3.37	4.63	2.66	0.55	0.2	0.21	0.25	0.26	0.2	0.19	0.46	0.24	0.12	0.2	0.21	0.23
S000000063	YAR002W	NUP60	1980	N	N	N	N	N	N	N	N	0.04	0.18	0.16	0.22	0.25	0.46	0.86	0.65	0.54	0.98	1.42	1.58	0.66	1.84	1.6	1.66	1.6	1.43	4.02	14.7	3.25	0.42	0.15	0.06	0.08	0.07	0.09	0.09	0.05	0.09
S000000064	YAR003W	SWD1	1920	N	N	N	N	N	N	N	N	0.07	0.26	0.2	0.28	0.43	0.59	1.42	1.59	1.44	1.1	1.33	1.4	3.74	2.22	1.38	1.4	1.4	1.82	6.79	7.57	1.11	0.18	0.11	0.13	0.07	0.07	0.09	0.12	0.12	0.22
S000000065	YAR007C	RFA1	2061	N	N	N	N	N	N	Y	N	0.06	0.3	0.18	0.32	0.28	0.49	0.76	0.66	0.49	0.75	0.83	1.37	1.35	1.65	1.25	1.37	1.44	1.41	1.31	8.02	11.57	1.52	0.13	0.05	0.07	0.06	0.08	0.07	0.06	0.07
S000000069	YAR014C	BUD14	2459	N	N	N	N	N	N	N	N	0.05	0.12	0.16	0.17	0.15	0.34	0.34	0.7	0.34	0.54	0.48	0.74	0.9	1.6	0.97	1.11	1.21	1.47	1.36	1.47	1.03	2.24	8.99	1.32	0.28	0.1	0.06	0.1	0.09	0.02
S000000070	YAR015W	ADE1	1177	N	N	N	N	N	N	N	N	0.08	0.16	0.22	0.29	0.56	1.19	1.34	1.38	1.39	1.11	1.67	3.32	19.58	9.46	0.71	0.24	0.1	0.04	0.05	0.04	0.04	0.03	0.04	0.03	0.03	0.02	0.02	0.02	0.04	0.05
S000000071	YAR018C	KIN3	1509	N	N	N	N	N	N	N	N	0.11	0.46	0.32	0.31	0.58	0.84	1.53	1.28	1	1.11	1.33	1.31	2.23	3.63	1.9	4.16	4.85	1.5	0.28	0.31	0.23	0.37	0.14	0.17	0.27	0.18	0.14	0.14	0.14	0.07
S000000072	YAR019C	CDC15	3242	N	N	N	N	N	N	N	N	0.12	0.26	0.3	0.35	0.48	0.57	1.4	1.2	1.11	0.91	1.08	0.98	1.37	1.32	0.75	1.21	1.23	1.53	1.4	1.1	1.03	1.36	1.33	1.13	1.17	3.83	4.15	0.49	0.43	0.38
S000000075	YAR027W	UIP3	1050	N	N	N	N	N	N	N	N	0.05	0.13	0.23	0.2	0.39	0.93	0.56	0.93	0.96	1.26	2.49	7.39	3.31	1.39	0.14	0.15	0.17	0.16	0.07	0.18	0.14	0.13	0.06	0.08	0.07	0.1	0.05	0.05	0.06	0.03
S000000076	YAR028W	None	1033	N	N	N	N	N	N	N	N	0.09	0.23	0.26	0.38	0.75	1.18	1.43	1.7	3.38	1.73	6.34	13.95	7.88	1.69	0.18	0.18	0.18	0.15	0.23	0.82	0.22	0.09	0.05	0.04	0.04	0.05	0.04	0.04	0.05	0.07
S000000078	YAR031W	PRM9	1031	N	N	N	N	N	N	N	N	0.07	0.26	0.32	0.45	0.58	1.34	1.26	1.51	1.19	1.59	4.06	9.06	4.73	1.29	0.61	0.48	0.45	0.52	0.36	0.38	0.35	0.32	0.23	0.13	0.08	0.09	0.06	0.07	0.05	0.04
S000000079	YAR033W	MST28	974	N	N	N	N	N	N	N	N	0.12	0.32	0.4	0.58	0.79	1.31	1.94	2.29	1.94	3.32	10.62	6.48	3.83	1.94	1.21	0.72	0.56	0.4	0.43	0.35	0.4	0.45	0.24	0.14	0.12	0.11	0.09	0.15	0.22	0.28
S000000080	YAR035W	YAT1	1929	N	N	N	N	N	N	N	N	0.07	0.22	0.32	0.37	0.64	0.58	0.88	0.92	0.98	1.26	1.19	1.35	1.61	1.9	1.43	1.69	1.44	1.47	1.94	2.17	1.13	1.27	1.44	0.84	0.98	0.51	0.5	0.36	0.26	0.29
S000000091	YAR068W	None	1139	N	N	N	N	N	N	N	N	0.06	0.26	0.23	0.36	0.47	0.85	1.13	1.13	1.27	1.6	1.91	1.88	3.08	2.38	2.86	1.27	1.36	1.38	1.3	2.04	2.05	1.48	1.06	0.88	1.39	1.42	1.23	0.87	0.56	0.64
S000000094	YAR071W	PHO11	1484	N	N	N	N	N	N	N	N	0.06	0.19	0.2	0.27	0.38	0.59	0.88	1.29	1.81	2.14	1.84	2.19	2.37	2.73	1.95	14.76	12.27	1.25	0.34	0.13	0.07	0.06	0.04	0.03	0.03	0.02	0.02	0.02	0.02	0.02
S000000095	YAR073W	IMD1	1789	N	N	N	N	N	N	N	N	0.03	0.15	0.14	0.18	0.26	0.49	0.56	0.63	0.71	1.23	1.72	1.73	1.91	1.62	1.88	2.08	1.87	6.1	12.93	2.02	0.26	0.08	0.04	0.03	0.03	0.02	0.03	0.03	0.03	0.04
S000000097	YBL001C	ECM15	490	N	N	N	N	N	N	N	N	0.31	1.27	2.36	6.86	7.42	3.94	3.99	3.22	1.46	0.75	0.26	0.07	0.09	0.07	0.07	0.08	0.11	0.16	0.2	0.06	0.04	0.02	0.04	0.03	0.02	0.02	0.02	0.03	0.03	0.06
S000000098	YBL002W	HTB2	704	N	N	N	N	N	N	N	Y	0.17	0.98	1.02	1.23	1.6	3.24	5.82	30.89	9.98	3.42	0.42	0.09	0.04	0.04	0.02	0.03	0.03	0.02	0.02	0.01	0.02	0.02	0.01	0.02	0.01	0.01	0.01	0.01	0.01	0.01
S000000099	YBL003C	HTA2	697	N	N	N	N	N	N	N	Y	0.15	1.21	1.06	1.36	1.75	2.7	10.5	26.78	4.15	0.46	0.09	0.03	0.04	0.04	0.02	0.01	0.02	0.02	0.03	0.02	0.02	0.02	0.01	0.02	0.02	0.01	0.02	0.01	0.02	0.02
S000000102	YBL006C	LDB7	752	N	N	N	N	N	N	N	N	0.14	0.86	0.82	0.92	1.44	2.39	5.07	13.81	18.59	4.91	0.65	0.18	0.35	0.21	0.19	0.35	0.24	0.27	0.15	0.12	0.16	0.21	0.19	0.19	0.13	0.11	0.21	0.25	0.27	0.34
S000000103	YBL007C	SLA1	3626	N	N	N	N	N	N	N	N	0.04	0.16	0.14	0.15	0.25	0.31	0.43	0.39	0.45	0.67	0.54	0.63	0.82	0.93	0.84	0.68	1.03	1.26	1.32	1.18	1.28	1.2	1.19	1.22	1.1	0.86	1.67	7.68	1.48	0.31
S000000104	YBL008W	HIR1	2718	N	N	N	N	N	N	N	N	0.08	0.3	0.34	0.37	0.47	0.54	1.1	0.91	0.91	0.87	1.2	0.93	0.75	1.48	1.24	1.09	1.17	1.01	1.37	1.96	1.43	1.21	1.87	4.9	3.56	0.72	0.49	0.28	0.43	0.46
S000000107	YBL011W	SCT1	2427	N	N	N	N	N	N	N	N	0.05	0.2	0.22	0.23	0.37	0.42	0.7	0.67	0.69	0.81	1	0.89	1.61	1.93	1.6	1.45	1.56	1.47	1.66	2.16	2.23	4.81	9.07	1.21	0.71	0.58	0.65	0.99	0.52	0.34
S000000109	YBL013W	FMT1	3704	Y	N	N	N	N	N	N	N	0.16	0.53	0.5	0.49	0.73	0.83	2.22	1.32	1.09	1.1	1.55	1.22	2.24	1.88	1.54	1.69	1.68	1.39	1.53	1.58	1.63	1.81	2.15	1.25	1.39	1.19	1.85	2.97	2.57	1.34
S000000112	YBL016W	FUS3	1260	N	N	N	N	N	N	N	N	0.08	0.22	0.27	0.3	0.48	0.73	1.55	1.6	1.42	1.21	1.17	1.38	1.76	9.48	7.42	1.57	0.17	0.18	0.23	0.09	0.12	0.16	0.17	0.09	0.08	0.06	0.06	0.1	0.13	0.15
S000000116	YBL020W	RFT1	2018	N	N	N	N	N	N	N	N	0.05	0.1	0.12	0.13	0.18	0.27	0.44	0.51	0.35	0.36	0.53	0.94	0.51	1.12	0.99	1.08	0.97	1.29	1.64	10.95	2.54	0.34	0.35	0.49	0.15	0.08	0.07	0.1	0.14	0.14
S000000118	YBL022C	PIM1	3584	N	N	N	N	N	N	N	N	0.04	0.11	0.1	0.13	0.2	0.28	0.33	0.4	0.52	0.47	0.5	0.76	0.62	0.84	0.56	1.01	0.95	1.34	1.07	1.16	1.06	1.2	1.4	1.23	0.69	0.74	1.84	5.83	0.78	0.26
S000000120	YBL024W	NCL1	2392	N	N	N	N	N	N	N	N	0.04	0.12	0.12	0.15	0.2	0.34	0.54	0.47	0.57	0.74	0.86	0.59	0.92	1.5	0.75	1.22	1.14	1.16	1.23	1.39	1.95	5.6	6.8	0.81	0.18	0.09	0.12	0.09	0.09	0.1
S000000122	YBL026W	LSM2	572	N	N	N	N	N	N	N	N	0.27	0.69	0.62	1.01	3.2	8.31	4.92	1.93	0.83	0.27	0.32	0.12	0.2	0.14	0.1	0.17	0.14	0.13	0.13	0.1	0.14	0.26	0.12	0.11	0.08	0.08	0.1	0.15	0.13	0.16
S000000124	YBL028C	None	714	N	Y	N	N	N	N	N	N	0.11	0.61	0.59	0.64	1.77	2	1.7	6.37	5.41	0.69	0.08	0.09	0.06	0.07	0.05	0.07	0.09	-0.01	0.06	0.03	0.05	0.04	0.04	0.07	0.02	0.03	0.02	0.03	0.04	0.06
S000000126	YBL030C	PET9	1447	N	N	N	N	N	N	N	N	0.04	0.15	0.15	0.18	0.33	0.53	0.7	0.92	1.31	1.4	0.69	1.5	1.36	2.1	1.97	8.9	3.29	0.34	0.09	0.05	0.04	0.03	0.02	0.02	0.02	0.02	0.01	0.01	0.02	0.02
S000000128	YBL032W	HEK2	1430	Y	N	N	N	N	N	N	N	0.05	0.14	0.21	0.23	0.34	0.59	1.18	1.6	1.67	1.55	1.72	2.1	2	2.36	3.62	12.17	2.59	0.36	0.18	0.12	0.09	0.09	0.06	0.07	0.05	0.04	0.03	0.05	0.07	0.09
S000000132	YBL036C	None	1032	N	N	N	N	N	N	N	N	0.06	0.17	0.24	0.32	0.63	1.09	1.77	2.23	1.84	1.69	5.49	14.97	3.86	0.58	0.13	0.15	0.18	0.15	0.18	0.12	0.12	0.14	0.11	0.12	0.08	0.07	0.13	0.17	0.13	0.16
S000000134	YBL038W	MRPL16	950	Y	Y	N	N	N	N	N	N	0.09	0.37	0.41	0.6	0.87	1.16	1.95	2	1.77	6.2	13.85	3.17	0.26	0.16	0.08	0.1	0.13	0.09	0.18	0.07	0.09	0.11	0.07	0.13	0.06	0.06	0.06	0.05	0.15	0.15
S000000135	YBL039C	URA7	1926	N	N	N	N	N	N	N	Y	0.03	0.11	0.16	0.17	0.4	0.32	0.4	0.53	0.56	0.72	0.87	1.5	0.9	1.47	1.42	1.22	1.59	1.43	7.4	5.43	0.78	0.09	0.08	0.06	0.05	0.04	0.05	0.04	0.05	0.06
S000000136	YBL040C	ERD2	882	N	N	N	N	N	N	N	N	0.08	0.23	0.37	0.88	0.75	0.8	0.68	1.1	2.37	10.9	4.75	1.9	0.2	0.13	0.06	0.07	0.05	0.03	0.05	0.04	0.06	0.03	0.05	0.07	0.03	0.03	0.02	0.03	0.06	0.04
S000000137	YBL041W	PRE7	963	N	N	N	N	N	N	N	N	0.08	0.38	0.54	0.81	1.15	1.82	1.74	2.04	2.26	8.93	16.48	10.74	1.46	0.34	0.18	0.07	0.1	0.11	0.1	0.05	0.05	0.03	0.05	0.04	0.03	0.02	0.04	0.03	0.03	0.06
S000000138	YBL042C	FUI1	2124	N	N	N	N	N	N	N	N	0.07	0.27	0.26	0.3	0.63	0.64	1.32	1.41	1.61	1.67	1.64	1.53	2.04	2.23	1.41	1.51	1.39	1.83	2.04	3.45	15.3	4.49	0.58	0.21	0.15	0.09	0.1	0.1	0.11	0.15
S000000139	YBL043W	ECM13	1211	N	N	N	N	N	N	N	N	0.11	0.49	0.45	0.58	0.94	1.47	1.85	1.98	2.19	3.51	3.28	3.15	5.14	9.76	3.01	0.45	0.86	0.86	0.53	0.27	0.42	0.28	0.35	0.26	0.18	0.14	0.24	0.18	0.46	0.53
S000000141	YBL045C	COR1	1895	N	N	N	N	N	N	N	N	0.04	0.15	0.17	0.22	0.29	0.61	0.68	0.73	0.78	1.42	2.06	2.01	2.12	1.92	2.18	1.56	1.95	4.08	10.97	8.97	1.01	0.1	0.05	0.04	0.04	0.02	0.04	0.02	0.04	0.05
S000000142	YBL046W	PSY4	1611	N	N	N	N	N	N	N	N	0.09	0.38	0.38	0.41	0.58	0.77	1.8	1.68	2	2.04	1.84	1.74	2.57	2.49	1.94	2.57	5.83	5.47	1.18	0.49	0.46	0.4	0.27	0.24	0.15	0.14	0.17	0.19	0.22	0.24
S000000144	YBL048W	RRT1	649	N	N	N	N	N	N	N	N	0.13	0.55	0.34	0.56	0.64	1.02	3.42	2.33	2.36	2.14	2.72	3.79	1.68	2.29	1.55	1.88	3.86	2.24	0.86	0.56	0.8	1.23	0.77	0.75	0.46	0.39	0.47	0.53	0.56	0.65
S000000145	YBL049W	MOH1	1023	N	N	N	N	N	N	N	N	0.11	0.43	0.57	0.38	0.83	1.35	3.26	2.58	2.36	2.9	5.62	9.44	4.07	2.75	2.56	1.61	3.75	3.39	1.14	0.52	0.52	0.57	0.61	0.52	0.34	0.18	0.46	0.32	0.56	0.73
S000000146	YBL050W	SEC17	1088	N	N	N	N	N	N	N	N	0.07	0.27	0.26	0.4	0.94	1.33	1.94	2.47	2.14	2.32	2.14	11.99	14.55	2.31	0.21	0.13	0.12	0.12	0.05	0.05	0.07	0.11	0.08	0.07	0.05	0.04	0.04	0.05	0.07	0.06
S000000147	YBL051C	PIN4	2730	N	N	N	N	N	N	N	N	0.02	0.09	0.1	0.09	0.16	0.22	0.23	0.27	0.29	0.38	0.46	0.59	0.73	1.24	1.33	1.09	0.95	1	1.04	1.36	1.25	1.41	3.22	4.14	5.35	0.51	0.11	0.06	0.07	0.09
S000000148	YBL052C	SAS3	3078	N	N	N	N	N	N	N	N	0.08	0.19	0.13	0.17	0.39	0.37	0.5	0.68	0.71	0.74	0.62	0.75	0.89	0.97	0.62	1.34	0.88	0.91	1.02	0.8	0.99	0.9	1.17	1.29	2.07	4.28	1.36	0.2	0.21	0.28
S000000150	YBL054W	TOD6	1919	N	N	N	N	N	N	N	N	0.07	0.22	0.19	0.3	0.49	0.57	1.26	0.93	1.05	1	1.41	1.4	1.86	1.64	1.29	1.84	1.22	1.26	2.8	9.52	3.05	0.48	0.25	0.19	0.14	0.12	0.16	0.19	0.18	0.23
S000000151	YBL055C	None	1412	N	N	N	N	N	N	N	N	0.07	0.21	0.22	0.24	0.33	0.51	0.94	0.97	1.39	1.46	1.67	1.49	2.24	2.41	6.14	10.86	2.86	1.77	1.76	0.98	0.57	0.48	0.5	0.43	0.41	0.44	0.49	0.73	0.58	0.41
S000000152	YBL056W	PTC3	1895	N	N	N	N	N	N	N	N	0.03	0.11	0.09	0.14	0.22	0.33	0.57	0.61	0.79	0.88	1.33	1.39	1.89	1.66	1.4	1.93	1.34	3.75	6.83	10.18	1.87	0.2	0.11	0.09	0.09	0.08	0.1	0.15	0.11	0.07
S000000153	YBL057C	PTH2	771	N	N	N	N	N	N	N	N	0.13	0.7	0.76	0.82	0.95	1.49	2.44	6.48	17.39	4.85	0.59	0.25	0.3	0.37	0.38	0.87	0.27	0.25	0.19	0.13	0.12	0.14	0.16	0.13	0.08	0.07	0.1	0.14	0.14	0.28
S000000154	YBL058W	SHP1	1422	N	N	N	N	N	N	Y	N	0.09	0.32	0.23	0.37	0.56	0.86	1.58	1.78	0.35	2.03	2.35	2.19	3.53	2.43	3.95	13.97	1.93	0.22	0.08	0.12	0.11	0.09	0.08	0.08	0.05	0.05	0.07	0.08	0.09	0.12
S000000155	YBL059W	None	609	N	N	N	N	N	N	N	N	0.3	1.12	0.96	1.06	1.74	6.31	7.31	3.66	2.89	1.13	0.89	0.32	0.82	0.75	0.73	1.02	0.88	0.66	0.66	0.51	0.53	0.55	0.5	0.44	0.26	0.28	0.35	0.51	0.44	1.01
S000000156	YBL060W	YEL1	2318	N	N	N	N	N	N	N	N	0.11	0.43	0.24	0.44	0.66	0.97	2.7	2.8	1.54	0.77	0.77	0.68	1.17	1.18	0.8	1.09	0.82	0.79	0.8	1.14	1.47	3.84	2.45	0.66	0.21	0.14	0.18	0.23	0.25	0.3
S000000157	YBL061C	SKT5	2307	N	N	N	N	N	N	N	N	0.07	0.27	0.19	0.25	0.36	0.48	0.61	0.74	1	0.94	1.09	0.72	1.23	1.48	1.04	1.17	1.16	1.23	1.5	1.31	1.63	9.46	3.32	0.51	0.19	0.15	0.16	0.22	0.32	0.31
S000000160	YBL064C	PRX1	963	N	N	N	N	N	N	Y	N	0.12	0.26	0.4	0.61	0.97	1.26	1.38	1.59	1.48	3.8	12.54	4.83	0.39	0.09	0.04	0.11	0.05	0.05	0.07	0.08	0.05	0.08	0.04	0.05	0.05	0.04	0.04	0.05	0.07	0.09
S000000162	YBL066C	SEF1	2653	N	N	N	N	N	N	N	N	0.03	0.07	0.09	0.09	0.12	0.15	0.2	0.32	0.28	0.54	0.75	0.87	1.03	1.08	0.93	0.98	1.04	1.14	1.16	1.06	1.56	1.28	1.46	3.28	1.15	0.27	0.29	0.28	0.38	0.42
S000000163	YBL067C	UBP13	2756	N	N	N	N	N	N	N	N	0.03	0.11	0.09	0.12	0.15	0.33	0.45	0.65	0.45	0.69	0.81	0.58	0.81	1.26	1.24	1.06	1.18	1.15	1.63	1.26	0.9	1.47	1.44	5.16	4.67	0.71	0.15	0.1	0.21	0.14
S000000164	YBL068W	PRS4	1234	N	N	N	N	N	N	N	N	0.06	0.15	0.21	0.25	0.43	0.72	1.18	1.92	1.51	1.37	1.49	1.48	4.11	13.64	4.69	1.46	0.21	0.09	0.07	0.06	0.06	0.12	0.06	0.07	0.06	0.05	0.05	0.08	0.09	0.09
S000000165	YBL069W	AST1	1501	N	N	N	N	N	N	N	N	0.12	0.28	0.25	0.33	0.44	0.86	1.64	2.08	1.95	3.2	2.06	1.62	2.92	3.02	2.29	7.22	8.78	2.23	0.51	0.27	0.2	0.48	0.23	0.22	0.15	0.21	0.12	0.21	0.3	0.53
S000000167	YBL071C	None	620	N	N	N	N	N	N	N	N	0.3	0.86	0.81	0.88	1.63	4.76	8.7	2.68	1.31	2.97	0.98	0.21	0.64	0.45	0.33	0.72	0.74	0.53	0.62	0.32	0.36	0.63	0.36	0.35	0.31	0.28	0.18	0.3	0.74	0.56
S000000168	YBL072C	RPS8A	792	Y	Y	N	N	N	N	N	N	0.12	0.42	1.07	0.92	1.28	1.97	1.82	8.32	28.7	20.67	1.02	0.14	0.13	0.1	0.02	0.01	0.01	0.01	0.01	0.01	0.01	0.02	0.01	0.01	0.01	0.01	0.01	0.01	0.01	0.01
S000000170	YBL074C	AAR2	772	N	N	N	N	N	N	N	N	0.12	0.39	0.35	0.46	0.79	1	1.91	2.95	5.98	2.34	0.96	0.65	0.64	0.93	0.48	0.96	0.81	0.7	0.59	0.75	0.79	1.06	0.77	0.99	0.95	0.94	4.32	1.22	0.7	0.41
S000000172	YBL076C	ILS1	3377	Y	N	N	N	N	N	N	N	0.04	0.06	0.11	0.12	0.18	0.22	0.21	0.42	0.39	0.31	0.43	0.59	0.28	0.72	0.66	0.48	0.94	0.89	0.86	1.07	1.08	0.82	1.26	1	0.65	0.78	6.48	1.25	0.18	0.05
S000000174	YBL078C	ATG8	1034	N	N	N	N	N	N	N	N	0.1	0.36	0.4	0.51	0.77	2.16	5.38	5.2	2.44	1.54	3.36	8.83	3.09	0.46	0.15	0.22	0.31	0.22	0.24	0.13	0.13	0.34	0.16	0.22	0.1	0.12	0.12	0.12	0.31	0.48
S000000176	YBL080C	PET112	1838	Y	N	N	N	N	N	N	N	0.08	0.15	0.21	0.19	0.31	0.41	1.14	0.96	0.81	1	1.18	1.26	1.19	1.59	1.25	1.22	1.6	2.7	9.01	3.35	0.46	0.26	0.26	0.33	0.16	0.14	0.16	0.16	0.32	0.43
S000000178	YBL082C	ALG3	1414	N	N	N	N	N	N	N	N	0.05	0.19	0.24	0.26	0.37	0.73	1.9	1.92	1.74	1.91	2.05	1.28	2.53	2.5	5.67	8.73	2.06	0.58	0.25	0.14	0.11	0.18	0.1	0.14	0.08	0.08	0.06	0.06	0.21	0.23
S000000181	YBL085W	BOI1	3439	N	N	N	N	N	N	N	N	0.04	0.15	0.16	0.2	0.25	0.34	0.37	0.45	0.49	0.56	0.61	0.83	0.68	0.85	0.6	0.62	0.96	0.96	1.12	0.97	1.28	1.17	1.14	0.79	1.24	1.46	7.02	5.08	0.59	0.21
S000000182	YBL086C	None	1659	N	N	N	N	N	N	N	N	0.06	0.17	0.23	0.3	0.34	0.59	1.38	1.22	1.16	1.23	1.95	1.11	1.74	2.06	1.29	1.36	4.97	9	2.05	0.26	0.19	0.41	0.16	0.18	0.11	0.11	0.1	0.11	0.28	0.38
S000000183	YBL087C	RPL23A	571	Y	Y	N	N	N	N	N	N	0.22	0.78	0.62	0.86	4.4	9.84	4.56	1.29	0.09	0.07	0.09	0.19	0.08	0.13	0.04	0.01	0.01	0.01	0.02	0.01	0.02	0.02	0.01	0.01	0.02	0.02	0.02	0.01	0.03	0.02
S000000185	YBL089W	AVT5	1555	N	N	N	N	N	N	N	N	0.07	0.37	0.42	0.34	0.75	1.01	1.01	1.17	1.35	1.57	1.32	1.31	1.63	2.82	1.9	2.66	6.89	2.37	0.58	0.34	0.19	0.21	0.2	0.13	0.11	0.1	0.16	0.3	0.16	0.2
S000000186	YBL090W	MRP21	757	Y	Y	N	N	N	N	N	N	0.17	0.98	0.88	1.01	1.25	2.08	3.63	12.83	16.98	4.47	0.69	0.28	1.24	1.05	0.37	0.23	0.36	0.22	0.2	0.08	0.16	0.12	0.16	0.15	0.11	0.12	0.18	0.14	0.21	0.3
S000000187	YBL091C	MAP2	1375	N	N	N	N	N	N	N	N	0.05	0.23	0.44	0.33	0.56	0.65	0.93	1.35	1.72	2.34	2.07	2.51	3.75	2.48	8.31	8.02	1.1	0.22	0.1	0.05	0.07	0.05	0.05	0.03	0.05	0.04	0.05	0.07	0.04	0.05
S000000188	YBL092W	RPL32	589	Y	Y	N	N	N	N	N	N	0.23	1.04	0.6	0.84	2.46	5.62	4.88	2.55	0.66	0.28	0.13	0.3	0.18	0.29	0.09	0.15	0.24	0.22	0.15	0.17	0.15	0.21	0.11	0.12	0.12	0.2	0.26	0.17	0.06	0.03
S000000189	YBL093C	ROX3	999	N	N	N	N	N	N	N	N	0.06	0.33	0.37	0.64	0.81	1.1	0.9	1.67	1.37	2.17	7.91	8.63	1.23	0.25	0.3	0.3	0.25	0.16	0.23	0.14	0.16	0.14	0.13	0.14	0.1	0.14	0.15	0.16	0.16	0.2
S000000190	YBL094C	None	646	N	N	N	N	N	N	N	N	0.19	0.74	0.66	0.73	1.19	1.75	3.12	2.54	2.24	2.93	6.57	4.8	1.62	0.75	0.54	0.61	0.89	0.47	0.52	0.41	0.45	0.46	0.41	0.32	0.37	0.29	0.69	0.65	0.44	0.52
S000000191	YBL095W	None	973	N	N	N	N	N	N	N	N	0.09	0.42	0.44	0.58	0.96	1.31	1.7	2	1.73	4.01	11.35	6.24	2.59	0.78	0.7	0.45	0.51	0.52	0.32	0.68	0.4	0.48	0.3	0.34	0.4	0.31	0.73	0.78	0.21	0.18
S000000192	YBL096C	None	641	N	N	N	N	N	N	N	N	0.13	0.51	0.35	0.46	0.75	1.16	2.32	1.64	1.71	3.07	6.44	5.16	2.59	1.68	1.03	1.31	2.05	1.41	0.89	0.68	0.77	0.74	0.64	0.75	0.68	0.56	1.05	0.86	0.52	0.56
S000000193	YBL097W	BRN1	3520	N	N	N	N	N	N	N	N	0.07	0.35	0.29	0.3	0.6	0.66	0.96	0.9	0.82	0.86	1.12	0.88	1.12	1.3	1.28	1.01	1.27	1.5	1.18	2.09	1.57	1.38	1.67	2.74	1.47	1.1	2.64	3.39	0.43	0.35
S000000195	YBL099W	ATP1	2140	N	N	N	N	N	N	N	N	0.02	0.03	0.1	0.09	0.13	0.14	0.14	0.28	0.29	0.42	0.45	1.35	0.94	0.95	0.97	0.9	1.91	1.56	1.45	2.77	6.43	3.57	0.28	0.04	0.05	0.03	0.03	0.03	0.02	0.03
S000000197	YBL101C	ECM21	3703	N	N	N	N	N	N	N	N	0.05	0.22	0.17	0.14	0.16	0.34	0.35	0.57	0.41	0.6	0.5	0.82	0.98	0.96	0.73	0.84	1.75	1.17	1.38	1.9	1.14	1.3	1.08	1	1.23	1.17	2.24	4.45	3.61	0.77
S000000198	YBL102W	SFT2	975	N	N	N	N	N	N	N	N	0.07	0.16	0.32	0.49	0.99	0.8	0.68	1.08	1.69	4.35	8.34	5.72	0.45	0.1	0.09	0.1	0.08	0.07	0.13	0.05	0.08	0.07	0.05	0.07	0.03	0.05	0.06	0.08	0.12	0.1
S000000199	YBL103C	RTG3	2219	N	N	N	N	N	N	N	N	0.04	0.2	0.13	0.15	0.1	0.28	0.42	0.56	0.49	0.56	0.61	0.83	1.12	1.43	1.25	1.38	1.89	1.5	1.65	2.31	6.78	7.97	3.11	0.45	0.16	0.16	0.26	0.12	0.09	0.11
S000000201	YBL105C	PKC1	3943	N	N	N	N	N	N	N	N	0.05	0.21	0.18	0.22	0.26	0.45	0.55	0.68	0.51	0.78	0.6	0.92	0.82	0.88	0.94	0.91	1.22	0.83	1.35	1.16	1.15	1.28	1.51	1.31	1.67	1.2	1.6	1.68	3.61	2.07
S000000202	YBL106C	SRO77	3341	N	N	N	N	N	N	N	N	0.07	0.26	0.18	0.22	0.58	0.39	0.78	1.18	0.87	0.64	0.67	1.26	1.15	1.09	1.28	1.43	1.28	1.2	1.24	1.32	2.15	1.45	1.51	1.46	0.99	1.28	3.81	0.88	0.64	0.7
S000000203	YBL107C	None	866	N	N	N	N	N	N	N	N	0.06	0.26	0.54	0.7	0.89	1.22	0.9	1.25	3.02	9.74	3.46	0.43	0.13	0.08	0.06	0.07	0.1	0.12	0.1	0.12	0.06	0.05	0.06	0.07	0.05	0.06	0.08	0.07	0.04	0.07
S000000207	YBR003W	COQ1	1658	N	N	N	N	N	N	N	N	0.07	0.09	0.22	0.2	0.29	0.46	0.72	0.63	0.67	1.16	1.15	1.15	1.01	1.4	0.93	1.81	4.94	8.63	1.75	0.3	0.22	0.22	0.24	0.28	0.24	0.19	0.08	0.08	0.12	0.17
S000000209	YBR005W	RCR1	908	N	N	N	N	N	N	N	N	0.09	0.17	0.5	0.65	0.71	0.93	1.06	1.44	2.34	9.23	8.05	1.31	0.2	0.16	0.04	0.13	0.15	0.04	0.13	0.07	0.07	0.12	0.09	0.08	0.08	0.05	0.04	0.05	0.16	0.1
S000000215	YBR011C	IPP1	1049	N	N	N	N	N	N	N	N	0.04	0.1	0.23	0.28	0.64	0.99	0.78	1.14	0.98	1.69	1.99	16.5	5.09	0.5	0.05	0.03	0.03	0.01	0.03	0.02	0.01	0.02	0.02	0.02	0.01	0.01	0.01	0.01	0.01	0.01
S000000219	YBR015C	MNN2	2054	N	N	N	N	N	N	N	N	0.03	0.09	0.15	0.16	0.11	0.35	0.37	0.59	0.38	0.72	0.63	1.5	0.93	1.35	0.87	0.88	1.36	1.34	1.53	8.81	7.56	0.74	0.14	0.06	0.07	0.05	0.04	0.07	0.06	0.05
S000000222	YBR018C	GAL7	1394	N	N	N	N	N	N	N	N	0.07	0.25	0.33	0.3	0.46	0.76	0.79	1.77	1.66	1.93	1.84	2.26	2.41	2.75	12.98	12.01	1.41	0.11	0.04	0.05	0.03	0.03	0.02	0.02	0.02	0.02	0.02	0.02	0.02	0.02
S000000223	YBR019C	GAL10	2244	N	N	N	N	N	N	N	N	0.05	0.17	0.19	0.21	0.32	0.46	0.48	0.74	0.91	1.08	1.06	1.47	1.25	1.79	1.28	1.51	1.53	2.16	1.42	1.6	3.85	4.78	1	0.11	0.04	0.03	0.04	0.03	0.07	0.05
S000000224	YBR020W	GAL1	1800	N	N	N	N	N	N	N	N	0.07	0.36	0.45	0.4	0.5	0.82	0.92	1.22	1.15	1.77	2.35	2.14	2.43	2.58	2.07	1.42	1.8	6.02	6.91	2.58	0.15	0.08	0.05	0.03	0.05	0.04	0.05	0.03	0.04	0.04
S000000225	YBR021W	FUR4	2199	N	N	N	N	N	N	N	N	0.09	0.3	0.3	0.29	0.46	0.63	1.09	0.92	0.97	1.14	1.12	1.19	1.31	1.78	1.13	1.36	1.37	1.4	1.7	2.09	3.6	3.59	1.85	0.94	0.98	0.73	0.92	0.56	0.5	0.55
S000000226	YBR022W	POA1	843	N	N	N	N	N	N	N	N	0.08	0.49	0.82	0.73	0.81	1.2	1.46	2.29	5.68	10.23	3.86	0.58	0.61	0.5	0.39	0.48	0.5	0.79	0.83	0.5	0.16	0.21	0.2	0.13	0.18	0.13	0.19	0.24	0.36	0.26
S000000227	YBR023C	CHS3	3827	N	N	N	N	N	N	N	N	0.06	0.19	0.19	0.21	0.28	0.37	0.55	0.73	0.65	0.66	0.66	0.63	0.77	0.98	0.69	0.89	0.85	1.1	1.13	1.07	1.27	1.06	1.16	1.18	1.22	0.99	1.79	3.42	5.09	0.95
S000000228	YBR024W	SCO2	1275	N	N	N	N	N	N	N	N	0.06	0.32	0.33	0.35	0.53	0.94	1.48	1.82	1.79	2.21	2.09	2.16	4.58	9.69	10.31	2.25	0.58	0.4	0.61	0.39	0.19	0.18	0.16	0.1	0.11	0.1	0.18	0.16	0.12	0.24
S000000229	YBR025C	OLA1	1500	N	N	N	N	N	N	N	N	0.06	0.2	0.21	0.25	0.35	0.62	0.74	1.44	1.54	2.01	2.48	1.73	2	2.39	2.48	10.48	9.73	4.65	0.39	0.06	0.05	0.05	0.04	0.02	0.02	0.02	0.03	0.02	0.03	0.03
S000000230	YBR026C	ETR1	1360	N	N	N	N	N	N	N	N	0.04	0.25	0.27	0.31	0.49	0.73	0.95	1.52	2.26	2.15	1.93	2.01	2.74	3.3	10.22	8.26	0.95	0.19	0.3	0.13	0.06	0.06	0.06	0.05	0.05	0.05	0.07	0.06	0.06	0.12
S000000231	YBR027C	None	1459	N	N	N	N	N	N	N	N	0.2	0.65	0.54	0.76	0.68	0.82	1.26	0.95	1.45	1.21	1.57	0.95	1.03	1.34	1.11	3.37	2.11	1.16	1.51	1.74	0.73	0.3	0.57	0.45	0.27	0.33	0.29	0.26	0.57	0.54
S000000232	YBR028C	YPK3	1902	N	N	N	N	N	N	N	N	0.04	0.18	0.22	0.2	0.36	0.48	0.6	0.65	0.91	0.95	1.15	1.32	1.41	1.57	1.46	1.19	1.16	1.16	4.48	9.26	1.11	0.14	0.12	0.09	0.08	0.11	0.16	0.08	0.12	0.18
S000000233	YBR029C	CDS1	1684	N	N	N	N	N	N	N	N	0.07	0.25	0.2	0.25	0.33	0.48	0.75	0.63	0.86	1.1	1.29	1.08	1.09	1.63	1.01	1.48	4.18	9.17	3.29	0.48	0.31	0.15	0.17	0.15	0.12	0.13	0.12	0.12	0.24	0.18
S000000235	YBR031W	RPL4A	1170	Y	Y	N	N	N	N	N	N	0.05	0.11	0.12	0.15	0.31	0.83	0.62	0.98	0.84	1.22	1.02	1.52	10.55	7.82	0.35	0.05	0.02	0.02	0.01	0.01	0.02	0.01	0.01	0.02	0.01	0.01	0.01	0.01	0.01	0.01
S000000237	YBR033W	EDS1	2678	N	N	N	N	N	N	N	N	0.06	0.29	0.21	0.25	0.42	0.45	0.39	0.44	0.59	0.94	0.62	1.02	1.24	1.24	1.13	1.5	1.43	1.95	1.11	0.98	0.95	0.85	0.88	2.65	1.09	0.64	0.37	0.2	0.18	0.28
S000000238	YBR034C	HMT1	1309	N	N	N	N	N	N	N	N	0.03	0.14	0.16	0.16	0.22	0.34	0.43	0.8	0.79	1.24	0.88	1.5	1.41	5.08	11.57	2.74	0.27	0.09	0.09	0.05	0.08	0.06	0.04	0.06	0.04	0.05	0.05	0.04	0.03	0.06
S000000239	YBR035C	PDX3	876	N	N	N	N	N	N	N	N	0.12	0.41	0.65	0.97	1.06	1.16	1.86	2.08	4.39	14.72	7.59	0.42	0.12	0.17	0.08	0.09	0.06	0.05	0.06	0.03	0.04	0.05	0.04	0.04	0.03	0.03	0.02	0.05	0.06	0.1
S000000240	YBR036C	CSG2	1457	N	N	N	N	N	N	N	N	0.03	0.17	0.2	0.22	0.21	0.4	0.5	0.83	0.99	1.5	1.13	1.56	2.13	2.29	3.08	14.9	6.68	0.36	0.07	0.04	0.02	0.03	0.02	0.03	0.03	0.03	0.02	0.01	0.02	0.02
S000000241	YBR037C	SCO1	1030	N	N	N	N	N	N	N	N	0.12	0.41	0.39	0.56	0.98	1.24	2.3	1.9	2.19	2.23	5.68	14.81	3.91	0.41	0.15	0.28	0.22	0.15	0.2	0.1	0.15	0.2	0.12	0.16	0.12	0.11	0.09	0.13	0.19	0.22
S000000242	YBR038W	CHS2	3216	N	N	N	N	N	N	N	N	0.08	0.2	0.18	0.12	0.19	0.2	0.34	0.45	0.34	0.45	0.48	0.68	0.66	0.93	0.5	0.98	1.1	1.48	1.3	0.94	1.38	1.27	1.12	0.9	1.29	5.69	5.1	0.46	0.06	0.08
S000000243	YBR039W	ATP3	1293	N	N	N	N	N	N	N	N	0.06	0.2	0.2	0.25	0.39	0.66	1.33	1.7	1.76	1.87	1.75	2.05	2.43	7.97	11.91	2.25	0.12	0.05	0.05	0.04	0.04	0.04	0.03	0.03	0.03	0.02	0.02	0.03	0.03	0.05
S000000247	YBR043C	QDR3	2327	N	N	N	N	N	N	N	N	0.07	0.12	0.2	0.22	0.32	0.33	0.55	0.7	0.63	0.86	0.87	0.71	1.24	1.63	1.08	1.19	1.26	1.67	1.56	1.62	2.3	8.09	3.86	0.42	0.15	0.12	0.09	0.14	0.19	0.16
S000000249	YBR045C	GIP1	3008	N	N	N	N	N	N	N	N	0.06	0.13	0.23	0.22	0.34	0.59	0.78	1	0.69	0.97	1.22	1.07	1.58	1.3	0.92	1.13	1.33	1.26	1.27	1.38	1.33	1.18	1.59	1.2	2.12	2.33	0.58	0.57	0.44	0.41
S000000251	YBR047W	FMP23	835	N	N	N	N	N	N	Y	N	0.2	0.48	0.68	0.83	0.96	1.88	4.22	4.29	8.5	10.49	3.28	0.55	0.97	0.67	0.29	1.02	1.04	0.33	0.7	0.42	0.68	1.17	0.54	0.57	0.34	0.35	0.24	0.4	1	0.92
S000000253	YBR049C	REB1	2929	N	N	N	N	N	N	N	N	0.07	0.16	0.17	0.18	0.27	0.38	0.82	0.95	0.68	0.68	0.88	0.67	0.9	1.36	0.93	1.46	1.21	1.04	1.33	1.5	1.59	1.5	1.61	1.72	5.59	3.53	0.88	0.16	0.23	0.22
S000000257	YBR053C	None	1239	N	N	N	N	N	N	Y	N	0.07	0.15	0.19	0.19	0.33	0.64	1.04	1.74	1.26	1.48	1.62	1.38	2.04	16.88	4	0.76	0.16	0.1	0.14	0.07	0.15	0.09	0.11	0.06	0.04	0.04	0.03	0.04	0.1	0.08
S000000261	YBR057C	MUM2	1437	N	N	N	N	N	N	N	N	0.05	0.11	0.26	0.24	0.44	0.53	0.5	1.1	0.71	1.52	1.1	2.08	1.01	1.69	2.35	7.3	2.57	0.51	0.23	0.09	0.11	0.08	0.09	0.07	0.05	0.04	0.02	0.05	0.11	0.09
S000000262	YBR058C	UBP14	2560	N	N	N	N	Y	N	N	N	0.07	0.21	0.17	0.18	0.24	0.39	0.43	0.52	0.42	0.56	0.54	0.64	0.65	1.2	1.13	1.24	1.08	1.44	1.12	1.24	1.36	1.32	8.81	8.37	1.22	0.12	0.09	0.05	0.04	0.05
S000000263	YBR059C	AKL1	3609	N	N	N	N	N	N	N	N	0.06	0.18	0.23	0.2	0.22	0.32	0.5	0.57	0.51	0.72	0.62	0.87	1.04	1.22	1.12	0.64	0.86	1.2	1.27	1.24	1.82	0.95	1.49	0.99	0.9	0.95	1.41	7.56	0.83	0.23
S000000265	YBR061C	TRM7	1214	Y	N	N	N	N	N	N	N	0.06	0.2	0.27	0.31	0.57	0.71	1.67	1.55	0.8	1.4	2.1	2.02	5.09	12.76	2.39	0.17	0.23	0.17	0.23	0.19	0.25	0.16	0.14	0.11	0.06	0.08	0.05	0.1	0.14	0.08
S000000267	YBR063C	None	3072	N	N	N	N	N	N	N	N	0.06	0.13	0.25	0.22	0.37	0.58	1.18	1.24	0.7	1.21	1.43	1.27	1.26	1.62	1.22	1.6	1.39	1.4	1.69	1.39	1.6	1.62	1.57	1.18	2.86	4.05	1.74	0.41	0.36	0.32
S000000271	YBR067C	TIP1	920	N	N	N	N	N	N	N	N	0.06	0.2	0.35	0.51	0.84	0.91	1.42	1.44	1.85	8.71	8.05	2.33	0.3	0.2	0.09	0.11	0.11	0.1	0.09	0.04	0.08	0.05	0.06	0.06	0.05	0.06	0.04	0.03	0.07	0.05
S000000272	YBR068C	BAP2	2150	N	N	N	N	N	N	N	N	0.03	0.1	0.13	0.19	0.27	0.33	0.3	0.44	0.67	1.05	0.99	1.04	1.08	1.45	1.15	1.26	1.38	1.42	1.5	1.74	13.63	3.44	0.35	0.07	0.04	0.04	0.04	0.04	0.05	0.06
S000000273	YBR069C	TAT1	2041	N	N	N	N	N	N	N	N	0.04	0.14	0.14	0.16	0.28	0.37	0.6	0.68	0.75	0.86	1.1	1.63	1.68	1.89	1.38	1.56	1.39	1.11	1.7	11.89	10.3	0.61	0.35	0.43	0.19	0.06	0.05	0.04	0.05	0.06
S000000275	YBR071W	None	1068	N	N	N	N	N	N	N	N	0.08	0.31	0.33	0.44	0.93	1.46	2.06	1.84	2.53	2.5	4.33	10.36	17.22	3.36	0.58	0.27	0.36	0.35	0.18	0.22	0.3	0.28	0.16	0.18	0.12	0.11	0.17	0.2	0.21	0.3
S000000276	YBR072W	HSP26	958	N	N	N	N	N	N	N	N	0.09	0.31	0.41	0.59	0.83	0.98	1.29	1.27	1.27	4.34	11.01	4.74	0.77	0.28	0.23	0.24	0.16	0.16	0.32	0.2	0.23	0.11	0.14	0.16	0.07	0.11	0.09	0.1	0.16	0.17
S000000277	YBR073W	RDH54	3043	N	N	N	N	N	N	N	N	0.08	0.25	0.21	0.24	0.51	0.51	0.91	0.82	1.07	0.62	0.62	0.92	1.46	1.46	1.08	1.67	1.34	0.93	1.36	1.33	1.57	1.22	1.49	1.21	4.25	7.47	0.97	0.18	0.18	0.16
S000000278	YBR074W	None	3128	N	N	N	N	N	N	N	N	0.05	0.19	0.19	0.18	0.29	0.41	1	0.65	0.73	0.8	0.75	0.67	0.82	0.94	1.15	1.24	1.55	1.05	0.95	1.33	1.33	1.15	2.53	1.32	3.08	12.48	4.88	0.45	0.19	0.28
S000000280	YBR076W	ECM8	1238	N	N	N	N	N	N	N	N	0.32	1.12	1.24	1.67	2.08	2.95	5.66	2.09	1.69	1.69	1.46	1.22	1.57	2.9	2.18	0.8	1.24	0.79	0.53	0.48	0.57	0.73	0.61	0.48	0.37	0.5	0.52	0.4	0.74	0.92
S000000281	YBR077C	SLM4	862	N	N	N	N	N	N	N	N	0.11	0.44	0.45	0.61	1.13	1.58	2.48	2.28	5.19	11.78	3.75	1.06	3.26	2.81	1.12	0.51	0.44	0.4	0.2	0.13	0.19	0.37	0.22	0.21	0.15	0.13	0.16	0.18	0.17	0.19
S000000282	YBR078W	ECM33	2010	N	N	N	N	N	N	N	N	0.02	0.07	0.09	0.09	0.13	0.2	0.25	0.49	0.45	0.87	0.73	0.87	0.66	1.14	1.69	1.37	1.37	3.64	3.01	5.42	3.87	0.57	0.08	0.04	0.02	0.02	0.02	0.03	0.03	0.02
S000000283	YBR079C	RPG1	3129	Y	N	N	N	N	N	N	N	0.06	0.16	0.15	0.19	0.35	0.46	0.47	0.64	0.53	0.54	0.62	0.6	0.52	0.92	0.65	1.13	1.24	1.14	1.2	1.08	1.07	1.12	1	0.96	1.17	5.58	1.76	0.3	0.11	0.12
S000000284	YBR080C	SEC18	2508	N	N	N	N	N	N	N	N	0.05	0.16	0.16	0.12	0.25	0.23	0.3	0.5	0.51	0.67	0.51	0.69	0.66	1.5	1.53	1.25	1.13	1.58	1.36	1.64	1.38	1.33	7.98	4.08	0.64	0.1	0.07	0.06	0.09	0.09
S000000285	YBR081C	SPT7	1566	N	N	N	N	N	N	N	N	0.07	0.23	0.21	0.27	0.38	0.49	0.53	0.73	0.97	0.94	1.29	1.17	1.19	1.28	1.31	1.7	3.02	1.96	1.07	0.63	0.4	0.4	0.45	0.4	0.29	0.32	0.39	0.34	0.32	0.28
S000000286	YBR082C	UBC4	775	N	N	N	N	N	N	N	N	0.08	0.39	0.61	0.69	0.9	0.93	1.9	9.09	12.88	8.18	0.6	0.06	0.05	0.04	0.03	0.06	0.06	0.05	0.02	0.03	0.02	0.04	0.04	0.04	0.02	0.03	0.02	0.02	0.03	0.04
S000000287	YBR083W	TEC1	1762	N	N	N	N	N	N	N	N	0.12	0.32	0.27	0.53	0.62	0.68	1.24	1.05	1.14	0.92	1.28	1.14	1.58	1.68	1.31	1.94	1.59	4.89	6.22	1.26	0.5	0.38	0.23	0.23	0.14	0.14	0.14	0.18	0.22	0.28
S000000288	YBR084W	MIS1	2996	N	N	N	N	N	N	N	N	0.05	0.1	0.14	0.11	0.27	0.41	0.34	0.48	0.74	0.59	0.51	0.61	0.77	0.87	0.79	1.38	1	1.32	1.23	1.46	1.43	1.27	1.48	1.31	4.52	4.61	1.01	0.12	0.08	0.1
S000000289	YBR085W	AAC3	1204	N	N	N	N	N	N	N	N	0.05	0.16	0.18	0.2	0.29	0.6	1.02	1.18	1.21	1.28	1.39	1.34	3.23	10.01	3.78	1.4	0.61	0.29	0.25	0.16	0.17	0.21	0.13	0.13	0.1	0.14	0.12	0.16	0.19	0.29
S000000290	YBR086C	IST2	3377	N	N	N	N	N	N	N	N	0.03	0.09	0.1	0.15	0.24	0.29	0.3	0.39	0.56	0.59	0.46	0.56	0.75	0.82	0.61	1.15	1.02	1.08	1.15	1.2	1.34	1.12	1.57	1.1	0.84	1.87	8.99	2.72	0.18	0.05
S000000291	YBR087W	RFC5	1235	N	N	N	N	N	N	N	N	0.08	0.23	0.2	0.26	0.38	0.7	1.68	1.8	1.52	1.59	1.78	1.19	6.45	15.78	4.35	0.6	0.26	0.16	0.16	0.12	0.11	0.13	0.11	0.14	0.09	0.11	0.09	0.13	0.15	0.38
S000000292	YBR088C	POL30	1016	N	N	N	N	N	N	N	N	0.09	0.21	0.24	0.48	0.84	1.22	1.17	1.5	1.57	2.1	5.92	9.61	2.09	0.26	0.05	0.11	0.06	0.1	0.08	0.04	0.08	0.08	0.07	0.08	0.05	0.05	0.06	0.1	0.05	0.08
S000000293	YBR089W	None	1003	N	N	N	N	N	N	N	N	0.04	0.12	0.26	0.4	0.25	1.11	1.62	1.53	1.56	2.07	6.93	7.99	1.8	0.28	0.09	0.09	0.09	0.08	0.08	0.08	0.09	0.11	0.05	0.06	0.07	0.06	0.03	0.04	0.16	0.05
S000000294	YBR090C	None	602	N	N	N	N	N	N	N	N	0.15	0.44	0.44	0.44	1.06	4.14	4.45	3.09	0.61	0.69	0.88	0.73	0.14	0.04	-0.06	0.06	0.01	0.02	0.05	0	0.02	0.01	0.08	0.03	0.01	0.03	0.02	0.02	0.04	0.02
S000000295	YBR091C	TIM12	537	N	N	N	N	N	N	N	N	0.42	0.87	1.15	2.62	8.14	6.11	2.52	1.37	0.79	0.23	0.52	0.25	0.56	0.34	0.29	0.67	0.59	0.43	0.54	0.3	0.34	0.46	0.32	0.21	0.24	0.24	0.19	0.24	0.52	0.6
S000000296	YBR092C	PHO3	1482	N	N	N	N	N	N	N	Y	0.04	0.09	0.14	0.2	0.16	0.35	0.5	0.49	0.64	0.93	1.16	1.1	1.09	1.85	1.37	6.6	5.49	0.79	0.41	0.19	0.12	0.08	0.04	0.05	0.03	0.03	0.02	0.03	0.07	0.06
S000000297	YBR093C	PHO5	1487	N	N	N	N	N	N	N	N	0.06	0.17	0.15	0.2	0.27	0.47	0.78	1	1.26	1.44	1.36	1.35	1.94	1.9	1.27	8.02	7.15	1.32	0.57	0.33	0.19	0.2	0.1	0.04	0.03	0.02	0.03	0.02	0.04	0.05
S000000298	YBR094W	PBY1	2487	N	N	N	N	N	N	N	N	0.06	0.13	0.2	0.21	0.23	0.43	0.67	0.8	0.54	0.62	0.56	0.79	0.79	1.61	1.19	1.48	1.26	1.24	1.58	1.26	1.63	1.52	8.75	2.7	0.84	0.17	0.1	0.1	0.29	0.16
S000000300	YBR096W	None	966	N	N	N	N	N	N	N	N	0.07	0.22	0.45	0.5	0.78	1.15	1.72	1.59	1.19	5.56	16.75	2.98	0.15	0.1	0.08	0.12	0.09	0.06	0.06	0.04	0.05	0.1	0.05	0.06	0.04	0.03	0.03	0.04	0.1	0.06
S000000305	YBR101C	FES1	1061	Y	Y	N	N	N	N	N	N	0.05	0.08	0.14	0.17	0.39	0.85	0.7	0.99	1	0.92	1.78	8.36	7.56	2.49	0.26	0.13	0.18	0.31	0.52	0.24	0.12	0.15	0.11	0.09	0.05	0.05	0.05	0.1	0.1	0.05
S000000307	YBR103W	SIF2	1836	N	N	N	N	N	N	N	N	0.06	0.2	0.27	0.28	0.34	0.72	1.63	1.63	1.25	1.78	1.88	1.78	3.23	2.5	1.66	1.16	1.61	2.97	12.3	3.56	0.45	0.22	0.17	0.16	0.08	0.1	0.09	0.12	0.23	0.28
S000000309	YBR105C	VID24	1410	N	N	N	N	Y	N	N	N	0.06	0.16	0.23	0.24	0.35	0.65	1.05	1.63	1.37	2.21	2.77	1.4	1.48	2.09	4.87	7.68	1.72	0.29	0.35	0.1	0.07	0.09	0.07	0.06	0.04	0.04	0.03	0.04	0.08	0.11
S000000311	YBR107C	IML3	1212	N	N	N	N	N	N	N	N	0.08	0.27	0.36	0.38	0.58	1.2	2.92	2.71	2.23	2.54	2.08	2.59	9.97	10.37	7.83	2.77	0.87	0.38	0.54	0.31	0.41	0.7	0.32	0.24	0.14	0.16	0.17	0.18	0.41	0.47
S000000313	YBR109C	CMD1	773	N	N	N	N	N	N	N	N	0.07	0.44	0.66	0.81	0.99	1.63	2.51	7.65	17.19	6.48	0.7	0.11	0.14	0.13	0.05	0.05	0.05	0.05	0.06	0.03	0.03	0.06	0.04	0.04	0.04	0.04	0.03	0.02	0.05	0.07
S000000315	YBR111C	YSA1	842	N	N	N	N	N	N	N	N	0.06	0.25	0.59	0.7	0.8	1.3	2.21	2.2	6.72	13.2	2.69	0.35	0.1	0.1	0.02	0.08	0.06	0.05	0.09	0.03	0.02	0.05	0.04	0.03	0.02	0.02	0.02	0.02	0.03	0.04
S000000316	YBR112C	CYC8	3449	N	N	N	N	N	N	N	N	0.05	0.11	0.22	0.22	0.24	0.34	0.26	0.39	0.3	0.47	0.59	0.76	0.61	0.73	0.78	0.89	0.76	0.96	0.85	0.74	0.69	0.52	0.69	0.61	0.47	0.77	4.3	2.58	0.46	0.15
S000000318	YBR114W	RAD16	2493	N	N	N	N	N	N	N	N	0.09	0.36	0.31	0.34	0.43	1.02	1.12	1.19	1.21	0.92	1.09	0.84	1.34	1.5	1.58	1.33	1.68	1.32	1.56	1.28	1.31	1.51	5.96	2.6	0.81	0.38	0.52	0.46	0.37	0.48
S000000319	YBR115C	LYS2	4232	N	N	N	N	N	N	N	N	0.06	0.22	0.17	0.23	0.34	0.47	0.53	0.44	0.85	0.65	0.48	0.56	0.75	1.01	0.83	0.95	1.02	1.22	1.84	1.64	1.44	0.82	1.38	1.28	1.27	1.43	1.46	1.39	2.02	4.45
S000000321	YBR117C	TKL2	2109	N	N	N	N	Y	N	N	N	0.12	0.27	0.29	0.34	0.66	0.61	1.18	0.71	0.93	1.06	1.04	1.23	1.96	1.76	1.29	1.42	1.2	1.34	1.51	2.26	5.69	1.86	2.27	1.35	0.75	0.3	0.25	0.3	0.48	0.4
S000000322	YBR118W	TEF2	1404	Y	Y	N	N	N	N	N	N	0.08	0.3	0.3	0.37	0.54	1	1.27	1.81	2.46	2.94	2.81	2.66	3.99	3.43	8.13	13.94	2.2	0.13	0.04	0.03	0.03	0.02	0.01	0.01	0.02	0.02	0.01	0.01	0.02	0.01
S000000323	YBR119W	MUD1	1213	N	N	N	N	N	N	N	N	0.13	0.43	0.42	0.37	0.85	1.31	2.55	2.38	2.61	2.26	2.09	1.68	6.51	14.18	4.98	0.84	0.74	0.62	0.22	0.21	0.44	0.38	0.34	0.33	0.25	0.14	0.24	0.29	0.26	0.4
S000000324	YBR120C	CBP6	763	Y	Y	N	N	N	N	N	N	0.13	0.53	0.62	0.81	0.86	1.45	2.07	5.86	8.69	3.86	1.04	0.67	1.18	1.44	1.48	1.42	1.02	0.23	0.17	0.15	0.19	0.26	0.15	0.13	0.12	0.14	0.13	0.21	0.23	0.33
S000000325	YBR121C	GRS1	2209	Y	N	N	N	N	N	N	N	0.04	0.12	0.12	0.14	0.25	0.39	0.42	0.6	0.68	0.73	0.66	0.95	1.21	1.68	0.93	1.18	1.02	1.42	1.47	1.64	7.62	5.53	1.56	0.13	0.05	0.04	0.04	0.02	0.03	0.04
S000000326	YBR122C	MRPL36	849	Y	Y	N	N	N	N	N	N	0.09	0.48	0.64	0.88	1.05	1.64	1.97	2.42	9.11	20.94	3.45	0.27	0.23	0.25	0.22	0.23	0.22	0.14	0.14	0.08	0.11	0.11	0.1	0.07	0.08	0.13	0.08	0.11	0.12	0.16
S000000327	YBR123C	TFC1	2135	N	N	N	N	N	N	N	N	0.09	0.33	0.31	0.38	0.59	0.83	1.63	1.35	1.26	1.32	1.38	1.65	3.49	1.98	1.54	1.36	1.33	1.41	1.48	2.18	12.33	2.91	0.63	0.3	0.5	0.84	0.49	0.18	0.16	0.21
S000000329	YBR125C	PTC4	1631	N	N	N	N	N	N	N	N	0.05	0.09	0.12	0.18	0.29	0.45	0.5	0.62	0.78	1.2	0.9	1.4	1.11	1.6	2.06	2.23	5.79	6.67	2.53	0.29	0.14	0.12	0.09	0.12	0.03	0.06	0.08	0.11	0.11	0.11
S000000330	YBR126C	TPS1	1654	N	N	N	N	N	N	Y	N	0.05	0.13	0.18	0.17	0.38	0.57	0.34	0.83	0.94	2.21	1.67	1.25	1.23	1.37	1.65	1.94	6.35	11.95	2.02	0.19	0.15	0.08	0.05	0.06	0.04	0.05	0.03	0.02	0.03	0.05
S000000331	YBR127C	VMA2	1742	N	N	N	N	N	N	N	N	0.06	0.2	0.21	0.28	0.3	0.4	0.53	0.67	0.71	0.99	1.17	1.12	1.47	1.76	1.27	1.6	1.65	10.1	6.24	0.71	0.09	0.05	0.03	0.03	0.02	0.02	0.02	0.02	0.02	0.02
S000000332	YBR128C	ATG14	1044	N	N	N	N	N	N	N	N	0.23	0.64	0.71	0.73	0.77	1.14	1.73	1.7	1.96	2.13	3.82	5.92	4.33	4.01	2.68	0.96	0.68	1.14	0.63	0.67	0.46	0.31	0.28	0.36	0.24	0.35	0.26	0.21	0.35	0.7
S000000333	YBR129C	OPY1	1200	N	N	N	N	N	N	N	N	0.09	0.26	0.2	0.39	0.56	0.96	1.72	1.86	1.54	1.42	1.79	1.75	5.01	13.85	3.51	0.42	0.17	0.15	0.12	0.07	0.11	0.17	0.11	0.11	0.09	0.08	0.08	0.13	0.09	0.16
S000000334	YBR130C	SHE3	1576	N	N	N	N	N	N	N	N	0.09	0.29	0.25	0.33	0.4	0.67	0.84	1.14	1.29	1.54	1.46	1.15	2	1.9	1.51	2.74	8.79	5.91	0.77	0.4	0.28	0.34	0.27	0.26	0.21	0.24	0.26	0.19	0.58	0.75
S000000335	YBR131W	CCZ1	2313	N	N	N	N	N	N	N	N	0.12	0.31	0.28	0.41	0.54	0.51	1.36	1.14	1.06	0.99	1.04	1.05	1.74	1.53	1.12	1.46	1.41	1.41	1.3	1.36	2.05	6.89	3.72	0.82	0.61	0.27	0.26	0.31	0.36	0.42
S000000336	YBR132C	AGP2	2309	N	N	N	N	N	N	N	N	0.05	0.16	0.15	0.24	0.14	0.47	0.56	0.82	0.89	0.91	1.09	0.62	1.34	1.89	1.88	1.48	1.54	2.34	1.71	2.14	2.64	7.74	4.64	0.62	0.17	0.18	0.18	0.18	0.22	0.3
S000000337	YBR133C	HSL7	2812	N	N	N	N	N	N	N	N	0.06	0.2	0.25	0.2	0.39	0.43	0.62	0.65	0.78	0.68	0.79	0.96	0.92	1.36	0.99	1.66	1.13	1.5	1.42	1.77	1.68	1.23	1.68	3.67	3.89	1.25	0.34	0.22	0.22	0.25
S000000339	YBR135W	CKS1	786	N	N	N	N	N	N	N	N	0.07	0.26	0.32	0.42	0.39	0.67	1.22	2.5	3.34	2.5	0.5	0.31	0.53	0.37	0.32	0.39	0.22	0.27	0.33	0.44	0.39	0.2	0.19	0.18	0.11	0.1	0.16	0.1	0.12	0.1
S000000341	YBR137W	None	831	N	N	N	N	N	N	Y	N	0.08	0.34	0.53	0.71	1	1.31	2.18	3.49	7.48	6.64	1.77	0.36	0.21	0.17	0.06	0.21	0.21	0.12	0.23	0.17	0.14	0.14	0.13	0.12	0.05	0.06	0.05	0.1	0.17	0.21
S000000343	YBR139W	None	1747	N	N	N	N	N	N	Y	N	0.06	0.18	0.21	0.22	0.32	0.51	0.86	1.04	0.96	1.13	1.57	1.31	1.25	1.74	1.2	1.79	1.61	8.25	9.19	1.77	0.2	0.1	0.07	0.08	0.05	0.05	0.05	0.05	0.09	0.09
S000000345	YBR141C	None	1254	N	N	N	N	N	N	N	N	0.23	0.72	0.83	0.72	1.08	2.51	8.06	8.8	4.49	1.89	1.68	1.38	2.88	7.54	5.39	1.16	0.95	0.7	0.58	0.43	0.55	1.16	0.42	0.52	0.42	0.4	0.41	0.42	0.79	0.95
S000000346	YBR142W	MAK5	2661	N	N	N	N	N	N	N	N	0.07	0.17	0.2	0.23	0.26	0.35	0.86	0.89	0.44	0.63	0.78	0.71	0.96	1.26	0.84	0.84	0.97	0.97	1.07	0.8	1.25	1.23	1.91	7.21	1.64	0.32	0.18	0.14	0.29	0.17
S000000347	YBR143C	SUP45	1652	Y	N	N	N	N	N	N	N	0.05	0.15	0.16	0.19	0.31	0.55	0.86	0.96	1.06	1.5	1.63	1.4	1.72	2.2	1.53	1.87	7.69	9.86	2.44	0.28	0.08	0.1	0.05	0.06	0.04	0.03	0.04	0.03	0.05	0.07
S000000349	YBR145W	ADH5	1222	N	N	N	N	Y	N	Y	N	0.05	0.13	0.15	0.19	0.39	1.1	1.26	1.62	1.46	1.52	1.72	2.81	8.13	14.07	3.04	0.46	0.11	0.07	0.04	0.04	0.04	0.06	0.03	0.04	0.03	0.03	0.03	0.02	0.04	0.05
S000000350	YBR146W	MRPS9	1208	Y	Y	N	N	N	N	N	N	0.05	0.17	0.21	0.25	0.38	0.65	1.1	1.25	0.84	1.12	1.3	1.17	7.01	11.79	1.75	0.35	0.2	0.13	0.2	0.11	0.14	0.19	0.12	0.14	0.06	0.1	0.07	0.11	0.29	0.15
S000000353	YBR149W	ARA1	1278	N	N	N	N	N	N	Y	N	0.03	0.09	0.16	0.15	0.29	0.61	0.7	1.28	1.15	1.51	1.23	1.49	1.6	10.6	5.42	1.51	0.16	0.05	0.08	0.03	0.02	0.03	0.03	0.02	0.01	0.01	0.01	0.01	0.02	0.03
S000000355	YBR151W	APD1	1268	N	N	N	N	N	N	N	N	0.04	0.07	0.15	0.18	0.31	0.54	0.62	1.27	1.05	1.51	1.26	1.63	0.98	9.13	6.28	0.96	0.14	0.04	0.11	0.03	0.03	0.04	0.02	0.03	0.02	0.02	0.02	0.03	0.02	0.04
S000000357	YBR153W	RIB7	1089	N	N	N	N	N	N	N	N	0.07	0.2	0.28	0.37	0.61	1.18	2.02	2.1	1.43	1.97	2.36	4.38	4.73	2.37	0.86	0.57	0.51	0.51	0.68	0.58	1.36	1.29	0.28	0.12	0.07	0.06	0.06	0.09	0.17	0.16
S000000358	YBR154C	RPB5	972	N	N	N	N	N	N	N	N	0.07	0.22	0.44	0.59	0.88	1.01	1.14	3.11	1.59	3.62	13.03	7.46	0.41	0.13	0.09	0.05	0.06	0.07	0.06	0.03	0.05	0.05	0.03	0.04	0.03	0.02	0.02	0.03	0.05	0.02
S000000359	YBR155W	CNS1	1382	N	N	N	N	N	N	N	N	0.07	0.3	0.35	0.43	0.51	0.91	2.57	2.41	1.92	1.93	1.62	1.99	2.1	2.44	6.95	7.21	1.86	0.43	0.42	0.28	0.21	0.37	0.21	0.18	0.15	0.09	0.1	0.12	0.25	0.36
S000000360	YBR156C	SLI15	2317	N	N	N	N	N	N	N	N	0.03	0.12	0.19	0.2	0.26	0.26	0.55	0.99	0.51	0.99	1.62	1.09	0.85	1.78	1.51	0.85	1.07	1.09	1.15	1.18	2.11	3.12	2.58	1.88	0.46	0.12	0.1	0.09	0.12	0.05
S000000361	YBR157C	ICS2	1068	N	N	N	N	N	N	N	N	0.07	0.26	0.27	0.34	0.55	1.17	2.26	2.07	1.69	2.14	4.79	9.56	7.45	3.41	0.67	0.58	0.55	0.48	0.74	0.61	0.35	0.6	0.42	0.3	0.31	0.14	0.11	0.1	0.24	0.38
S000000362	YBR158W	AMN1	2193	N	N	N	N	N	N	N	N	0.02	0.1	0.14	0.19	0.3	0.29	0.5	0.74	0.84	0.85	0.91	1.1	1.13	1.97	2.07	0.89	1.11	1.14	1.42	1.64	9.94	8.57	0.58	0.07	0.07	0.05	0.04	0.03	0.05	0.02
S000000363	YBR159W	IFA38	1264	N	N	N	N	N	N	N	N	0.05	0.21	0.2	0.26	0.42	0.87	1.82	2.06	1.69	1.99	3.21	2.37	2.43	19.11	11.64	0.8	0.09	0.08	0.07	0.04	0.03	0.06	0.04	0.03	0.03	0.02	0.02	0.02	0.04	0.07
S000000364	YBR160W	CDC28	1195	N	Y	N	N	N	N	N	N	0.06	0.28	0.3	0.35	0.84	1.2	2.45	1.68	1.8	2.32	2.22	2.99	12.18	13.14	2.61	0.24	0.37	0.54	0.22	0.13	0.11	0.11	0.11	0.07	0.12	0.13	0.11	0.12	0.09	0.14
S000000366	YBR162C	TOS1	1911	N	N	N	N	N	N	N	N	0.03	0.12	0.15	0.16	0.3	0.36	0.5	0.67	0.65	1.08	1.69	2.13	1.19	2.04	2.39	1.48	1.63	2.62	11.2	7.3	1.49	0.17	0.05	0.03	0.04	0.03	0.03	0.02	0.04	0.02
S000000367	YBR163W	EXO5	2116	N	N	N	N	N	N	N	N	0.06	0.27	0.23	0.24	0.4	0.53	0.82	0.72	0.9	1.18	1.11	1.35	1.76	2.19	2.28	1.12	1.62	2.28	2.17	4.39	8.02	4.37	1.37	0.29	0.21	0.11	0.09	0.12	0.09	0.17
S000000368	YBR164C	ARL1	935	N	N	N	N	N	N	N	N	0.08	0.45	0.48	0.74	0.91	1.61	2.18	2.35	3.71	12.91	10.11	3.18	1.26	1.01	0.44	0.11	0.24	0.07	0.04	0.06	0.07	0.09	0.09	0.06	0.05	0.03	0.06	0.06	0.08	0.14
S000000369	YBR165W	UBS1	1201	N	N	N	N	N	N	N	N	0.07	0.27	0.27	0.3	0.6	1.06	1.22	1.59	1.65	2.04	2.09	2.95	6.81	14.43	2.58	0.27	0.39	0.64	0.25	0.24	0.26	0.2	0.17	0.09	0.11	0.09	0.09	0.15	0.13	0.18
S000000370	YBR166C	TYR1	1577	N	N	N	N	N	N	N	N	0.08	0.23	0.17	0.26	0.42	0.63	0.91	1.06	1.34	1.9	2.1	2.99	2.05	2.36	1.98	2.44	4.99	4.33	1.82	0.35	0.21	0.16	0.17	0.21	0.1	0.05	0.08	0.07	0.07	0.1
S000000371	YBR167C	POP7	664	N	N	N	N	N	N	N	N	0.19	0.98	0.87	0.93	1.31	2.68	6.62	5.87	2.28	4.36	4.3	1.64	2.05	0.69	0.92	0.49	0.74	1.94	0.35	0.5	0.4	0.35	0.28	0.19	0.23	0.17	0.22	0.35	0.22	0.55
S000000372	YBR168W	PEX32	1755	N	N	N	N	N	N	N	N	0.07	0.25	0.18	0.15	0.42	0.49	1.14	0.79	1.18	1.53	1.64	1.4	1.09	2.06	1.55	1.7	2.74	4.74	4.69	2.81	0.54	0.21	0.2	0.22	0.08	0.08	0.1	0.12	0.18	0.21
S000000373	YBR169C	SSE2	2358	N	N	N	N	N	N	N	N	0.09	0.22	0.29	0.35	0.42	0.47	0.45	0.59	0.64	0.75	0.54	0.88	1.02	1.59	1.01	0.71	0.93	0.65	1.19	0.6	1.36	9.07	7.08	0.99	0.27	0.21	0.14	0.18	0.22	0.27
S000000375	YBR171W	SEC66	904	N	N	N	N	N	N	N	N	0.06	0.34	0.49	0.69	0.85	1.25	1.25	1.7	2.71	14.64	9.72	1.01	0.18	0.17	0.09	0.12	0.11	0.13	0.1	0.12	0.07	0.09	0.18	0.08	0.05	0.04	0.06	0.06	0.04	0.08
S000000377	YBR173C	UMP1	714	N	N	N	N	N	N	N	N	0.13	0.78	0.71	0.91	0.92	1.68	2.54	17.11	6.69	0.83	0.14	0.07	0.12	0.1	0.08	0.1	0.11	0.15	0.07	0.08	0.05	0.06	0.04	0.04	0.04	0.05	0.06	0.06	0.04	0.08
S000000379	YBR175W	SWD3	1087	N	N	N	N	N	N	N	N	0.07	0.26	0.23	0.4	0.56	1.47	1.5	2.08	1.54	2.1	2.31	10.52	15.73	2.02	0.47	0.29	0.36	0.42	0.2	0.16	0.13	0.18	0.21	0.07	0.07	0.08	0.11	0.09	0.07	0.15
S000000380	YBR176W	ECM31	1196	N	N	N	N	N	N	N	N	0.17	0.43	0.38	0.49	0.81	1.23	2.15	1.9	2.12	2.04	2.34	2.67	8.66	11.45	5.01	0.95	0.63	0.5	0.17	0.21	0.19	0.42	0.27	0.22	0.16	0.1	0.15	0.22	0.21	0.4
S000000381	YBR177C	EHT1	1539	N	N	N	N	N	N	N	N	0.05	0.18	0.21	0.21	0.28	0.44	0.49	0.83	1.04	1.45	1.23	1.41	1.56	2.08	1.43	4.37	12.12	2.56	0.35	0.09	0.05	0.05	0.08	0.03	0.03	0.03	0.03	0.03	0.03	0.03
S000000383	YBR179C	FZO1	2932	N	N	N	N	N	N	N	N	0.04	0.21	0.2	0.22	0.24	0.47	0.62	0.77	0.69	0.89	0.75	0.84	0.97	1.41	1.54	1.43	1.24	1.41	1.3	1.57	1.31	1.51	2.15	1.23	9.18	4.39	0.99	0.19	0.15	0.2
S000000385	YBR181C	RPS6B	889	Y	Y	N	N	N	N	N	N	0.04	0.27	0.39	0.63	0.75	1.57	1.29	1.87	3.5	17.82	11.27	1.89	0.24	0.27	0.08	0.02	0.02	0.01	0.01	0.01	0.01	0.02	0.02	0.01	0.01	0.01	0.01	0.01	0.01	0.01
S000000387	YBR183W	YPC1	1145	N	N	N	N	N	N	N	N	0.05	0.26	0.21	0.28	0.37	0.98	0.94	1.59	1.04	1.73	1.67	4.77	12.05	8.45	0.45	0.07	0.06	0.04	0.02	0.03	0.03	0.04	0.02	0.03	0.02	0.03	0.02	0.02	0.02	0.01
S000000389	YBR185C	MBA1	1161	Y	N	N	N	N	N	N	N	0.05	0.2	0.22	0.36	0.4	1.09	1.18	2.35	1.13	1.58	1.62	4.7	14.01	8.34	0.39	0.12	0.12	0.09	0.04	0.04	0.06	0.07	0.03	0.06	0.04	0.04	0.04	0.03	0.03	0.03
S000000390	YBR186W	PCH2	1048	N	N	N	N	N	N	N	N	0.15	0.36	0.35	0.41	0.65	1.26	2.39	2.05	1.97	1.68	3.18	8.48	4.73	1.99	0.43	0.73	0.54	0.27	0.44	0.3	0.41	0.61	0.28	0.27	0.32	0.34	0.2	0.27	0.43	0.56
S000000391	YBR187W	GDT1	1146	N	N	N	N	N	N	N	N	0.05	0.19	0.24	0.35	0.46	1.15	1.26	2.52	1.33	1.97	2.01	7.05	19.47	5.98	0.23	0.05	0.04	0.02	0.02	0.02	0.02	0.03	0.01	0.02	0.02	0.02	0.02	0.01	0.01	0.01
S000000392	YBR188C	NTC20	742	N	N	N	N	N	N	N	N	0.14	0.4	0.54	0.63	0.86	1.09	1.76	3.09	3.17	2.48	1.65	1.16	0.75	1.36	0.46	0.34	0.53	0.33	0.63	0.27	0.37	0.29	0.45	0.38	0.34	0.39	0.22	0.29	0.49	0.44
S000000393	YBR189W	RPS9B	727	Y	Y	N	N	N	N	N	N	0.11	0.43	0.69	0.62	0.75	0.81	0.88	7.67	5.51	0.83	0.23	0.41	0.4	0.89	0.08	0.02	0.04	0.03	0.02	0.02	0.02	0.02	0.01	0.02	0.03	0.02	0.02	0.01	-0.07	0
S000000395	YBR191W	RPL21A	686	Y	Y	N	N	N	N	N	N	0.11	0.41	0.56	0.54	0.55	1.19	3.05	7.67	0.83	0.11	0.06	0.26	0.09	0.15	0.05	0.02	0.04	0.02	0.01	0.03	0.01	0.02	0.01	0.01	0.02	0.01	0.01	0.01	0.1	0
S000000396	YBR192W	RIM2	1659	N	N	N	N	N	N	N	N	0.08	0.15	0.21	0.21	0.38	0.49	0.83	0.8	1.07	1.07	1.28	1.33	1.34	2.11	1.77	2.15	3.94	5.34	1.74	0.18	0.12	0.16	0.12	0.09	0.08	0.06	0.06	0.08	0.13	0.13
S000000397	YBR193C	MED8	1049	N	N	N	N	N	N	N	N	0.06	0.19	0.23	0.31	0.39	0.68	1.18	1.73	0.91	1.85	2.97	6.61	4.24	5.35	1.98	0.82	0.54	0.44	0.22	0.32	0.08	0.11	0.08	0.12	0.12	0.07	0.07	0.05	0.36	0.03
S000000400	YBR196C	PGI1	1831	N	N	N	N	Y	Y	N	N	0.04	0.14	0.16	0.16	0.23	0.4	0.49	0.76	0.44	1.19	1.86	1.33	0.97	1.69	1.55	1.15	1.11	3.34	12.72	3.53	0.21	0.06	0.03	0.04	0.03	0.02	0.02	0.02	0.02	0.02
S000000402	YBR198C	TAF5	2617	N	N	N	N	N	N	N	N	0.07	0.19	0.24	0.33	0.44	0.53	0.84	1.15	0.79	1.07	1.18	1.18	1.1	1.67	1.62	0.87	1.13	0.98	1.59	0.9	1.03	0.82	2.64	5.02	0.79	0.22	0.1	0.16	0.38	0.24
S000000404	YBR200W	BEM1	2014	N	N	N	N	N	N	N	N	0.05	0.15	0.19	0.21	0.23	0.45	1.29	1.29	0.82	0.95	1.56	1.3	1.93	2.24	1.17	1.38	1.49	1.52	1.85	12.95	5.53	0.57	0.14	0.12	0.07	0.08	0.06	0.08	0.17	0.18
S000000411	YBR207W	FTH1	1579	N	N	N	N	N	N	N	N	0.04	0.16	0.18	0.19	0.31	0.44	0.54	0.8	1.09	1.68	1.71	1.56	1.8	2.24	2.37	1.99	13.76	4.96	0.73	0.12	0.11	0.13	0.09	0.06	0.11	0.11	0.06	0.06	0.06	0.08
S000000413	YBR209W	None	538	N	N	N	N	N	N	N	N	0.24	0.74	1.01	2.2	5.92	7.02	2.34	0.82	0.85	0.91	0.51	0.27	0.85	0.62	1.15	0.66	1.03	2.02	0.47	0.34	0.56	0.51	0.68	0.28	0.42	0.3	0.31	0.46	0.47	0.67
S000000414	YBR210W	ERV15	795	N	N	N	N	N	N	N	N	0.1	0.56	0.56	0.77	1.06	1.69	2.5	5.95	14.01	7.9	4.56	3.18	0.66	0.39	0.56	0.27	0.27	0.11	0.1	0.11	0.1	0.11	0.14	0.09	0.06	0.05	0.08	0.11	0.09	0.13
S000000415	YBR211C	AME1	1309	N	N	N	N	N	N	N	N	0.06	0.29	0.28	0.29	0.46	0.74	0.99	1.44	2.02	1.83	1.48	1.55	2.08	6.42	18.86	2.94	0.27	0.51	0.11	0.11	0.1	0.08	0.15	0.06	0.07	0.05	0.05	0.07	0.07	0.15
S000000416	YBR212W	NGR1	2823	N	N	N	N	N	N	N	N	0.03	0.11	0.08	0.11	0.2	0.28	0.59	0.66	0.76	0.77	0.72	0.78	1.05	1.61	1.5	1.2	1.09	0.91	1.5	1.91	2.18	2.27	2.35	4.3	13.66	1.51	0.26	0.11	0.09	0.1
S000000417	YBR213W	MET8	1576	N	N	N	N	N	N	N	N	0.09	0.31	0.4	0.39	0.58	1.16	2.4	1.64	2.02	2.35	3.17	6.47	8.43	3.18	2.91	2.37	9.09	4.46	0.45	0.17	0.19	0.2	0.15	0.12	0.21	0.14	0.16	0.18	0.18	0.22
S000000418	YBR214W	SDS24	1905	N	N	N	N	N	N	N	N	0.05	0.2	0.12	0.19	0.25	0.43	0.7	0.86	0.96	1.14	1.39	1.62	1.45	1.9	1.5	1.32	1.17	1.16	12.74	8.96	0.7	0.12	0.09	0.08	0.09	0.04	0.04	0.04	0.04	0.05
S000000419	YBR215W	HPC2	2309	N	N	N	N	N	N	N	N	0.06	0.24	0.2	0.28	0.42	0.48	0.8	0.53	0.73	0.81	0.67	0.76	1.31	1.41	1.33	1.02	1.24	1.59	1.4	1.22	2.44	8.39	4.09	1.26	0.63	0.28	0.33	0.37	0.28	0.32
S000000420	YBR216C	YBP1	2499	N	N	N	N	N	N	N	N	0.09	0.39	0.21	0.2	0.97	0.52	1.08	0.74	0.89	0.8	0.77	1.66	0.83	2.37	1.3	1.49	1.48	1.23	1.74	1.63	1.35	2.19	8.12	1.65	0.62	0.36	0.31	0.28	0.28	0.26
S000000421	YBR217W	ATG12	1040	N	N	N	N	N	N	N	N	0.07	0.32	0.31	0.49	0.74	1.24	1.27	1.81	1.8	2.52	4.86	12.16	6.31	0.76	0.8	0.55	0.73	1.31	0.39	0.38	0.52	0.35	0.4	0.16	0.15	0.14	0.38	0.4	0.18	0.38
S000000422	YBR218C	PYC2	3445	N	N	N	N	Y	N	N	N	0.08	0.23	0.14	0.26	0.35	0.52	0.75	0.71	0.78	0.75	0.7	0.9	0.82	1.16	0.74	0.97	1.31	1.09	1.3	1.37	1.23	1.37	1.42	1.27	1.6	1.72	7.63	4.46	0.55	0.21
S000000424	YBR220C	None	1937	N	N	N	N	N	N	N	N	0.06	0.12	0.15	0.15	0.29	0.43	0.37	0.48	0.69	0.79	1.07	1.55	0.9	1.49	1.32	1.7	1.27	1.64	6.99	9.75	2.69	0.19	0.13	0.17	0.08	0.08	0.07	0.09	0.09	0.13
S000000425	YBR221C	PDB1	1539	N	N	N	N	Y	Y	N	N	0.04	0.17	0.21	0.22	0.3	0.36	0.51	0.63	0.85	1.54	1.83	1.45	1.55	2.39	1.86	8.3	14.89	2.33	0.16	0.05	0.04	0.03	0.03	0.01	0.02	0.01	0.02	0.01	0.01	0.01
S000000426	YBR222C	PCS60	1728	N	N	N	N	N	N	N	N	0.06	0.14	0.13	0.2	0.33	0.38	0.62	0.62	0.72	1.03	1.27	1.08	1.32	1.5	1.27	1.66	1.39	11.55	6.49	0.67	0.19	0.12	0.11	0.1	0.08	0.05	0.08	0.18	0.08	0.07
S000000427	YBR223C	TDP1	1949	N	N	N	N	N	N	N	N	0.07	0.28	0.3	0.27	0.39	0.66	1.18	0.69	1.06	0.91	1.01	1.19	1.62	1.43	1.04	1.44	1.53	1.43	3.14	7.53	1.46	0.35	0.5	0.25	0.25	0.27	0.55	1.3	0.25	0.25
S000000429	YBR225W	None	3331	N	N	N	N	N	N	N	N	0.06	0.21	0.2	0.23	0.31	0.53	0.83	0.71	0.66	0.75	0.73	0.82	0.9	1.18	0.75	1.4	1.21	1.08	1.26	1.26	1.05	0.97	1.39	1.04	0.87	1.67	5.92	0.81	0.14	0.16
S000000430	YBR226C	None	1543	N	N	N	N	N	N	N	N	0.15	0.39	0.36	0.42	0.61	0.82	1.22	1.11	1.09	1.11	1.4	1.21	1.26	1.49	1.43	1.96	3.05	1.55	1.17	0.81	0.93	0.6	0.8	0.58	0.66	0.34	0.49	0.37	0.73	0.47
S000000431	YBR227C	MCX1	1839	N	N	N	N	N	N	N	N	0.07	0.26	0.26	0.34	0.43	0.71	1.08	1.01	1.16	1.23	1.77	1.45	1.77	1.87	2.08	2.12	1.56	2.78	9.16	3.5	0.45	0.24	0.29	0.19	0.21	0.16	0.29	0.19	0.15	0.24
S000000432	YBR228W	SLX1	1141	N	N	N	N	N	N	N	N	0.23	0.57	0.39	0.69	0.94	1.5	3.58	1.92	2.31	2.13	2.33	2.82	11.69	5.91	1.03	1.38	1.06	0.7	0.41	0.4	0.5	0.51	0.51	0.51	0.39	0.49	0.64	0.67	0.37	0.67
S000000433	YBR229C	ROT2	3105	N	N	N	N	N	N	N	N	0.05	0.2	0.2	0.18	0.26	0.4	0.5	0.53	0.49	0.66	0.81	0.66	0.9	1.35	0.88	1.01	1.19	1.22	1.01	1.34	1.37	1.15	1.49	1.14	2.45	9.3	2.18	0.4	0.11	0.13
S000000434	YBR230C	OM14	680	N	N	N	N	N	N	N	N	0.25	0.61	0.68	0.74	1.64	2.92	3.46	4.8	1.62	0.5	0.18	0.09	0.25	0.2	0.15	0.1	0.11	0.12	0.28	0.25	0.13	0.09	0.17	0.29	0.1	0.13	0.08	0.07	0.2	0.21
S000000437	YBR233W	PBP2	1644	N	N	N	N	N	N	N	N	0.07	0.23	0.23	0.31	0.34	0.59	1.15	1.16	0.99	1.27	0.81	1.34	2.07	2.14	1.88	1.87	5.79	11.07	1.71	0.44	0.14	0.23	0.11	0.13	0.08	0.11	0.11	0.09	0.17	0.09
S000000438	YBR234C	ARC40	1246	N	N	N	N	N	N	N	N	0.07	0.18	0.23	0.24	0.42	0.71	1.1	1.49	1.4	1.08	1.61	1.71	1.58	10.13	5.55	0.58	0.11	0.07	0.09	0.05	0.08	0.09	0.06	0.07	0.06	0.06	0.04	0.05	0.08	0.07
S000000440	YBR236C	ABD1	1551	N	N	N	N	N	N	N	N	0.07	0.2	0.19	0.23	0.32	0.48	0.81	0.89	1.12	1.18	1.26	1.25	1.54	1.81	1.19	2.8	6.99	1.96	0.81	0.44	0.48	0.79	0.47	0.43	0.65	0.59	0.37	0.2	0.2	0.23
S000000442	YBR238C	None	3125	N	N	N	N	N	N	N	N	0.05	0.12	0.13	0.14	0.23	0.26	0.48	0.51	0.42	0.42	0.55	0.6	0.62	0.94	0.67	1.16	0.92	1.27	1.32	1.12	1.03	0.98	1.71	1.16	2.36	3.71	2.27	0.19	0.11	0.1
S000000446	YBR242W	None	1055	N	N	N	N	N	N	N	N	0.15	0.41	0.4	0.58	1	1.67	1.91	2.12	2.12	2.41	4.1	13.62	10.98	1.76	0.33	0.51	0.56	0.38	0.2	0.09	0.13	0.25	0.19	0.13	0.08	0.06	0.06	0.11	0.13	0.19
S000000458	YBR254C	TRS20	723	N	N	N	N	N	N	N	N	0.13	0.58	0.76	0.83	1.17	2.25	4.9	16.46	12.33	2.83	0.38	0.09	0.15	0.17	0.16	0.12	0.14	0.09	0.2	0.08	0.08	0.2	0.07	0.1	0.06	0.07	0.04	0.08	0.17	0.2
S000000459	YBR255W	MTC4	2298	N	N	N	N	N	N	N	N	0.1	0.38	0.3	0.29	0.6	0.9	1.4	1.19	1.29	1.32	1.12	0.97	1.68	1.89	1.52	1.29	1.34	1.72	1.36	1.47	2.34	7.43	3.1	0.84	0.34	0.24	0.25	0.28	0.28	0.39
S000000460	YBR256C	RIB5	876	N	N	N	N	N	N	Y	N	0.09	0.46	0.53	0.9	1.46	2.23	3.04	3.12	6.12	25.23	11.31	0.82	0.24	0.12	0.08	0.06	0.06	0.08	0.03	0.03	0.04	0.08	0.04	0.04	0.03	0.03	0.04	0.05	0.04	0.04
S000000461	YBR257W	POP4	1102	N	N	N	N	N	N	N	N	0.12	0.49	0.4	0.5	0.88	1.7	2.52	2.64	2.24	2.34	2.91	6.03	7.23	4.14	1.15	0.38	0.53	1	0.29	0.14	0.27	0.2	0.21	0.23	0.12	0.1	0.16	0.21	0.27	0.37
S000000462	YBR258C	SHG1	639	N	N	N	N	N	N	N	N	0.26	1.11	0.66	0.93	1.16	5.25	9.1	6.64	3.18	2.64	3.53	2.41	1.21	1.19	0.78	0.63	0.7	0.65	0.28	0.27	0.36	0.62	0.35	0.33	0.24	0.21	0.29	0.36	0.31	0.34
S000000463	YBR259W	None	2338	N	N	N	N	N	N	N	N	0.07	0.3	0.29	0.34	0.52	0.59	0.8	1.02	1.05	1.41	1.15	1.26	1.46	1.8	1.27	1.13	1.92	2.93	1.71	1.42	1.79	3.41	3.24	0.92	0.45	0.27	0.21	0.21	0.22	0.2
S000000464	YBR260C	RGD1	2288	N	N	N	N	N	N	Y	N	0.08	0.28	0.21	0.22	0.35	0.35	1.08	0.83	1.09	0.75	0.66	0.91	0.94	1.8	1.13	1.6	1.11	1.34	1.34	1.53	2.74	9.44	2.87	0.85	0.49	0.23	0.18	0.14	0.22	0.18
S000000465	YBR261C	TAE1	866	Y	N	N	N	N	N	N	N	0.1	0.47	0.7	0.96	1.07	1.39	2.02	2.03	4.83	13.95	5.73	0.51	0.43	0.35	0.31	0.25	0.35	0.61	0.34	0.17	0.19	0.18	0.21	0.15	0.11	0.13	0.14	0.24	0.19	0.24
S000000466	YBR262C	AIM5	527	N	N	N	N	N	N	N	N	0.43	1.32	1.07	3.41	11.11	9.14	1.85	0.52	0.65	0.36	0.31	0.17	0.45	0.38	0.22	0.36	0.26	0.31	0.19	0.17	0.19	0.32	0.23	0.24	0.16	0.11	0.14	0.17	0.12	0.18
S000000467	YBR263W	SHM1	1537	N	N	N	N	N	N	N	N	0.07	0.24	0.26	0.28	0.43	0.51	0.73	0.89	1.39	1.93	1.51	1.45	1.9	2.59	1.88	5.22	11.3	2.57	0.34	0.1	0.09	0.1	0.08	0.08	0.04	0.07	0.05	0.07	0.07	0.07
S000000468	YBR264C	YPT10	691	N	N	N	N	N	N	N	N	0.27	1.14	0.87	1.09	1.46	2.56	8.35	19.46	4.83	1.37	0.74	0.47	0.73	0.76	0.53	0.77	0.76	0.76	0.34	0.44	0.5	0.56	0.32	0.37	0.18	0.14	0.21	0.21	0.17	0.2
S000000469	YBR265W	TSC10	1162	N	N	N	N	N	N	N	N	0.09	0.32	0.32	0.37	0.71	1.53	2.3	2.55	2.42	3.3	3	4.61	35.53	11.87	0.55	0.17	0.22	0.34	0.16	0.06	0.08	0.1	0.09	0.06	0.05	0.06	0.09	0.1	0.13	0.14
S000000471	YBR267W	REI1	1348	N	Y	N	N	N	N	N	N	0.09	0.35	0.35	0.44	0.61	0.98	1.75	1.77	2.05	2.19	2.34	2.07	3.58	3.4	14.25	8	0.57	0.34	0.24	0.16	0.15	0.16	0.16	0.16	0.11	0.11	0.16	0.21	0.17	0.48
S000000472	YBR268W	MRPL37	489	Y	Y	N	N	N	N	N	N	0.43	1.48	2.2	7.53	8.32	3.24	1.42	0.38	0.39	0.15	0.21	0.13	0.43	0.24	0.26	0.41	0.26	0.43	0.08	0.14	0.21	0.38	0.2	0.16	0.11	0.09	0.19	0.25	0.18	0.31
S000000473	YBR269C	FMP21	669	N	N	N	N	N	N	N	N	0.24	1.11	0.89	1.02	1.38	3.36	15.02	14.66	1.69	0.24	0.17	0.11	0.23	0.15	0.15	0.25	0.2	0.18	0.15	0.08	0.1	0.11	0.1	0.11	0.07	0.07	0.09	0.14	0.13	0.29
S000000474	YBR270C	BIT2	2067	N	N	N	N	N	N	N	N	0.18	0.48	0.36	0.57	0.91	0.74	1.78	1.15	1.43	1.19	1.19	1.02	1.19	1.3	0.99	1.39	1.25	1.63	2.38	4.09	3.98	0.67	0.32	0.27	0.19	0.15	0.22	0.25	0.31	0.34
S000000475	YBR271W	EFM2	1447	N	N	N	N	N	N	N	N	0.11	0.41	0.29	0.36	0.47	0.66	1.16	1.08	1.3	1.3	1.43	1.64	1.95	2.03	2.47	7.83	3.92	0.75	0.39	0.19	0.18	0.16	0.22	0.19	0.12	0.12	0.15	0.21	0.26	0.41
S000000476	YBR272C	HSM3	1758	N	N	N	N	N	N	N	N	0.06	0.25	0.17	0.32	0.69	0.64	1.26	0.98	1.36	1.34	1.52	1.34	1.54	1.93	1.75	1.73	1.24	6.26	6.26	1.11	0.23	0.26	0.15	0.15	0.11	0.1	0.15	0.17	0.17	0.23
S000000477	YBR273C	UBX7	1432	N	N	N	N	N	N	N	N	0.09	0.29	0.23	0.26	0.37	0.53	0.81	1.16	1.47	1.56	1.67	2.24	3.09	2.51	4.48	12.02	3.14	0.43	0.25	0.12	0.14	0.14	0.14	0.14	0.07	0.08	0.1	0.16	0.17	0.29
S000000480	YBR276C	PPS1	2637	N	N	N	N	N	N	N	N	0.06	0.19	0.12	0.21	0.33	0.47	0.94	0.73	0.87	0.98	0.87	0.79	1.1	1.15	1.04	1.09	0.94	1.02	1.09	1.36	1.58	1.51	3.17	7.77	1.85	0.25	0.13	0.1	0.09	0.11
S000000481	YBR277C	None	846	N	N	N	N	N	N	N	N	0.14	0.56	0.54	0.68	0.77	1.13	1.48	2.85	5.37	7.79	3.33	0.99	0.64	0.45	0.34	0.43	0.34	0.33	0.39	0.31	0.27	0.25	0.37	0.32	0.23	0.24	0.26	0.32	0.42	0.52
S000000482	YBR278W	DPB3	831	N	N	N	N	N	N	N	N	0.12	0.69	0.62	0.92	1.34	2.06	3.04	4.17	10.99	11.97	4.75	1	0.64	0.4	0.36	0.64	0.46	0.37	0.13	0.29	0.35	0.57	0.32	0.32	0.24	0.18	0.24	0.26	0.32	0.35
S000000483	YBR279W	PAF1	1617	N	N	N	N	N	N	N	N	0.09	0.23	0.21	0.26	0.38	0.6	1.05	1.2	0.85	1.2	1.36	1	1.75	1.97	1.39	1.54	7.89	6.35	1.06	0.17	0.15	0.19	0.15	0.11	0.06	0.11	0.06	0.11	0.21	0.22
S000000484	YBR280C	SAF1	2057	N	N	N	N	N	N	Y	N	0.06	0.23	0.19	0.28	0.48	0.54	1.32	0.78	1.15	0.95	1.16	1.35	1.87	1.94	0.98	1.88	1.31	0.95	1.19	5.28	6.96	1.08	0.21	0.21	0.13	0.16	0.14	0.16	0.24	0.22
S000000485	YBR281C	DUG2	2894	N	N	N	N	N	N	N	N	0.06	0.16	0.16	0.21	0.23	0.43	0.71	0.63	0.61	0.7	0.76	0.67	0.85	1	0.81	1.09	1.1	0.9	1.04	1.01	0.99	1.14	1.22	1.4	8.88	2.1	0.53	0.12	0.27	0.17
S000000486	YBR282W	MRPL27	649	Y	Y	N	N	N	N	N	N	0.25	1.05	0.78	0.89	1.24	5.08	17.18	12.27	1	0.17	0.27	0.2	0.29	0.2	0.12	0.3	0.21	0.14	0.12	0.15	0.15	0.24	0.11	0.14	0.07	0.11	0.11	0.2	0.2	0.18
S000000487	YBR283C	SSH1	1874	N	N	N	N	N	N	N	N	0.04	0.12	0.16	0.18	0.31	0.45	0.37	0.65	0.66	0.61	1.19	1.36	0.7	1.51	1.15	1.21	1.31	1.45	9.52	4.93	0.43	0.1	0.07	0.05	0.04	0.03	0.02	0.03	0.05	0.03
S000000489	YBR285W	None	825	N	N	N	N	N	N	N	N	0.23	0.7	0.88	1.02	1.63	1.85	4.58	4.61	7.71	8.33	2.93	0.48	0.85	0.76	0.4	1.19	0.97	0.71	0.58	0.44	0.41	0.82	0.45	0.37	0.34	0.39	0.26	0.46	0.78	0.96
S000000490	YBR286W	APE3	1722	N	N	N	N	N	N	N	N	0.05	0.07	0.15	0.15	0.23	0.24	0.2	0.34	0.39	0.88	0.82	0.74	0.37	1.07	0.94	0.79	0.92	6.8	3.56	0.33	0.03	0.02	0.07	0.03	0.02	0.02	0.01	0.01	0.1	0.03
S000000491	YBR287W	None	1530	N	N	N	N	N	N	N	N	0.05	0.16	0.16	0.21	0.42	0.56	1.14	1.31	1.33	1.7	1.91	1.36	2.05	2.71	1.97	7.48	8.26	1.87	0.24	0.07	0.06	0.07	0.05	0.04	0.05	0.05	0.08	0.04	0.05	0.06
S000000492	YBR288C	APM3	1658	N	N	N	N	N	N	N	N	0.1	0.25	0.33	0.44	0.49	0.69	1.02	0.69	1.03	2.6	1.44	1.04	0.46	1.05	0.67	1.48	3.87	5.82	2.04	0.27	0.49	0.27	0.27	0.5	0.2	0.14	0.14	0.18	0.22	0.46
S000000495	YBR291C	CTP1	1048	N	N	N	N	N	N	N	N	0.09	0.25	0.42	0.45	0.46	0.81	1.06	1.38	1.01	1.15	2.08	8.13	3.63	2.4	1.36	0.53	0.37	0.34	0.48	0.73	0.32	0.34	0.27	0.43	0.1	0.21	0.22	0.23	0.57	0.08
S000000497	YBR293W	VBA2	1657	N	N	N	N	N	N	N	N	0.06	0.2	0.32	0.31	0.34	0.53	1.39	1.41	0.83	1.64	1.59	1.34	1.49	2.23	1.89	1.81	5.14	7.93	2.24	0.55	0.34	0.34	0.21	0.12	0.08	0.09	0.08	0.14	0.21	0.17
S000000500	YBR296C	PHO89	2044	N	N	N	N	N	N	N	N	0.06	0.21	0.23	0.28	0.4	0.55	1.1	1.07	0.77	1.01	1.02	1.18	0.68	1.26	0.66	1.16	1.33	1.32	1.65	4.12	11.07	1.37	0.24	0.23	0.13	0.18	0.09	0.09	0.29	0.19
S000000501	YBR297W	MAL33	1735	N	N	N	N	N	N	N	N	0.12	0.32	0.41	0.55	0.62	0.76	1.54	1.5	0.89	1.49	1.97	1.5	1.15	1.77	1.96	1.29	1.62	6.4	5.82	1	0.3	0.36	0.27	0.15	0.13	0.1	0.09	0.13	0.19	0.16
S000000506	YBR302C	COS2	1309	N	N	N	N	N	N	N	N	0.11	0.38	0.33	0.38	0.59	1.15	1.62	2.16	1.99	1.79	1.9	1.67	1.23	3.77	6.87	2.45	0.69	0.44	0.99	1.56	0.78	0.35	0.5	0.51	0.31	0.31	0.27	0.24	0.43	0.39
S000000507	YCL001W	RER1	1156	N	N	N	N	N	N	N	N	0.13	0.54	0.58	0.65	1	0.84	1.58	1.44	1.46	1.42	1.48	1.56	2.98	2.62	0.5	0.89	0.85	0.88	1.24	0.76	1.19	0.54	0.66	0.55	0.4	0.41	0.39	0.37	0.46	0.39
S000000508	YCL002C	None	1203	N	N	N	N	N	N	N	N	0.05	0.26	0.27	0.22	0.62	1.19	1.81	2.11	2.31	2.17	2.22	4.16	6.32	7.8	2.43	0.72	0.41	0.47	0.35	0.41	0.48	0.59	0.42	0.57	0.41	0.15	0.22	0.3	0.21	0.2
S000000510	YCL004W	PGS1	1815	N	N	N	N	N	N	N	N	0.13	0.58	0.29	0.41	1	1.22	3.57	1.83	2.59	1.78	1.79	1.26	2.16	2.45	1.78	2.05	2.06	2.62	7.22	2.51	1.08	1.9	1.16	1.97	1.34	0.66	0.82	1.23	0.79	0.67
S000000513	YCL007C	CWH36	425	N	N	N	N	N	N	N	N	0.49	2.96	8.35	6.07	1.56	0.6	0.75	0.47	0.41	0.26	0.23	0.09	0.39	0.2	0.24	0.12	0.16	0.25	0.11	0.09	0.13	0.11	0.12	0.12	0.11	0.07	0.08	0.09	0.17	0.24
S000000514	YCL008C	STP22	1346	N	N	N	N	N	N	N	N	0.06	0.28	0.49	0.34	0.72	0.69	1.92	1.86	2.21	1.68	1.73	2.24	3.14	3.85	9.32	5.99	0.94	0.7	0.52	0.44	0.47	0.72	0.37	0.36	0.31	0.23	0.36	0.35	0.18	0.22
S000000515	YCL009C	ILV6	1088	N	N	N	N	N	N	N	N	0.1	0.37	0.5	0.56	0.82	1.08	1.11	1.59	1.42	1.68	2.3	12.47	10.77	2.14	0.13	0.1	0.09	0.13	0.13	0.08	0.08	0.06	0.08	0.06	0.04	0.06	0.05	0.05	0.07	0.08
S000000516	YCL010C	SGF29	2181	N	N	N	N	N	N	N	N	0.13	0.44	0.36	0.3	0.5	0.66	1.2	0.98	1.13	1.4	0.94	1.79	1.52	2.09	0.84	1.83	1.56	1.3	1.43	1.71	9.66	6.13	1.26	0.43	0.32	0.22	0.39	0.28	0.29	0.28
S000000517	YCL011C	GBP2	1420	N	N	N	N	N	N	N	N	0.08	0.24	0.3	0.37	0.64	0.56	0.68	0.81	1.09	1.03	1.09	2.1	1.52	3.15	4.75	9.08	2.01	0.98	0.98	0.74	2.49	1.94	0.38	0.16	0.1	0.15	0.15	0.12	0.15	0.17
S000000521	YCL016C	DCC1	1310	N	N	N	N	N	N	N	N	0.16	0.33	0.35	0.33	0.39	0.67	1.19	1.32	1.02	1.22	1.1	1.76	1.91	3.66	5.9	2.59	0.82	0.39	0.51	0.31	0.44	0.23	0.31	0.38	0.31	0.16	0.25	0.23	0.34	0.39
S000000522	YCL017C	NFS1	1690	N	N	N	N	N	N	N	N	0.05	0.15	0.13	0.16	0.32	0.34	0.56	0.71	0.81	0.9	1.07	1.21	1.16	1.25	0.87	1.38	3.62	8.27	3.77	2.91	0.53	0.12	0.07	0.07	0.08	0.05	0.04	0.05	0.07	0.07
S000000523	YCL018W	LEU2	1235	N	N	N	N	N	N	N	N	0.07	0.21	0.19	0.22	0.34	0.71	1.06	1.35	1.4	1.6	1.66	2.16	2.84	15.42	6.15	0.66	0.11	0.07	0.07	0.07	0.14	0.06	0.06	0.06	0.05	0.04	0.05	0.06	0.06	0.09
S000000529	YCL024W	KCC4	3360	N	N	N	N	N	N	N	N	0.2	0.6	0.52	0.42	0.64	0.85	1.48	1.22	1.14	0.77	1.02	1.27	1.08	1.56	0.95	1.22	1.57	1.11	1.01	1.3	1.62	1.27	1.44	1.01	0.99	1.12	4.22	0.85	0.69	0.64
S000000530	YCL025C	AGP1	2030	N	N	N	N	N	N	N	N	0.06	0.25	0.18	0.23	0.33	0.52	0.62	0.74	0.77	0.83	0.96	1.15	1.28	1.3	0.68	1.46	1.19	1.39	1.29	10.74	6.72	0.6	0.12	0.06	0.05	0.04	0.06	0.05	0.05	0.05
S000000532	YCL027W	FUS1	1802	N	N	N	N	N	N	N	N	0.06	0.14	0.2	0.21	2.42	0.42	0.89	0.74	0.72	0.94	1.04	0.91	0.91	1.77	0.83	1.5	0.99	3.24	6.88	1.77	0.28	0.31	0.25	0.22	0.17	0.12	0.17	0.17	0.23	0.24
S000000533	YCL028W	RNQ1	1318	N	N	N	N	N	N	N	N	0.07	0.2	0.21	0.26	0.42	0.67	1.14	2.35	1.61	2.07	1.87	1.67	2.26	5.45	13.75	4.88	0.35	0.09	0.1	0.06	0.06	0.09	0.05	0.04	0.06	0.04	0.04	0.04	0.07	0.07
S000000535	YCL030C	HIS4	2478	N	N	N	N	N	N	Y	N	0.04	0.15	0.15	0.16	0.28	0.27	0.37	0.35	0.46	0.44	0.56	0.54	0.75	1.26	0.76	0.79	0.93	0.84	1.07	0.97	0.82	1.69	10.28	2.05	0.2	0.05	0.04	0.03	0.06	0.05
S000000536	YCL031C	RRP7	1200	N	N	N	N	N	N	N	N	0.06	0.16	0.18	0.86	0.33	0.85	0.68	1.65	1.26	0.89	0.96	1.28	2.3	11.57	1.63	0.27	0.1	0.14	0.11	0.06	0.05	0.12	0.08	0.13	0.06	0.04	0.08	0.05	0.09	0.09
S000000537	YCL032W	STE50	1235	N	N	N	N	N	N	N	N	0.11	0.21	0.3	0.31	0.44	0.6	1.21	1.45	1.2	1.08	1.65	1.63	2.27	8.8	4.65	1.54	0.59	0.26	0.53	0.14	0.3	0.26	0.59	0.24	0.18	0.13	0.12	0.15	0.36	0.35
S000000538	YCL033C	MXR2	578	N	N	N	N	N	N	N	N	0.31	1.15	0.74	1.18	4.41	13.9	8.15	1.32	0.32	0.21	0.23	0.2	0.35	0.43	0.13	0.18	0.11	0.11	0.06	0.04	0.1	0.21	0.08	0.1	0.07	0.07	0.11	0.12	0.1	0.12
S000000539	YCL034W	LSB5	1136	N	N	N	N	N	N	N	N	0.13	0.33	0.46	0.48	0.93	1.75	2.26	2.19	1.92	2.28	2.49	3.17	17.76	5.63	0.56	0.31	0.16	0.1	0.19	0.08	0.08	0.13	0.12	0.12	0.1	0.08	0.1	0.08	0.19	0.17
S000000540	YCL035C	GRX1	575	N	N	N	N	N	N	N	N	0.23	0.47	0.74	0.86	2.86	9.73	3.83	0.78	0.13	0.07	0.08	0.05	0.05	0.1	0.02	0.08	0.1	0.11	0.06	0.02	0.05	0.05	0.04	0.06	0.04	0.03	0.03	0.04	0.04	0.04
S000000541	YCL036W	GFD2	1603	N	N	N	N	N	N	N	N	0.15	0.34	0.34	0.43	0.52	0.83	1.5	1.05	1.14	0.83	1.54	1.02	1.58	1.96	0.97	1.43	5.12	4.16	1.59	0.29	0.53	0.33	0.63	0.46	0.25	0.2	0.23	0.28	0.6	0.52
S000000542	YCL037C	SRO9	2121	Y	N	N	N	N	N	N	N	0.05	0.12	0.16	0.14	0.26	0.34	0.52	0.46	1.92	0.45	0.48	0.82	0.96	1.18	0.68	1.3	0.99	1.38	2.07	2.73	13.1	2.07	0.27	0.11	0.07	0.06	0.06	0.05	0.07	0.12
S000000548	YCL043C	PDI1	1644	N	N	N	N	N	N	N	N	0.05	0.17	0.18	0.18	0.34	0.44	0.53	0.77	1.07	1.72	1.27	1.23	0.72	1.54	1.13	1.11	6.19	10.55	1.78	0.16	0.07	0.05	0.04	0.05	0.03	0.03	0.02	0.02	0.03	0.02
S000000550	YCL045C	EMC1	2472	N	N	N	N	N	N	N	N	0.06	0.14	0.17	0.12	0.35	0.35	0.54	0.89	0.33	0.43	0.59	0.74	0.51	1.54	0.57	0.88	1.18	1.3	1.59	1.16	0.85	1.71	12.71	1.56	0.27	0.14	0.1	0.06	0.24	0.12
S000000552	YCL047C	POF1	1005	N	N	N	N	N	N	N	N	0.05	0.18	0.25	0.45	0.75	1.32	1.99	2.1	2.06	2.31	9.09	9.7	1.07	0.41	0.13	0.14	0.18	0.18	0.2	0.09	0.12	0.24	0.23	0.13	0.09	0.09	0.08	0.05	0.14	0.28
S000000554	YCL049C	None	1173	N	N	N	N	N	N	N	N	0.06	0.2	0.2	0.28	0.45	1.22	2.04	2.29	1.7	1.77	1.92	2.91	11.02	7.43	0.98	0.18	0.11	0.08	0.07	0.06	0.06	0.13	0.06	0.06	0.05	0.04	0.05	0.04	0.09	0.14
S000000556	YCL051W	LRE1	2252	N	N	N	N	N	N	N	N	0.09	0.24	0.22	0.31	0.43	0.9	0.97	0.89	0.99	1.08	1.03	0.78	0.95	1.42	0.74	1.1	1.17	1.72	1.35	1.85	3.25	4.74	1.41	0.86	0.29	0.24	0.26	0.39	0.59	0.46
S000000557	YCL052C	PBN1	1556	N	N	N	N	N	N	N	N	0.09	0.19	0.28	0.27	0.34	0.49	0.58	0.75	0.96	1.56	1.27	1.36	1.25	1.31	1.39	2.26	8.72	2.57	1.48	0.49	0.49	0.17	0.43	0.19	0.12	0.2	0.21	0.2	0.36	0.27
S000000560	YCL055W	KAR4	1217	N	N	N	N	N	N	Y	N	0.14	0.3	0.27	0.31	0.44	0.78	1.04	1.11	1.07	1.22	1.02	1.36	2.36	7.7	2.06	1.36	0.57	0.57	0.96	0.44	0.55	0.21	0.61	0.45	0.31	0.27	0.32	0.18	0.29	0.49
S000000561	YCL056C	PEX34	602	N	N	N	N	N	N	N	N	0.23	0.49	0.56	0.68	1.09	2.03	2.09	1.34	1.4	1.43	1.28	1.18	0.87	1.1	1.08	0.52	0.78	0.75	1.94	1	1.05	1.1	1.59	0.67	0.2	0.28	0.47	0.33	0.78	0.44
S000000562	YCL057W	PRD1	2398	N	N	N	N	N	N	N	N	0.11	0.31	0.3	0.32	0.48	0.64	0.94	0.83	0.91	0.83	0.82	0.99	0.99	1.62	0.73	1.43	1.17	1.04	1	1.19	1.28	3.2	3.97	0.82	0.35	0.41	0.27	0.38	0.48	0.3
S000000563	YCL058C	FYV5	509	N	N	N	N	N	N	N	N	0.25	0.68	1.15	3.09	4.86	2.82	1.5	0.38	0.33	0.7	0.42	0.41	0.3	0.52	0.33	0.31	0.21	0.26	1.43	0.49	0.6	0.18	0.47	0.2	0.17	0.19	0.28	0.21	0.46	0.39
S000000564	YCL059C	KRR1	1206	N	N	N	N	N	N	N	N	0.1	0.25	0.26	0.35	0.35	0.75	0.91	1.12	1.04	1.28	0.93	1.42	3.38	9.2	1.02	0.24	0.24	0.2	0.31	0.26	0.22	0.09	0.31	0.19	0.14	0.13	0.14	0.1	0.2	0.25
S000000575	YCL073C	GEX1	1116	N	N	N	N	N	N	N	N	0.1	0.3	0.3	0.32	0.6	0.91	0.92	1.05	0.98	1.54	1.2	2.04	2.11	1.84	0.72	0.98	0.73	0.89	1.77	1.02	0.5	0.43	0.45	0.31	0.31	0.23	0.26	0.2	0.23	0.17
S000000610	YCR017C	CWH43	3033	N	N	N	N	N	N	N	N	0.04	0.13	0.13	0.16	0.26	0.36	0.37	0.41	0.54	0.54	0.61	0.67	0.66	0.98	0.68	0.95	0.85	0.71	0.93	0.9	0.79	0.96	0.93	0.97	3.31	4.37	1.05	0.16	0.13	0.17
S000000612	YCR019W	MAK32	1360	N	N	N	N	N	N	N	N	0.15	0.36	0.47	0.48	0.56	0.78	1.39	1.09	1.17	1.3	1.59	1.71	1.64	2.96	6.41	5.5	1.59	0.57	2.71	1.1	0.66	0.28	0.62	0.61	0.33	0.8	0.61	0.48	1.2	0.64
S000000614	YCR020C-A	MAK31	1299	N	N	N	N	N	N	N	N	0.21	0.51	0.83	0.62	0.86	1.19	1.62	2.1	2.38	3.16	2.25	1.66	1.48	2.94	4.59	1.43	0.67	0.28	1.66	1.17	0.81	0.29	0.58	0.49	0.33	0.59	0.43	0.44	0.41	0.71
S000000615	YCR021C	HSP30	1311	N	N	N	N	N	N	N	N	0.05	0.11	0.2	0.25	0.32	0.33	0.46	0.73	0.73	1.19	0.75	1.61	0.77	4.22	10.14	2.45	0.16	0.06	0.14	0.13	0.05	0.04	0.07	0.08	0.04	0.04	0.03	0.05	0.22	0.04
S000000617	YCR023C	None	2289	N	N	N	N	N	N	N	N	0.09	0.32	0.22	0.23	0.56	0.63	0.71	0.94	1.11	1.4	0.9	1.06	1.16	1.63	1.75	1.69	1.24	1.45	1.31	0.95	2.1	5.51	2.39	0.6	0.22	0.26	0.22	0.18	0.43	0.33
S000000619	YCR024C-A	PMP1	982	N	N	N	N	N	N	N	N	0.07	0.11	0.19	0.29	0.44	0.62	0.31	1.12	1.39	1.75	4.82	3.73	0.48	0.09	0.05	0.03	0.06	0.05	0.09	0.05	0.07	0.03	0.06	0.08	0.05	0.03	0.04	0.04	0.06	0.04
S000000635	YCR039C	MATALPHA2	864	N	N	N	N	N	N	N	N	0.08	0.16	0.5	0.44	1.06	1.25	0.81	1.77	3.42	10.19	4.09	0.29	0.13	0.6	0.02	0.11	0.06	0.07	0.14	0.05	0.05	0.02	0.16	0.07	0.08	0.06	0.04	0.06	0.13	0.08
S000000640	YCR044C	PER1	1270	N	N	N	N	N	N	N	N	0.09	0.17	0.26	0.19	0.2	0.3	0.58	1.21	0.81	1.6	1.23	1.33	0.86	8.5	8.45	0.96	0.21	0.13	0.54	0.23	0.13	0.09	0.17	0.13	0.23	0.16	0.07	0.13	0.12	0.08
S000000656	YCR060W	TAH1	499	N	N	N	N	N	N	N	N	0.37	1.19	1.65	4.56	7.43	4.42	1.94	0.49	0.39	0.42	0.39	0.17	0.31	0.38	0.29	0.29	0.34	0.22	0.32	0.27	0.26	0.22	0.26	0.2	0.14	0.14	0.2	0.26	0.32	0.4
S000000659	YCR063W	BUD31	3307	N	N	N	N	N	N	N	N	0.16	0.49	0.47	0.44	0.8	1.04	1.66	1.2	1.51	1.4	1.98	1.94	1.92	1.02	0.98	1.21	1.17	1.07	0.85	1.02	1.33	1.13	1.1	0.88	1.16	2.74	8.83	2.69	0.6	0.37
S000000660	YCR064C	None	639	N	N	N	N	N	N	N	N	0.27	0.9	0.81	1	1	1.34	3.22	1.91	2.02	2.02	2.41	3.14	2.64	2.01	1.91	1.44	1.82	1.4	1.19	1.54	1.34	2.33	1.02	0.79	0.86	2.11	3.03	0.86	0.77	1.09
S000000661	YCR065W	HCM1	2179	N	N	N	N	N	N	N	N	0.05	0.16	0.12	0.15	0.24	0.37	0.66	0.62	0.76	0.72	0.67	0.98	1.18	1.31	1.1	1.48	1.28	1.37	1.44	1.9	5.5	3.44	1.96	0.88	0.82	1.23	2.19	0.29	0.14	0.15
S000000663	YCR067C	SED4	3485	N	N	N	N	N	N	N	N	0.12	0.29	0.3	0.27	0.61	0.74	1.32	1	1.14	1.01	0.93	0.86	1.3	1.14	1.12	1.18	1.48	1.17	0.95	1.23	1.46	1.1	1.26	1.12	1.31	1.09	5.98	5.44	1.02	0.29
S000000664	YCR068W	ATG15	2907	N	N	N	N	N	N	N	N	0.12	0.41	0.39	0.42	0.56	0.81	2.24	1.34	1.58	1.48	1.56	1.21	1.88	1.97	2.53	1.25	1.85	1.39	1.18	1.73	2.19	3.08	2.02	1.84	14.82	4.14	1.32	0.42	0.36	0.65
S000000665	YCR069W	CPR4	1278	N	N	N	N	N	N	N	N	0.04	0.15	0.14	0.17	0.32	0.56	1.05	1.6	1.66	1.57	1.8	1.88	2.54	10.62	12.41	2.48	0.46	0.41	0.46	0.53	0.56	0.45	0.36	0.29	1.36	0.47	0.15	0.06	0.05	0.05
S000000667	YCR071C	IMG2	666	Y	Y	N	N	N	N	N	N	0.33	1.06	0.74	1.2	1.32	5.26	15.25	9.54	1.36	0.46	0.59	0.38	0.69	0.93	0.88	0.77	0.53	0.6	0.34	0.26	0.39	0.71	0.32	0.31	0.36	0.24	0.3	0.38	0.42	0.46
S000000671	YCR075C	ERS1	1000	N	N	N	N	N	N	N	N	0.09	0.21	0.25	0.49	0.76	1.15	1.38	1.7	1.95	2.23	9.5	10.68	1.07	0.24	0.14	0.27	0.15	0.14	0.1	0.09	0.13	0.13	0.11	0.09	0.08	0.08	0.08	0.1	0.09	0.13
S000000672	YCR076C	FUB1	871	N	N	N	N	N	N	N	N	0.13	0.43	0.69	0.73	0.91	1.17	1.83	2.8	4.32	14.23	5.66	0.5	0.48	0.36	0.25	0.23	0.25	0.19	0.2	0.13	0.16	0.21	0.15	0.17	0.1	0.11	0.08	0.14	0.21	0.26
S000000673	YCR077C	PAT1	2484	Y	Y	N	N	N	N	N	N	0.1	0.31	0.28	0.31	0.47	0.61	0.74	0.99	0.99	0.97	0.93	1.24	0.97	1.49	0.81	0.99	0.99	1.11	1.13	1.34	1.46	1.65	13.55	2.91	0.57	0.1	0.09	0.07	0.08	0.08
S000000678	YCR082W	AHC2	621	N	N	N	N	N	N	N	N	0.27	0.92	0.58	0.85	1.52	7.89	12.62	4.86	0.64	0.24	0.25	0.2	0.37	0.27	0.2	0.34	0.26	0.23	0.17	0.17	0.21	0.31	0.19	0.16	0.17	0.12	0.18	0.17	0.14	0.18
S000000679	YCR083W	TRX3	612	N	N	N	N	N	N	N	N	0.3	1.02	0.93	1.07	1.93	9.06	14.43	2.87	0.78	0.43	0.49	0.24	0.76	0.56	0.49	0.59	0.51	0.41	0.44	0.31	0.4	0.91	0.25	0.68	0.53	0.29	0.15	0.31	0.58	0.46
S000000680	YCR084C	TUP1	2713	N	N	N	N	N	N	N	N	0.04	0.11	0.13	0.14	0.23	0.48	0.6	0.69	1.28	0.74	0.72	0.83	1.2	1.42	1.4	1.27	0.95	1.27	1.44	1.95	1.92	1.92	2.46	6.91	5.68	0.79	0.15	0.07	0.07	0.08
S000000682	YCR086W	CSM1	772	N	N	N	N	N	N	N	N	0.18	0.59	0.76	0.71	0.91	2.39	3.86	4.83	7.74	4.23	1.19	0.84	1.54	1.05	1.38	1.09	1.04	1.22	0.79	0.89	0.92	1.8	0.89	2	1.81	0.54	0.41	0.45	0.85	0.98
S000000683	YCR087W	None	616	N	N	N	N	N	N	N	N	0.28	0.91	0.92	0.88	1.95	6.01	10.3	2.56	0.54	0.47	0.56	0.58	0.65	0.44	0.39	0.62	0.35	0.27	0.32	0.42	0.36	0.27	0.19	0.19	0.15	0.11	0.05	0.09	0.16	0.12
S000000684	YCR088W	ABP1	1956	N	N	N	N	N	N	N	N	0.08	0.2	0.24	0.27	0.35	0.58	0.96	1	0.94	1.01	1.29	1.51	1.88	1.79	1.92	1.55	1.25	1.36	5.13	11.78	1.52	0.31	0.16	0.09	0.08	0.06	0.05	0.05	0.09	0.1
S000000686	YCR090C	None	729	N	N	N	N	N	N	N	N	0.11	0.53	0.59	0.6	0.84	1.14	1.45	11.74	9.02	0.91	0.15	0.07	0.11	0.12	0.08	0.11	0.08	0.07	0.1	0.08	0.09	0.12	0.11	0.11	0.08	0.05	0.08	0.05	0.12	0.1
S000000687	YCR091W	KIN82	2508	N	N	N	N	N	N	N	N	0.07	0.15	0.19	0.23	0.27	0.43	1.25	1.02	0.75	0.86	0.93	0.7	1.42	1.55	1.2	1.29	1.44	1.5	1.43	1.51	2.01	1.81	5.51	3.44	4.04	1.36	0.97	0.79	0.81	0.57
S000000688	YCR092C	MSH3	3434	N	N	N	N	N	N	N	N	0.12	0.24	0.29	0.33	0.43	0.63	1.21	0.97	1.09	0.64	1.08	1.36	0.79	1.62	0.73	1.25	1.24	1.16	1.37	1.25	1.15	1.06	1.27	0.98	1.16	0.79	2.14	1.39	0.85	0.52
S000000690	YCR094W	CDC50	1578	N	N	N	N	N	N	N	N	0.08	0.24	0.26	0.25	0.34	0.7	1.7	1.44	1.29	1.43	1.56	1.42	1.81	2.03	2.08	3.96	6.22	4.77	0.97	0.2	0.17	0.42	0.17	0.14	0.11	0.13	0.15	0.11	0.2	0.29
S000000691	YCR095C	OCA4	1336	N	N	N	N	N	N	N	N	0.06	0.16	0.29	0.27	0.38	0.46	1.04	1.77	1.46	1.26	1.41	1.29	1.1	2.42	13.44	4.6	0.61	0.32	0.19	0.1	0.1	0.12	0.08	0.08	0.1	0.09	0.06	0.1	0.17	0.07
S000000692	YCR096C	HMRA2	857	N	N	N	N	N	N	N	N	0.08	0.41	0.6	0.91	1.02	1.68	2.38	2.46	6.04	17.87	5.57	0.32	0.29	0.41	0.13	0.1	0.13	0.16	0.16	0.12	0.08	0.2	0.12	0.14	0.13	0.07	0.07	0.07	0.12	0.23
S000000696	YCR099C	None	2508	N	N	N	N	N	N	N	N	0.06	0.25	0.31	0.36	0.46	1.11	3.99	1.75	1.93	2.25	1.56	0.87	1.93	1.91	1.01	0.98	1.22	1.2	1.3	1.43	1.57	1.67	4.98	3.15	1.18	0.73	0.92	0.77	0.57	1.03
S000000699	YCR102C	None	1224	N	N	N	N	N	N	N	N	0.05	0.11	0.34	0.28	0.32	0.41	0.86	1.08	1	1.55	1.76	1.57	1.31	5.91	7.04	2.3	1.06	0.24	0.33	0.19	0.23	0.09	0.24	0.13	0.11	0.13	0.15	0.11	0.14	0.13
S000000702	YCR105W	ADH7	1119	N	N	N	N	N	N	N	N	0.14	0.49	0.69	1.04	1.26	2.04	4.26	3.76	2.59	2.19	2.38	3.6	4.78	3.29	2.5	1.67	1.44	0.98	2.15	3.41	1.63	1.05	0.58	0.69	0.54	0.44	0.45	0.25	0.73	1.11
S000000704	YCR107W	AAD3	1765	N	N	N	N	N	N	N	N	0.04	0.18	0.15	0.2	0.43	0.53	1.25	1.14	1.49	1.38	1.73	1.51	2.1	2.35	2.19	2.28	1.62	1.83	2.2	2.13	1.81	2.26	1.24	0.79	0.97	0.57	0.7	0.57	0.77	1.34
S000000718	YCR073W-A	SOL2	1025	N	N	N	N	Y	N	N	N	0.08	0.23	0.32	0.45	0.46	0.92	0.93	1.63	1.19	1.72	3.49	13.32	2.73	0.47	0.44	0.33	0.37	0.52	0.32	0.24	0.16	0.23	0.17	0.4	0.2	0.1	0.09	0.05	0.05	0.04
S000000727	YEL001C	IRC22	879	N	N	N	N	N	N	N	N	0.06	0.23	0.64	0.64	0.84	1.15	1.08	1.39	2.46	12.51	8.52	1.26	0.28	0.19	0.14	0.08	0.09	0.07	0.09	0.09	0.06	0.07	0.06	0.07	0.05	0.06	0.05	0.05	0.06	0.09
S000000728	YEL002C	WBP1	1522	N	N	N	N	N	N	N	N	0.05	0.14	0.15	0.17	0.26	0.43	0.52	0.77	1.25	1.38	1.18	1.31	1.27	2.18	2.13	6.52	10.94	2.02	0.24	0.06	0.05	0.05	0.03	0.04	0.02	0.02	0.03	0.03	0.03	0.05
S000000729	YEL003W	GIM4	578	N	N	N	N	N	N	N	N	0.21	0.61	0.69	0.8	2.45	8.45	5.52	1.79	0.64	0.52	0.46	0.37	0.41	0.57	0.35	0.59	0.83	0.41	0.35	0.5	0.42	0.18	0.07	0.08	0.06	0.04	0.04	0.06	0.13	0.09
S000000730	YEL004W	YEA4	1257	N	N	N	N	N	N	N	N	0.06	0.18	0.25	0.28	0.48	0.68	0.63	0.89	0.99	1.13	1.34	1.92	0.66	2.76	1.98	2.32	2.52	1.34	1.15	3.42	2.75	0.9	0.3	0.29	0.24	0.17	0.14	0.19	0.17	0.21
S000000732	YEL006W	YEA6	1519	N	N	N	N	N	N	N	N	0.09	0.26	0.21	0.21	0.32	0.51	1.06	0.86	1.16	1.76	1.51	1.5	1.36	2.31	3.29	3.94	5.99	1.89	0.86	0.5	0.34	0.19	0.95	0.34	0.22	0.31	0.26	0.22	0.62	0.41
S000000733	YEL007W	MIT1	2592	N	N	N	N	N	N	N	N	0.05	0.09	0.13	0.18	0.32	0.41	0.42	0.65	0.67	0.95	1.05	1.45	0.83	1.49	0.89	1.35	1.54	1.08	1.01	1.09	0.92	1.44	4.63	4	1.04	0.19	0.08	0.06	0.09	0.07
S000000735	YEL009C	GCN4	1676	N	N	N	N	N	N	N	N	0.02	0.12	0.16	0.17	0.4	0.46	0.54	1.08	0.99	2.34	2.87	2.68	1.72	3.39	2.73	1.49	4.22	20.89	2.48	0.16	0.06	0.08	0.03	0.02	0.03	0.02	0.02	0.02	0.02	0.01
S000000737	YEL011W	GLC3	2263	N	N	N	N	N	N	N	N	0.11	0.49	0.45	0.39	0.51	0.63	0.51	0.71	0.64	0.78	0.81	1.14	1.03	2.1	1.02	1.34	1.8	1.08	2.11	1.23	2.93	7.49	2.11	0.84	0.3	0.24	0.21	0.16	0.55	0.3
S000000739	YEL013W	VAC8	2475	N	N	N	N	N	N	N	N	0.03	0.14	0.14	0.16	0.2	0.33	0.34	0.52	0.45	0.62	0.62	0.79	0.82	1.41	1.22	0.77	1.02	1.4	1.13	1.26	2.11	4.64	7.76	3.3	0.92	0.1	0.07	0.05	0.04	0.05
S000000741	YEL015W	EDC3	1873	N	N	N	N	N	N	Y	N	0.11	0.32	0.32	0.3	0.37	0.65	1.1	0.82	0.79	0.97	1.39	1.22	1.41	1.44	1.89	1.2	0.46	0.32	5.71	1.33	0.44	0.45	0.2	0.36	0.29	0.21	0.24	0.08	0.28	0.54
S000000743	YEL017W	GTT3	1224	N	N	N	N	N	N	N	N	0.09	0.28	0.17	0.2	0.49	0.6	0.74	1.13	1.14	1.13	1.7	1.87	4.47	12.38	3.8	0.56	0.77	0.39	0.3	0.3	0.2	0.1	0.33	0.27	0.11	0.1	0.08	0.05	0.17	0.12
S000000744	YEL018W	EAF5	1053	N	N	N	N	N	N	N	N	0.13	0.28	0.44	0.44	0.76	1.27	1.82	2.01	1.95	2.48	3.03	10.29	8.35	1.16	0.26	0.42	0.43	0.24	0.4	0.15	0.21	0.35	0.19	0.49	0.15	0.12	0.09	0.15	0.3	0.21
S000000746	YEL020C	None	1797	N	N	N	N	N	N	Y	N	0.12	0.34	0.29	0.41	0.59	0.51	0.84	0.76	0.81	0.87	1.09	0.9	1.12	1.47	1.52	1.52	1.57	4.16	5.39	1.53	1.12	0.73	0.87	0.95	1.73	0.34	0.25	0.15	0.27	0.29
S000000747	YEL021W	URA3	981	N	N	N	N	N	N	N	N	0.11	0.32	0.38	0.61	1.07	1.52	1.94	2.27	2.31	3.15	21.93	9.24	1.7	0.28	0.14	0.27	0.18	0.13	0.16	0.08	0.09	0.11	0.08	0.1	0.07	0.04	0.05	0.08	0.08	0.15
S000000750	YEL024W	RIP1	1274	N	N	Y	N	N	N	N	N	0.04	0.16	0.18	0.19	0.34	0.5	0.62	1.29	1.09	1.43	1.66	1.81	1.73	9.26	8.26	3.95	0.73	0.18	0.07	0.06	0.08	0.07	0.06	0.03	0.05	0.04	0.05	0.05	0.04	0.04
S000000752	YEL026W	SNU13	666	N	N	N	N	N	N	N	Y	0.25	0.76	0.81	0.7	0.97	3.88	8.6	8.8	0.91	0.32	0.08	0.07	0.04	0.07	0.04	0.05	0.05	0.05	0.06	0.06	0.04	0.04	0.04	0.05	0.03	0.03	0.04	0.02	0.08	0.04
S000000753	YEL027W	VMA3	909	N	N	N	N	N	N	N	N	0.04	0.11	0.27	0.57	0.65	1.22	0.66	1.12	1.46	8.42	8.72	1.84	0.04	0.04	0.01	0.02	0.01	0.02	0.04	0.02	0.03	0.01	0.02	0.02	0.02	0.01	0.01	0.01	0.01	0.02
S000000754	YEL028W	None	1193	N	N	N	N	N	N	N	N	0.1	0.35	0.41	0.59	0.67	1.2	1.85	2.06	2.15	2.83	1.85	1.89	3.5	5.17	2.92	1.2	1.06	1	1.48	1.11	0.41	0.55	0.28	0.5	0.2	0.29	0.19	0.15	0.17	0.3
S000000755	YEL029C	BUD16	1276	N	N	N	N	N	N	N	N	0.07	0.27	0.24	0.35	0.43	0.51	1.01	1.17	1.29	1.3	1.49	1.92	2.21	8.05	2.48	1.81	1.11	0.45	0.23	0.08	0.2	0.13	0.17	0.43	0.19	0.26	0.11	0.11	0.12	0.1
S000000758	YEL032W	MCM3	2928	N	N	N	N	N	N	N	N	0.1	0.23	0.23	0.29	0.41	0.51	0.47	0.71	0.76	0.76	0.88	0.84	1.09	1.26	1.2	1.29	1.39	1.23	1.38	1.36	1.5	1.15	1.04	1.4	9.5	4.42	1.14	0.3	0.27	0.32
S000000759	YEL033W	MTC7	827	N	N	N	N	N	N	N	N	0.19	0.72	0.99	0.99	1.44	1.55	2.01	2.81	15.98	14	1.31	0.15	0.06	0.08	0.04	0.03	0.03	0.02	0.03	0.02	0.03	0.03	0.02	0.03	0.03	0.02	0.02	0.02	0.03	0.02
S000000760	YEL034W	HYP2	834	Y	Y	N	N	N	N	N	N	0.08	0.42	0.73	0.98	1.27	1.82	2.39	3.42	22.69	29.4	2.27	0.14	0.13	0.07	0.03	0.03	0.03	0.02	0.03	0.02	0.02	0.03	0.02	0.02	0.02	0.02	0.01	0.01	0.02	0.01
S000000762	YEL036C	ANP1	1673	N	N	N	N	N	N	N	N	0.04	0.14	0.16	0.19	0.34	0.38	0.54	0.64	0.81	1.14	1.09	1.12	1.45	1.68	1.21	1.27	4.47	18.25	1.94	0.23	0.14	0.07	0.1	0.1	0.05	0.04	0.09	0.05	0.07	0.08
S000000763	YEL037C	RAD23	1515	N	N	N	N	N	N	N	N	0.06	0.18	0.19	0.24	0.36	0.56	0.9	1.17	1.66	1.7	1.71	1.74	3.03	2.5	2.39	9.09	8.16	1.12	0.25	0.11	0.1	0.1	0.09	0.09	0.06	0.05	0.08	0.08	0.07	0.12
S000000764	YEL038W	UTR4	810	N	N	N	N	N	N	N	N	0.1	0.34	0.62	0.6	0.95	1.12	1.49	5.56	11.33	9.84	2.64	0.46	0.1	0.1	0.05	0.08	0.09	0.03	0.12	0.03	0.03	0.05	0.05	0.04	0.02	0.03	0.02	0.03	0.07	0.05
S000000765	YEL039C	CYC7	672	N	N	Y	N	N	N	N	N	0.12	0.4	0.64	0.62	0.66	1.99	4.06	5.25	0.71	0.19	0.13	0.08	0.08	0.16	0.21	0.07	0.34	0.22	0.07	0.07	0.01	0.05	0.08	0.07	0.02	0.03	0.02	0.02	0.04	0.04
S000000766	YEL040W	UTR2	1567	N	N	N	N	N	N	N	N	0.03	0.12	0.14	0.14	0.17	0.3	0.23	0.59	0.62	1.13	1.19	1.32	0.96	1.61	1.6	2.61	10.72	6.78	0.53	0.09	0.07	0.05	0.04	0.02	0.04	0.03	0.04	0.04	0.04	0.03
S000000767	YEL041W	YEF1	691	N	N	N	N	N	N	N	N	0.1	0.47	0.5	0.48	0.42	1.09	2.8	4.86	1.95	2.21	1.26	0.94	0.94	1.14	1.13	0.98	1.21	1.26	1.38	2.48	2.2	3.38	0.92	0.34	0.21	0.15	0.35	0.15	0.12	0.17
S000000770	YEL044W	IES6	582	N	N	N	N	N	N	N	N	0.2	0.94	1.07	1.21	2.5	7.82	5.21	3.74	1.24	0.7	0.62	0.32	0.38	0.5	0.24	0.23	0.28	0.3	0.55	0.44	0.17	0.14	0.18	0.12	0.13	0.14	0.16	0.15	0.13	0.18
S000000771	YEL045C	None	1786	N	N	N	N	N	N	N	N	0.08	0.32	0.32	0.3	0.31	0.47	0.86	0.74	0.7	0.97	1.81	1.01	1.01	1.8	1.61	1.32	1.19	3.25	4.45	1.24	0.48	0.52	0.47	0.44	0.47	0.38	0.39	0.26	0.25	0.2
S000000774	YEL048C	TCA17	1189	N	N	N	N	N	N	N	N	0.09	0.29	0.22	0.29	0.53	1.08	1.36	1.33	1.56	1.68	1.59	2.63	7.93	9.74	1.74	0.43	0.51	0.44	0.45	0.24	0.34	0.68	0.8	0.5	0.25	0.17	0.19	0.21	0.17	0.35
S000000776	YEL050C	RML2	1382	Y	Y	N	N	N	N	N	N	0.07	0.18	0.27	0.26	0.44	0.64	0.98	1.5	1.67	1.77	1.65	1.44	2.83	2.41	4.89	8.48	1.19	0.16	0.19	0.08	0.09	0.15	0.1	0.08	0.07	0.06	0.04	0.06	0.11	0.09
S000000777	YEL051W	VMA8	1016	N	N	N	N	N	N	N	N	0.06	0.15	0.26	0.39	0.61	0.98	1.48	1.53	1.48	1.58	8.23	15.61	2.05	0.24	0.06	0.03	0.04	0.04	0.05	0.02	0.01	0.04	0.02	0.02	0.02	0.02	0.01	0.03	0.03	0.04
S000000778	YEL052W	AFG1	1701	N	N	N	N	N	N	N	N	0.07	0.23	0.22	0.27	0.32	0.46	0.61	0.79	0.88	1.2	1.56	1.5	1.23	1.87	1.2	2.21	2.35	11.14	3.47	1.15	0.22	0.12	0.13	0.12	0.07	0.09	0.09	0.08	0.12	0.14
S000000779	YEL053C	MAK10	2510	N	N	N	N	N	N	N	N	0.12	0.19	0.22	0.35	0.42	0.45	0.86	0.68	0.66	0.84	0.77	0.76	1.06	1.73	0.98	0.97	1.07	1.11	1.21	0.86	1.42	1.07	5.44	2.85	0.61	0.17	0.2	0.11	0.2	0.29
S000000780	YEL054C	RPL12A	849	Y	Y	N	N	N	N	N	Y	0.08	0.25	0.39	0.49	0.65	1.03	1.61	3.8	3.75	8.25	1.56	0.15	0.04	0.08	0.03	0.03	0.04	0.02	0.06	0.03	0.02	0.03	0.04	0.04	0.03	0.03	0.02	0.03	0.05	0.02
S000000781	YEL055C	POL5	3393	N	N	N	N	N	N	N	N	0.06	0.19	0.23	0.24	0.23	0.41	0.78	0.68	0.49	0.61	0.74	0.61	0.5	0.87	0.68	0.57	1.09	0.89	1.26	1.08	0.96	1.04	1.39	0.94	1	1.02	5.54	2.05	0.51	0.22
S000000782	YEL056W	HAT2	1438	N	N	N	N	N	N	N	N	0.07	0.26	0.27	0.28	0.38	0.51	0.54	0.98	1.14	1.37	1.44	1.58	1.58	1.96	4.19	7.89	2.38	1.15	0.82	0.37	0.28	0.3	0.27	0.14	0.52	0.27	0.43	0.28	0.11	0.15
S000000783	YEL057C	None	1060	N	N	N	N	N	N	N	N	0.09	0.33	0.37	0.42	0.56	1.26	1.16	1.89	1.41	1.86	2.25	7.5	6.18	2.53	0.37	0.29	0.46	0.48	0.42	0.21	0.11	0.13	0.14	0.13	0.11	0.1	0.14	0.11	0.05	0.06
S000000786	YEL060C	PRB1	2106	N	N	N	N	N	N	N	N	0.06	0.15	0.19	0.21	0.26	0.28	0.3	0.45	0.46	0.55	0.88	1.3	1.22	1.27	1.04	1.11	1.47	1.6	3.02	4.54	9.34	2.86	0.17	0.1	0.08	0.05	0.04	0.04	0.04	0.06
S000000790	YEL064C	AVT2	1824	N	N	N	N	N	N	N	N	0.08	0.22	0.17	0.21	0.35	0.45	0.71	0.59	0.97	0.74	1.21	1.22	1.22	1.73	1.14	1.35	1.92	2.77	5.24	2.45	0.55	0.28	0.22	0.28	0.18	0.13	0.13	0.19	0.29	0.36
S000000791	YEL065W	SIT1	2019	N	N	N	N	N	N	N	N	0.05	0.19	0.17	0.16	0.26	0.27	0.4	0.51	0.59	0.66	0.7	1.03	0.66	1.09	0.7	1.07	1.14	1.18	1.3	5.55	4.6	0.66	0.3	0.28	0.4	0.24	0.15	0.11	0.11	0.13
S000000792	YEL066W	HPA3	639	N	N	N	N	N	N	N	N	0.13	0.44	0.64	0.93	1	3.53	6	4.47	0.59	0.38	0.65	0.65	0.96	1.03	0.48	0.18	0.28	0.29	0.66	0.18	0.1	0.25	0.28	0.19	0.6	0.48	0.42	0.22	0.21	0.19
S000000793	YEL067C	None	1175	N	N	N	N	N	N	N	N	0.19	0.51	0.43	0.42	0.69	1.63	3.12	2.38	1.8	1.4	1.45	1.52	4.19	5.55	1.96	1.21	1.48	1.07	0.88	0.49	0.7	0.76	0.59	0.64	0.67	0.56	1.39	0.62	0.69	0.76
S000000794	YEL068C	None	684	N	N	N	N	N	N	N	N	0.15	0.46	0.52	0.65	0.83	1.34	3.95	7.44	1.73	0.43	0.44	0.46	0.94	2	0.74	0.5	0.44	0.43	0.42	0.2	0.27	0.19	0.22	0.22	0.16	0.14	0.12	0.15	0.24	0.25
S000000795	YEL069C	HXT13	1928	N	N	N	N	N	N	N	N	0.11	0.23	0.31	0.31	0.35	0.82	1.2	1.71	1.86	1.06	1.14	1.05	0.66	1.43	0.9	1.15	0.96	0.76	2.22	2.47	1.27	1.08	1.52	1.1	0.77	1.25	0.94	0.78	1.32	1.17
S000000796	YEL070W	DSF1	1550	N	N	N	N	N	N	N	N	0.17	0.4	0.4	0.44	0.69	0.92	1.5	1.14	1.68	1.66	3.24	2.78	1.71	1.44	1.38	1.61	4.19	1.29	2.23	1.98	1.21	0.44	1.19	1.23	0.38	0.44	0.47	0.43	1.12	0.99
S000000797	YEL071W	DLD3	1648	N	N	N	N	N	N	N	N	0.03	0.1	0.15	0.16	0.22	0.35	0.18	0.45	0.51	0.83	0.95	1.59	0.76	1.26	1.62	0.87	7.25	10.9	1.51	0.16	0.08	0.04	0.05	0.04	0.05	0.03	0.05	0.04	0.04	0.04
S000000798	YEL072W	RMD6	1187	N	N	N	N	N	N	N	N	0.1	0.45	0.28	0.3	0.35	1.28	1.41	1.56	1.08	1.54	2.1	2.27	4.72	8.67	3.44	0.74	0.54	0.74	0.34	0.29	0.28	0.35	0.34	0.32	0.25	0.28	0.32	0.25	0.16	0.15
S000000804	YER002W	NOP16	1027	N	N	N	N	N	N	N	N	0.09	0.19	0.3	0.42	0.82	1.16	1.3	2.01	1.78	2.08	6.23	15.5	3.38	0.58	0.15	0.21	0.27	0.22	0.39	0.09	0.1	0.15	0.09	0.09	0.05	0.07	0.04	0.08	0.19	0.11
S000000805	YER003C	PMI40	1517	N	N	N	N	N	N	N	N	0.04	0.08	0.19	0.24	0.21	0.31	0.32	0.5	0.49	0.91	0.7	1.04	0.63	1.12	1.4	3.2	4.05	1.39	0.41	0.04	0.03	0.06	0.1	0.05	0.06	0.04	0.04	0.04	0.05	0.07
S000000806	YER004W	FMP52	997	N	N	N	N	N	N	N	N	0.08	0.31	0.35	0.57	0.9	1.35	1.45	1.65	1.99	2.58	13.92	15.7	1.65	0.66	0.12	0.07	0.08	0.05	0.06	0.03	0.04	0.04	0.05	0.04	0.03	0.03	0.03	0.04	0.05	0.06
S000000807	YER005W	YND1	2048	N	N	N	N	N	N	N	N	0.1	0.23	0.22	0.33	0.35	0.35	0.66	0.71	0.86	0.68	0.66	0.96	1.29	1.65	0.73	1.15	1.26	1.25	1.81	4.08	7.83	1.38	0.38	0.35	0.2	0.13	0.27	0.42	0.44	0.19
S000000808	YER006W	NUG1	1738	N	N	N	N	N	N	N	N	0.08	0.18	0.18	0.18	0.22	0.29	0.52	0.61	0.43	0.86	0.85	0.99	0.92	1.05	0.6	0.8	1.59	6.18	4.01	0.62	0.34	0.16	0.57	0.27	0.13	0.14	0.12	0.2	0.5	0.27
S000000811	YER009W	NTF2	678	N	N	N	N	N	N	N	N	0.24	0.89	2.58	2.74	0.86	0.3	0.37	0.64	0.51	0.46	0.54	0.54	0.46	1	1.65	1.07	0.57	0.45	0.73	0.36	0.11	0.1	0.08	0.07	0.07	0.04	0.04	0.04	0.09	0.04
S000000813	YER011W	TIR1	1036	N	N	N	N	N	N	N	N	0.09	0.21	0.23	0.26	0.55	0.85	0.74	1.06	1.24	1.44	2.46	4.7	2.37	1.45	0.46	0.65	0.48	0.5	0.74	0.62	0.59	0.28	0.59	0.55	0.24	0.23	0.22	0.27	0.4	0.3
S000000814	YER012W	PRE1	939	N	N	N	N	N	N	N	N	0.1	0.21	0.32	0.56	0.9	1.01	0.96	1.36	1.81	6.82	8.59	3.68	0.24	0.18	0.06	0.12	0.18	0.15	0.44	0.22	0.19	0.11	0.32	0.28	0.11	0.13	0.12	0.09	0.3	0.19
S000000815	YER013W	PRP22	3850	N	N	N	N	N	N	N	N	0.14	0.47	0.35	0.34	0.47	0.67	1.22	0.92	0.96	1.06	1.1	1.21	1.73	1.18	1.18	0.99	1.12	1.02	2.33	1.59	1.82	0.93	1.63	1.06	1.15	0.82	1.25	1.89	2.74	1.01
S000000817	YER015W	FAA2	2577	N	N	N	N	N	N	N	N	0.14	0.19	0.22	0.28	0.4	0.53	0.76	0.88	1.01	0.97	1.13	1.34	1.08	3.4	3.1	1.52	0.74	0.7	1.04	0.72	0.89	0.66	2.51	2.78	0.5	0.21	0.15	0.18	0.22	0.18
S000000818	YER016W	BIM1	1274	N	N	N	N	N	N	N	N	0.09	0.24	0.18	0.27	0.4	0.49	0.69	1.32	1.2	0.96	0.96	1.38	1.57	5.98	8.25	1.47	0.23	0.18	0.31	0.16	0.15	0.15	0.24	0.38	0.07	0.08	0.08	0.09	0.14	0.12
S000000819	YER017C	AFG3	2471	N	N	N	N	N	N	N	N	0.1	0.33	0.25	0.33	0.6	0.59	1.34	0.86	1.59	1.77	1.17	1.07	1.11	1.33	0.81	1.38	0.81	1.43	1.4	1.13	1.64	1.22	8.11	1.18	0.46	0.36	0.24	0.16	0.31	0.46
S000000824	YER022W	SRB4	2344	N	N	N	N	N	N	N	N	0.11	0.31	0.41	0.4	0.62	0.82	1.05	0.74	1.06	1.77	4.38	2.75	1.14	0.92	0.68	1.43	0.68	0.7	1.32	1.05	1.07	3.16	2.42	1.25	0.28	0.39	0.32	0.28	0.69	0.43
S000000832	YER030W	CHZ1	709	N	N	N	N	N	N	N	N	0.12	0.46	0.53	0.64	1.02	1.24	2.26	7.77	3.95	2.39	2.46	1.5	0.23	0.21	0.09	0.13	0.09	0.06	0.09	0.05	0.07	0.06	0.08	0.07	0.04	0.04	0.04	0.06	0.1	0.07
S000000841	YER039C	HVG1	1205	N	N	N	N	N	N	N	N	0.1	0.34	0.34	0.44	0.67	0.95	1.67	2.11	1.72	1.7	2.3	2.93	4.88	9.6	2.67	0.79	0.53	0.55	0.62	0.56	0.5	0.47	0.64	1.45	1.61	0.38	0.17	0.23	0.29	0.45
S000000844	YER042W	MXR1	859	N	N	N	N	N	N	N	N	0.08	0.29	0.45	0.47	0.55	0.81	1.1	2.45	3.34	6.23	2.96	0.91	0.49	0.63	0.52	0.61	3.06	1.35	0.73	0.22	0.27	0.07	0.33	0.13	0.09	0.11	0.06	0.13	0.25	0.17
S000000850	YER048C	CAJ1	1458	N	N	N	N	N	N	N	N	0.07	0.14	0.25	0.22	0.29	0.32	0.44	0.68	0.64	0.77	0.88	1.1	0.92	1.42	1.46	4.46	3	0.75	1.59	1.39	2.1	0.62	0.41	0.2	0.12	0.18	0.1	0.06	0.18	0.13
S000000855	YER053C	PIC2	1243	N	N	N	N	N	N	N	N	0.07	0.15	0.18	0.21	0.3	0.76	0.6	1.09	1.1	1.36	1.54	1.35	2.1	10.54	6.08	1.18	0.21	0.14	0.23	0.09	0.11	0.17	0.17	0.09	0.05	0.04	0.05	0.06	0.06	0.05
S000000856	YER054C	GIP2	2368	N	N	N	N	N	N	N	N	0.05	0.21	0.21	0.28	0.46	0.57	0.78	1.11	0.8	0.77	0.98	4.47	4.01	1.97	0.36	0.28	0.31	0.43	0.54	0.58	0.71	0.93	1.25	0.61	0.12	0.16	0.17	0.1	0.1	0.17
S000000857	YER055C	HIS1	1044	N	N	N	N	N	N	N	N	0.04	0.09	0.16	0.17	0.3	0.64	0.54	0.78	0.61	1.17	1.1	7.43	3.26	1.93	0.19	0.11	0.15	0.13	0.81	0.17	0.04	0.03	0.03	0.08	0.03	0.03	0.02	0.03	0.09	0.04
S000000863	YER061C	CEM1	1445	N	N	N	N	N	N	N	N	0.05	0.16	0.21	0.26	0.47	0.75	0.93	1.17	1.11	1.26	1.62	5.01	4.04	1.39	0.84	2.9	1.21	0.2	0.26	0.21	0.23	0.17	0.15	0.13	0.16	0.13	0.29	0.17	0.17	0.14
S000000864	YER062C	HOR2	1059	N	N	N	N	N	N	N	N	0.04	0.09	0.2	0.3	0.65	0.96	0.82	0.92	0.99	1.21	2.66	10.79	4.49	1.62	0.04	0.05	0.11	0.06	0.22	0.06	0.15	0.04	0.09	0.13	0.04	0.03	0.04	0.03	0.04	0.04
S000000869	YER067W	RGI1	750	N	N	N	N	N	N	N	N	0.09	0.32	0.43	0.54	0.58	0.76	0.66	4.88	6.14	1.08	0.27	0.11	0.04	0.06	0.04	0.03	0.08	0.04	0.22	0.09	0.1	0.07	0.04	0.11	0.03	0.02	0.04	0.02	0.02	0.05
S000000884	YER082C	UTP7	1875	N	N	N	N	N	N	N	N	0.08	0.22	0.27	0.32	0.55	0.72	0.72	0.65	0.87	1.04	2.71	2.71	1.28	1.12	0.73	0.72	0.74	0.92	3.75	2.58	0.69	0.37	1.25	1.05	0.37	0.18	0.1	0.14	0.12	0.17
S000000885	YER083C	GET2	1015	N	N	N	N	N	N	N	N	0.13	0.19	0.34	0.59	0.69	1.18	0.86	1.4	1.01	1.18	4.41	6.65	1.79	0.69	0.34	0.3	0.39	0.36	1	0.42	0.36	0.23	1.19	1.23	0.18	0.09	0.09	0.08	0.09	0.19
S000000886	YER084W	None	696	N	N	N	N	N	N	N	N	0.09	0.39	0.54	0.67	0.82	0.92	1.26	2.98	1.04	0.99	1.16	0.98	0.68	0.91	0.55	0.64	0.7	0.59	1.59	3.05	0.93	0.27	0.24	0.24	0.17	0.16	0.11	0.13	0.17	0.16
S000000891	YER089C	PTC2	1751	N	N	N	N	N	N	N	N	0.08	0.24	0.23	0.26	0.35	0.53	0.58	0.64	0.79	1.22	1.21	1.53	2	1.9	1.53	1.29	1.78	6.03	4.35	0.92	1.41	1.25	0.31	0.19	0.1	0.09	0.09	0.13	0.16	0.16
S000000893	YER091C	MET6	2545	N	N	N	N	N	N	N	N	0.08	0.25	0.31	0.38	0.52	1.32	2.03	3.01	1.84	0.69	0.65	0.52	0.52	0.94	0.63	0.77	0.69	0.7	0.84	0.76	0.84	0.87	3.59	2.86	0.6	0.09	0.08	0.05	0.08	0.09
S000000899	YER097W	None	633	N	N	N	N	N	N	N	N	0.2	0.77	0.7	0.54	0.62	0.98	2.21	1.1	0.94	1.19	1.09	1.04	1.68	1.6	1.35	1.39	1.48	1.25	1.23	1.48	1.06	1.62	1.47	0.95	1.32	1.66	1.15	0.64	0.49	0.66
S000000900	YER098W	UBP9	3025	N	N	N	N	N	N	N	N	0.03	0.1	0.17	0.16	0.14	0.44	0.37	0.68	0.41	0.38	0.61	0.68	0.8	1.23	1.06	1.11	1.06	1.01	0.99	1.37	1.62	2.1	1.55	1.99	2.67	3.08	1.26	0.19	0.08	0.07
S000000902	YER100W	UBC6	1052	N	N	N	N	N	N	N	N	0.06	0.26	0.26	0.36	0.63	1.31	1.97	1.68	1.63	2.11	3.51	20.56	11.84	4.52	3.39	0.34	0.28	0.37	0.13	0.19	0.11	0.11	0.1	0.08	0.09	0.06	0.06	0.1	0.06	0.12
S000000903	YER101C	AST2	1548	N	N	N	N	N	N	N	N	0.06	0.21	0.23	0.28	0.34	0.69	0.85	0.96	1.14	1.63	1.7	1.69	2.93	3	2.07	3.43	7.91	2.05	0.77	0.86	0.34	0.25	0.33	0.2	0.19	0.15	0.19	0.2	0.1	0.21
S000000904	YER102W	RPS8B	779	Y	Y	N	N	N	N	N	N	0.07	0.43	0.62	0.77	0.81	1.27	1.02	7.15	18.45	7.68	0.51	0.11	0.1	0.07	0.03	0.02	0.01	0.01	0.02	0.01	0.01	0.02	0.01	0.01	0.01	0.01	0.01	0.04	0.01	0
S000000906	YER104W	RTT105	1138	N	N	N	N	N	N	N	N	0.11	0.4	0.33	0.5	0.51	1.2	1.91	2.41	1.93	2.56	3.09	3.51	8.4	4.45	1.35	0.97	1.61	0.87	1.37	0.91	0.69	0.63	0.6	0.76	0.5	0.3	0.56	0.53	0.56	0.65
S000000907	YER105C	NUP157	4232	N	N	N	N	N	N	N	N	0.08	0.2	0.17	0.23	0.43	0.57	0.53	0.51	0.66	0.79	0.59	0.82	0.82	1.06	0.65	0.87	0.98	0.95	1.81	1.33	1.49	1.04	1.29	1.29	1.04	0.91	1.23	0.85	1.11	2.13
S000000909	YER107C	GLE2	1430	N	N	N	N	N	N	N	N	0.04	0.13	0.18	0.2	0.32	0.48	0.76	1.2	1.43	1.44	1.51	1.84	1.32	2.21	2.6	9.2	2.04	0.28	0.23	0.12	0.12	0.14	0.09	0.09	0.09	0.06	0.04	0.05	0.11	0.09
S000000911	YER109C	FLO8	2893	N	N	N	N	N	N	N	N	0.08	0.16	0.16	0.26	0.34	0.41	0.52	0.59	0.56	0.58	0.65	0.9	1.4	1.31	0.76	0.86	0.73	0.79	0.74	1.07	0.97	0.69	0.61	0.81	2.67	1.12	0.52	0.24	0.25	0.19
S000000912	YER110C	KAP123	3625	N	N	N	N	N	N	N	N	0.06	0.12	0.12	0.16	0.22	0.27	0.38	0.4	0.47	0.45	0.39	0.54	0.37	0.67	0.41	0.7	0.91	1.14	1.1	1	1.05	0.81	0.8	0.91	0.7	0.81	1.51	8.67	1.37	0.32
S000000913	YER111C	SWI4	4232	N	N	N	N	N	N	N	N	0.07	0.21	0.28	0.3	0.46	0.56	0.63	0.78	1.16	1.4	1.07	1.08	1.03	1.22	1.02	0.96	1.06	1.22	1.02	0.79	0.59	0.62	0.77	0.74	0.6	0.5	0.71	0.7	0.82	2.14
S000000914	YER112W	LSM4	929	N	N	N	N	N	N	N	N	0.05	0.28	0.45	0.62	1.08	1.17	0.91	1.67	2.03	9.01	12.1	3.15	0.42	0.2	0.24	0.18	0.21	0.38	0.11	0.09	0.18	0.15	0.18	0.08	0.09	0.06	0.07	0.09	0.07	0.12
S000000915	YER113C	TMN3	2411	N	N	N	N	N	N	N	N	0.05	0.18	0.2	0.2	0.28	0.45	0.46	0.5	0.44	0.78	0.75	0.84	1.2	1.62	1.02	1.09	1.39	1.37	1.85	1.73	1.86	5.89	8.04	1.02	0.27	0.15	0.18	0.14	0.09	0.23
S000000916	YER114C	BOI2	3623	N	N	N	N	N	N	N	N	0.08	0.24	0.21	0.16	0.32	0.55	0.96	0.83	1.09	1.07	0.92	1.14	1.08	1.38	0.76	1.58	1.01	1.34	1.22	1.6	1.35	1.06	1.68	1.58	1.2	1.12	2.2	5.18	1.78	0.55
S000000917	YER115C	SPR6	1008	N	N	N	N	N	N	N	N	0.1	0.32	0.4	0.63	0.81	0.94	1.46	1.35	1.39	2.3	5.46	5.99	1.37	0.93	0.57	0.59	0.64	0.6	0.86	0.68	1.82	0.54	0.45	0.38	0.17	0.13	0.23	0.14	0.58	0.35
S000000918	YER116C	SLX8	1393	N	N	N	N	N	N	N	N	0.08	0.29	0.38	0.34	0.8	0.8	0.83	1.12	1.26	1.45	1.77	3.55	2.16	2.11	4.24	3.91	2.12	1.11	1.12	1.33	4.07	1.7	0.5	0.33	0.27	0.2	0.17	0.28	0.36	0.35
S000000919	YER117W	RPL23B	547	Y	Y	N	N	N	N	N	N	0.16	0.45	0.44	0.94	4.01	6.52	1.47	0.44	0.09	0.1	0.24	0.25	0.12	0.08	0.03	0.03	0.05	0.03	0.03	0.03	0.02	0.03	0.03	0.02	0.02	0.01	0.02	0.02	0.01	0.02
S000000920	YER118C	SHO1	1614	N	N	N	N	N	N	N	N	0.05	0.18	0.19	0.2	0.25	0.36	0.42	0.84	0.84	1.5	0.87	1.19	0.84	1.31	0.77	2.05	5.48	6.11	2.13	0.9	0.11	0.1	0.07	0.09	0.05	0.07	0.08	0.06	0.07	0.05
S000000922	YER120W	SCS2	914	N	N	N	N	N	N	N	N	0.09	0.31	0.39	0.39	0.9	1.1	1.27	1.64	2.04	11.36	8.71	4.27	0.97	0.17	0.05	0.13	0.08	0.06	0.09	0.06	0.06	0.06	0.09	0.06	0.05	0.04	0.04	0.05	0.13	0.06
S000000923	YER121W	None	621	N	N	N	N	N	N	N	N	0.26	1.15	1.15	1.1	1.41	3.62	4.64	2.68	1.66	0.87	1.19	0.75	1.41	1.1	0.92	1.36	1.23	0.91	1.24	0.83	0.93	1.48	0.6	0.87	0.69	0.56	0.41	0.6	0.64	0.97
S000000924	YER122C	GLO3	1801	N	N	N	N	N	N	N	N	0.04	0.08	0.12	0.13	0.19	0.25	0.35	0.41	0.42	0.64	1.07	1.05	0.71	1.22	1.17	0.85	1.63	4.7	6.57	1.47	0.12	0.06	0.05	0.07	0.02	0.03	0.02	0.04	0.08	0.06
S000000925	YER123W	YCK3	2361	N	N	N	N	N	N	N	N	0.07	0.19	0.22	0.15	0.28	0.54	0.7	0.54	0.78	0.9	0.51	0.94	0.66	1.72	0.95	1.41	1.31	1.25	1.23	1.8	2.09	4.77	8.97	1.31	0.2	0.14	0.19	0.2	0.23	0.21
S000000926	YER124C	DSE1	2275	N	N	N	N	N	N	N	N	0.04	0.08	0.08	0.12	0.19	0.22	0.22	0.35	0.32	0.38	0.39	0.72	0.45	1.3	0.96	0.98	1.08	0.95	1.05	1.06	2.65	7.35	1.96	0.43	0.06	0.06	0.07	0.1	0.06	0.14
S000000927	YER125W	RSP5	3394	N	N	N	N	N	N	N	N	0.03	0.08	0.06	0.09	0.14	0.17	0.25	0.41	0.39	0.48	0.51	0.57	0.55	0.71	0.66	0.96	1.13	1.2	1.36	1.33	1.44	1.33	1.39	1.66	1.19	1.48	7.19	3.72	0.41	0.11
S000000928	YER126C	NSA2	1058	N	N	N	N	N	N	N	N	0.07	0.17	0.15	0.24	0.45	0.9	0.96	1.02	1.09	1.17	2.05	6.68	8.55	1.93	0.39	0.68	0.18	0.1	0.11	0.11	0.11	0.13	0.19	0.13	0.06	0.07	0.07	0.08	0.11	0.09
S000000929	YER127W	LCP5	1283	N	N	N	N	N	N	N	N	0.09	0.28	0.31	0.34	0.61	0.8	1.1	1.44	1.39	1.68	1.75	2.02	2.54	8.81	12.83	1.34	0.41	0.63	0.25	0.24	0.27	0.26	0.32	0.18	0.18	0.13	0.12	0.19	0.15	0.19
S000000930	YER128W	VFA1	891	N	N	N	N	N	N	Y	N	0.15	0.37	0.32	0.51	0.74	0.95	1.54	1.33	1.75	6.45	4.4	1.27	1.08	0.68	0.35	0.74	0.58	0.46	0.48	0.52	0.4	0.48	0.51	0.38	0.25	0.19	0.26	0.24	0.38	0.4
S000000932	YER130C	None	1746	N	N	N	N	N	N	N	N	0.07	0.19	0.13	0.2	0.37	0.51	0.71	0.59	0.81	0.89	1.22	1.54	0.92	1.52	0.84	1.48	1.29	6.41	5.5	1.39	0.37	0.25	0.29	0.17	0.13	0.11	0.1	0.1	0.22	0.16
S000000933	YER131W	RPS26B	590	Y	Y	N	N	N	N	N	Y	0.24	1.85	0.97	1.92	5.69	16.02	9.46	2.95	0.14	0.06	0.1	0.11	0.04	0.03	0.02	0.01	0.02	0.02	0.02	0.01	0.01	0.01	0.01	0.02	0.02	0.01	0.01	0.01	0.01	0.01
S000000935	YER133W	GLC7	1595	N	N	N	N	N	N	N	N	0.03	0.1	0.12	0.12	0.15	0.21	0.18	0.53	0.43	1.17	0.79	1.04	1.1	1.4	1.08	1.85	8.67	5.4	0.77	0.19	0.1	0.09	0.03	0.03	0.02	0.02	0.03	0.02	0.02	0.02
S000000936	YER134C	None	952	N	N	N	N	N	N	N	N	0.09	0.3	0.32	0.47	0.72	1.08	1.06	1.11	2.29	4.22	6.38	4.63	1.13	0.89	0.37	0.33	0.83	0.74	0.73	0.28	0.25	0.11	0.28	0.22	0.13	0.09	0.13	0.16	0.19	0.32
S000000937	YER135C	None	644	N	N	N	N	N	N	N	N	0.25	0.59	0.75	0.79	0.73	1.26	2.53	1.89	1.71	1.97	1.82	1.31	2.15	2.12	1.8	1.56	1.65	1.14	1.1	1.06	1.36	1.27	1.11	1.27	0.9	0.68	0.86	0.72	0.99	0.92
S000000938	YER136W	GDI1	1950	N	N	N	N	N	N	N	N	0.04	0.1	0.11	0.15	0.24	0.24	0.31	0.38	0.42	0.51	0.72	1.2	0.89	1.45	1.13	1.48	1.42	1.23	4.48	7.41	1.27	0.12	0.08	0.12	0.06	0.05	0.05	0.05	0.06	0.05
S000000941	YER139C	RTR1	1165	N	N	N	N	N	N	N	N	0.07	0.3	0.22	0.21	0.36	0.73	1.74	1.32	1.66	1.74	1.65	1.93	4.88	4.51	1.99	1.72	2.64	4	2.92	0.78	0.41	0.3	0.4	0.35	0.24	0.13	0.28	0.33	0.27	0.41
S000000943	YER141W	COX15	1802	N	N	N	N	N	N	N	N	0.04	0.16	0.16	0.18	0.27	0.39	0.43	0.8	0.71	0.89	1.67	1.57	1.2	1.79	1.36	1.56	1.38	5.32	11.46	2.26	0.16	0.1	0.04	0.04	0.05	0.04	0.04	0.04	0.03	0.04
S000000944	YER142C	MAG1	1172	N	N	N	N	N	N	Y	N	0.07	0.19	0.25	0.26	0.45	0.87	1.44	1.47	1.2	1.66	1.34	2.32	3.58	6.74	1.25	0.34	0.38	0.39	0.64	0.4	0.18	0.32	0.23	0.35	0.13	0.16	0.09	0.11	0.28	0.26
S000000945	YER143W	DDI1	1542	N	N	N	N	N	N	Y	N	0.06	0.24	0.24	0.26	0.4	0.53	0.82	0.82	1.2	1.91	1.67	1.52	1.76	2.17	2.26	5.4	11.58	3.3	0.52	0.18	0.17	0.15	0.13	0.11	0.12	0.09	0.12	0.14	0.12	0.18
S000000946	YER144C	UBP5	2682	N	N	N	N	N	N	N	N	0.09	0.34	0.3	0.29	0.33	0.68	0.56	0.79	0.81	1.36	0.73	0.92	0.99	1.13	1.2	1.24	1.68	1.35	1.41	1.34	1.1	1.14	1.47	6.73	2.18	0.42	0.27	0.21	0.16	0.3
S000000947	YER145C	FTR1	1308	N	N	N	N	N	N	N	N	0.08	0.26	0.31	0.34	0.35	0.68	0.96	1.69	1.36	1.63	1.88	2.58	2.25	6.78	13.65	3.06	0.22	0.14	0.11	0.15	0.04	0.06	0.04	0.06	0.04	0.03	0.02	0.02	0.02	0.01
S000000948	YER146W	LSM5	453	N	N	N	N	N	N	N	N	0.38	0.92	3.63	5.89	3.34	0.75	0.45	0.17	0.08	0.05	0.04	0.04	0.05	0.06	0.02	0.08	0.05	0.07	0.17	0.06	0.06	0.06	0.1	0.09	0.04	0.04	0.03	0.05	0.09	0.08
S000000949	YER147C	SCC4	1894	N	N	N	N	N	N	N	N	0.14	0.46	0.45	0.4	0.97	1.18	2.14	1.15	0.89	1.11	1.31	1.59	1.45	1.69	1.75	1.26	1.58	1.83	7.07	4.53	1.08	0.3	0.36	0.25	0.25	0.23	0.3	0.34	0.28	0.37
S000000950	YER148W	SPT15	1213	N	N	N	N	N	N	N	N	0.05	0.17	0.22	0.29	0.35	0.97	1.22	1.88	1.74	2.28	2.41	2.3	11.52	24.53	4.17	0.29	0.18	0.26	0.11	0.09	0.08	0.07	0.09	0.07	0.06	0.05	0.08	0.09	0.04	0.08
S000000951	YER149C	PEA2	1444	N	N	N	N	N	N	N	N	0.06	0.17	0.18	0.22	0.25	0.53	0.82	1.19	1.11	1.19	1.19	1.31	1.99	2.05	1.9	9.78	4.25	0.75	0.26	0.15	0.29	0.32	0.17	0.19	0.1	0.09	0.06	0.07	0.13	0.1
S000000952	YER150W	SPI1	745	N	N	N	N	N	N	N	N	0.08	0.34	0.55	0.51	0.68	1.28	1.16	6.93	9.69	2.01	0.17	0.11	0.07	0.16	0.21	0.09	0.11	0.08	0.09	0.09	0.02	0.04	0.07	0.04	0.04	0.04	0.02	0.02	0.08	0.07
S000000953	YER151C	UBP3	3080	N	N	N	N	N	N	N	N	0.16	0.48	0.46	0.59	1.09	0.93	1.53	2.42	2.71	2.77	2.92	2.2	0.79	1.52	0.44	1.49	0.97	0.94	1.31	1.87	1.36	0.71	1.33	1.01	1.02	0.9	0.68	0.41	0.31	0.35
S000000954	YER152C	None	1845	N	N	N	N	N	N	N	N	0.11	0.29	0.32	0.37	0.58	0.78	1.34	1.23	1.34	1.33	1.61	1.94	2.85	8.63	5.51	1.54	1.09	0.81	2.04	1.11	0.46	0.45	0.29	0.26	0.18	0.12	0.15	0.17	0.17	0.28
S000000955	YER153C	PET122	1149	Y	N	N	N	N	N	N	N	0.15	0.53	0.44	0.42	0.57	0.78	1.74	1.41	1.44	1.07	1.7	1.53	2.24	1.99	1.32	1.8	1.82	1.52	4.56	5	1.63	2.17	0.84	1.04	0.65	0.63	0.51	0.56	0.69	0.86
S000000958	YER156C	None	1115	N	N	N	N	N	N	N	N	0.1	0.29	0.3	0.41	0.72	1.32	1.69	1.96	2.15	2.19	2.02	5.34	21.05	4.76	0.27	0.21	0.15	0.11	0.07	0.05	0.07	0.07	0.08	0.09	0.06	0.03	0.06	0.08	0.09	0.11
S000000959	YER157W	COG3	2667	N	N	N	N	N	N	N	N	0.05	0.13	0.14	0.16	0.23	0.33	0.67	0.72	0.64	0.52	0.71	0.66	0.74	1.25	1.05	1.21	1.04	1.06	1.3	1.79	1.44	1.36	2	10.25	2.05	0.36	0.11	0.12	0.12	0.21
S000000960	YER158C	None	2186	N	N	N	N	N	N	N	N	0.03	0.13	0.12	0.13	0.18	0.29	0.62	0.7	0.55	0.6	0.69	1.01	0.95	1.48	0.99	0.96	0.97	1.01	1.43	1.61	6.38	5.64	0.58	0.17	0.05	0.06	0.05	0.05	0.08	0.07
S000000961	YER159C	BUR6	859	N	N	N	N	N	N	N	N	0.1	0.62	0.9	1.12	1.47	1.93	2.43	2.9	6.21	14.68	5.56	0.48	0.26	0.17	0.18	0.18	0.31	0.42	0.14	0.12	0.14	0.12	0.11	0.09	0.1	0.06	0.08	0.13	0.07	0.14
S000000963	YER161C	SPT2	1436	N	N	N	N	N	N	N	N	0.05	0.19	0.2	0.2	0.2	0.4	0.37	1	0.84	1.06	1.03	1.65	2	1.82	2.92	8.9	2.84	0.58	0.39	0.26	0.24	0.39	0.21	0.59	0.14	0.08	0.05	0.06	0.05	0.03
S000000965	YER163C	None	863	N	N	N	N	N	N	N	N	0.13	0.58	0.78	0.74	1.24	1.68	2.18	2.71	7.36	13.13	5.6	0.7	0.69	0.53	0.6	0.75	0.72	0.76	0.43	0.42	0.26	0.21	0.19	0.15	0.18	0.11	0.18	0.19	0.14	0.25
S000000967	YER165W	PAB1	2077	Y	Y	N	N	N	N	N	N	0.06	0.13	0.22	0.25	0.31	0.36	0.27	0.51	0.45	0.54	0.56	1.34	0.82	1.19	0.81	1.14	1.28	1.18	1.48	4.96	9.39	1.15	0.18	0.14	0.04	0.03	0.08	0.08	0.08	0.05
S000000969	YER167W	BCK2	3231	N	N	N	N	N	N	N	N	0.06	0.28	0.22	0.17	0.34	0.46	0.95	0.66	0.97	1.13	1.06	1.04	0.9	1.26	0.68	1.52	1.28	1.53	1.22	1.15	1.28	1.2	1.51	1.47	1.69	6.51	6.47	0.68	0.24	0.29
S000000970	YER168C	CCA1	1823	N	N	N	N	N	N	N	N	0.09	0.18	0.25	0.25	0.45	0.49	0.7	0.53	0.76	0.93	1.11	1.28	1.41	1.55	1.14	1.19	1.09	3.59	8.87	2.8	0.54	0.21	0.22	0.23	0.11	0.12	0.11	0.14	0.13	0.22
S000000971	YER169W	RPH1	2852	N	N	N	N	N	N	N	N	0.08	0.19	0.16	0.2	0.31	0.41	0.75	0.65	0.69	0.62	0.65	0.6	0.89	1.04	0.77	1.45	0.94	0.91	1.13	1.24	1.24	1.43	1.11	1.61	8.6	2.5	0.49	0.19	0.28	0.28
S000000972	YER170W	ADK2	1189	N	N	N	N	N	N	N	N	0.07	0.25	0.28	0.23	0.47	0.82	1.58	1.28	1.31	1.62	1.23	3.34	5.21	9	0.98	0.49	0.29	0.25	0.41	0.33	0.31	0.28	0.45	0.43	0.21	0.11	0.25	0.11	0.07	0.24
S000000973	YER171W	RAD3	2668	N	N	N	N	N	N	N	N	0.08	0.27	0.14	0.33	0.48	0.61	0.97	0.87	1.04	1.94	1.8	1.02	0.83	1.15	1.08	1.02	0.95	0.83	1.08	1.1	1.25	1.25	2.11	10.21	2.34	0.45	0.18	0.15	0.16	0.21
S000000975	YER173W	RAD24	2258	N	N	N	N	N	N	N	N	0.11	0.45	0.33	0.35	0.54	0.66	1.37	1.49	1.36	2.23	1.97	0.72	1.07	1.14	0.6	1.08	0.89	1.07	1.08	0.93	2.52	5.3	1.27	0.22	0.24	0.38	0.21	0.33	0.37	0.4
S000000976	YER174C	GRX4	1031	N	N	N	N	N	N	N	N	0.05	0.12	0.19	0.28	0.6	0.81	1.03	1.34	1.07	1.64	3.56	11.26	1.96	0.57	0.17	0.17	0.25	0.23	0.42	0.27	0.5	0.19	0.14	0.13	0.06	0.13	0.12	0.06	0.08	0.13
S000000977	YER175C	TMT1	1213	N	N	N	N	N	N	Y	N	0.06	0.24	0.25	0.29	0.43	0.8	1.42	1.3	1.19	1.58	1.82	2.05	4.66	11.04	3.51	0.79	0.85	0.89	0.66	0.87	2.06	1.91	0.58	0.25	0.3	0.4	0.46	0.24	0.16	0.2
S000000978	YER176W	ECM32	3566	Y	N	N	N	N	N	N	N	0.13	0.34	0.39	0.33	0.4	0.72	1	0.8	0.71	1.03	0.91	1.06	1.32	1.3	1.1	0.96	1.13	1.28	1.51	1.62	1.1	1.14	1.13	0.95	1.21	1.53	2.2	4.77	0.61	0.7
S000000979	YER177W	BMH1	1066	N	N	N	N	N	N	N	N	0.04	0.11	0.17	0.23	0.49	0.93	0.57	1.29	1.05	1.28	1.18	13.53	6.5	1.23	0.13	0.13	0.04	0.02	0.02	0.03	0.02	0.02	0.01	0.02	0.01	0.01	0.01	0.01	0.01	0.01
S000000980	YER178W	PDA1	1366	N	N	N	N	Y	Y	N	N	0.06	0.18	0.16	0.21	0.33	0.5	0.53	1.37	1.26	1.26	1.21	1.34	0.94	1.72	7.67	8.38	0.44	0.11	0.07	0.08	0.06	0.06	0.07	0.08	0.05	0.04	0.05	0.03	0.1	0.05
S000000982	YER180C	ISC10	1563	N	N	N	N	N	N	N	N	0.06	0.2	0.26	0.32	0.34	0.65	0.89	0.86	1.18	1.53	1.7	1.8	2.08	2.75	2.41	2.15	6.31	2.75	0.54	0.34	0.22	0.14	0.22	0.16	0.13	0.11	0.14	0.16	0.1	0.18
S000000984	YER182W	FMP10	958	N	N	N	N	N	N	N	N	0.1	0.34	0.26	0.45	0.88	1.28	1.66	1.82	2.14	3.38	8.85	4.05	0.95	0.41	0.25	0.64	0.34	0.34	0.14	0.2	0.27	0.33	0.25	0.24	0.14	0.12	0.18	0.2	0.19	0.22
S000000985	YER183C	FAU1	792	N	N	N	N	N	N	N	N	0.1	0.44	0.58	0.64	0.79	1.09	1.32	2.88	11.83	6.92	0.78	0.28	0.19	0.15	0.08	0.17	0.11	0.15	0.19	0.2	0.13	0.09	0.32	0.21	0.11	0.11	0.14	0.09	0.24	0.17
S000000988	YER186C	None	1307	N	N	N	N	N	N	N	N	0.04	0.1	0.16	0.21	0.32	0.51	0.92	1.34	1.28	1.32	1.48	1.56	1.38	5.04	6.66	3.58	0.71	0.28	0.32	0.09	0.1	0.13	0.09	0.12	0.06	0.06	0.05	0.06	0.12	0.14
S000000989	YER187W	None	1233	N	N	N	N	N	N	N	N	0.15	0.56	0.44	0.38	0.51	1.28	3.3	2.71	2.29	2.6	2.62	2.07	3.55	6.94	4.44	1.23	1.28	0.93	0.74	0.78	0.8	1.11	0.87	1.07	0.77	0.55	0.74	0.58	0.65	0.85
S000000990	YER188W	None	1062	N	N	N	N	N	N	N	N	0.06	0.11	0.16	0.3	0.6	1.07	1.11	1.24	1.55	0.89	1.6	8.93	3.35	2.73	0.31	0.31	0.15	0.23	0.32	0.13	0.28	0.22	0.17	0.2	0.13	0.08	0.11	0.11	0.2	0.18
S000000993	YHL001W	RPL14B	621	Y	Y	N	N	N	N	N	N	0.23	0.65	0.56	0.68	1.57	6.32	5.87	2.62	0.25	0.14	0.12	0.43	0.16	0.08	0.04	0.03	0.03	0.04	0.12	0.1	0.12	0.05	0.08	0.07	0.05	0.07	0.04	0.07	0.12	0.07
S000000994	YHL002W	HSE1	1499	N	N	N	N	N	N	N	N	0.11	0.33	0.26	0.27	0.48	0.68	0.98	1.15	1.26	1.64	1.3	1.81	1.68	1.56	0.84	5.15	5.4	1.38	0.48	0.15	0.19	0.32	0.32	0.33	0.23	0.16	0.16	0.14	0.36	0.23
S000000995	YHL003C	LAG1	1656	N	N	N	N	N	N	N	N	0.03	0.11	0.1	0.14	0.2	0.44	0.35	0.56	0.76	1.42	1.38	1.34	0.92	1.77	1.85	1.29	5.57	9.91	1.52	0.19	0.09	0.04	0.04	0.03	0.03	0.03	0.03	0.03	0.03	0.06
S000000996	YHL004W	MRP4	1402	Y	Y	N	N	N	N	N	N	0.07	0.26	0.24	0.26	0.48	0.91	1.42	1.95	2.37	2.3	1.77	1.69	2.57	2.79	5.04	12.71	2.07	0.54	0.17	0.13	0.16	0.24	0.11	0.1	0.09	0.07	0.09	0.1	0.11	0.15
S000000998	YHL006C	SHU1	840	N	N	N	N	N	N	N	N	0.21	0.98	1.12	1.49	2.59	4.51	5.66	3.47	6.65	10.34	2.62	0.8	1.65	1.07	1.17	1.31	1.19	0.99	0.45	0.58	0.95	1.24	0.82	0.67	0.67	0.5	0.49	0.63	0.72	0.74
S000000999	YHL007C	STE20	3176	N	N	N	N	N	N	N	N	0.08	0.23	0.21	0.25	0.33	0.51	0.75	0.83	1.04	1.11	1.09	1.13	1.57	1.56	1.52	1.2	1.34	1.59	1.43	1.7	1.98	1.71	2.11	1.37	2.08	9.91	6.26	0.71	0.22	0.25
S000001000	YHL008C	None	2307	N	N	N	N	N	N	N	N	0.07	0.3	0.27	0.33	0.59	0.8	1.61	1.27	1.58	1.45	1.27	1.27	1.94	2.04	1.63	1.67	1.36	1.52	1.37	1.64	3.5	7.32	4.63	0.77	0.31	0.2	0.26	0.23	0.26	0.28
S000001001	YHL009C	YAP3	1481	N	N	N	N	N	N	N	N	0.12	0.34	0.24	0.44	0.55	0.83	1.81	1.47	2.19	2.14	1.95	1.71	2.23	2.12	2.88	6.38	5.13	1.75	0.5	0.31	0.47	0.51	0.45	0.31	0.26	0.32	0.51	0.65	0.39	0.77
S000001002	YHL010C	ETP1	2079	N	N	N	N	N	N	N	N	0.08	0.37	0.36	0.35	0.81	0.9	2.5	1.4	1.69	1.52	1.46	1.86	2.87	2.26	2.12	1.74	1.86	1.91	1.8	5.61	8.55	2.73	0.88	0.69	0.67	0.4	0.85	0.98	0.48	0.49
S000001003	YHL011C	PRS3	1310	N	N	N	N	N	N	N	N	0.06	0.19	0.19	0.25	0.38	0.8	1.34	1.65	1.89	2.13	2.12	2.36	3.14	9.97	20.67	4.12	0.39	0.11	0.12	0.09	0.1	0.1	0.08	0.09	0.15	0.27	0.13	0.07	0.06	0.11
S000001004	YHL012W	None	3094	N	N	N	N	N	N	N	N	0.08	0.34	0.3	0.26	0.7	0.61	1.62	0.97	1.49	1.15	1.07	1.2	1.06	1.25	1.15	1.96	1.49	1.44	1.14	1.43	1.71	1.45	1.52	1.8	1.61	3.33	1.28	0.36	0.37	0.34
S000001005	YHL013C	OTU2	1147	N	Y	N	N	N	N	N	N	0.15	0.31	0.29	0.37	0.53	1.28	2.08	1.96	2.06	2.01	2.33	3.75	17.63	7.64	0.82	0.61	0.47	0.48	0.3	0.17	0.26	0.33	0.23	0.21	0.15	0.15	0.12	0.24	0.31	0.86
S000001006	YHL014C	YLF2	1413	N	N	N	N	N	N	N	N	0.12	0.38	0.35	0.5	0.74	1.06	2.5	2	2.71	2.05	2.17	1.73	3.08	3.29	5.33	8	3.22	0.85	0.35	0.52	1.12	1.02	0.41	0.28	0.23	0.2	0.28	0.38	0.29	0.38
S000001007	YHL015W	RPS20	804	Y	Y	N	N	N	N	N	N	0.08	0.57	0.61	0.75	1.14	1.95	2.57	14.59	47.62	9.47	0.56	0.06	0.07	0.05	0.03	0.02	0.02	0.01	0.01	0.01	0.02	0.03	0.01	0.01	0.02	0.01	0.01	0.01	0.01	0.02
S000001009	YHL017W	None	1820	N	N	N	N	N	N	N	N	0.05	0.16	0.16	0.18	0.25	0.45	0.71	0.77	0.83	0.96	1.35	1.16	1.55	1.96	1.91	1.75	1.78	5.72	9.8	3.18	0.97	1.9	1.4	0.29	0.11	0.07	0.05	0.08	0.11	0.2
S000001011	YHL019C	APM2	2011	N	N	N	N	N	N	N	N	0.12	0.27	0.29	0.35	0.38	0.79	1.32	0.98	1.14	1.09	1.24	1.35	1.98	2.15	1.83	1.94	1.72	1.57	1.9	9.87	4.13	0.6	0.37	0.4	0.31	0.27	0.27	0.25	0.41	0.7
S000001012	YHL020C	OPI1	1302	N	N	N	N	N	N	N	N	0.11	0.32	0.27	0.41	0.6	0.99	2.31	1.96	1.86	1.68	1.86	1.91	3.13	6.06	10.04	3.15	0.45	0.33	0.22	0.28	0.32	0.31	0.22	0.2	0.18	0.15	0.26	0.25	0.19	0.25
S000001013	YHL021C	AIM17	1553	N	N	N	N	N	N	N	N	0.05	0.16	0.15	0.2	0.25	0.43	0.62	0.87	1.25	1.58	1.79	1.59	2.63	2.43	2.44	4.01	16.43	5.24	0.46	0.09	0.05	0.05	0.04	0.03	0.03	0.02	0.02	0.03	0.05	0.08
S000001015	YHL023C	NPR3	3782	N	N	N	N	N	N	N	N	0.12	0.27	0.26	0.35	0.34	0.43	1.06	0.82	0.99	0.77	0.86	1.09	1.36	1.35	0.94	0.97	1.1	0.87	1	0.92	1.46	0.94	1.32	1.13	0.91	0.65	1.02	3	3.08	0.86
S000001016	YHL024W	RIM4	2435	N	N	N	N	N	N	N	N	0.14	0.3	0.3	0.46	0.75	0.88	1.84	1.08	1.36	0.97	1.18	1.43	2.06	2.1	0.89	1.52	1.37	1.44	1.24	1.31	2.1	2.5	2.64	1.11	0.4	0.26	0.26	0.34	0.72	0.41
S000001017	YHL025W	SNF6	1110	N	N	N	N	N	N	N	N	0.08	0.22	0.36	0.41	0.75	1.16	1.55	1.48	1.21	1.64	2.27	8.88	18.5	4.77	0.33	0.23	0.19	0.14	0.19	0.13	0.15	0.19	0.15	0.11	0.07	0.06	0.09	0.11	0.26	0.1
S000001018	YHL026C	None	1209	N	N	N	N	N	N	N	N	0.13	0.39	0.53	0.47	0.75	1.34	4.21	3.08	3.38	2.11	2.61	2.3	5.55	9.44	6.62	1.94	0.73	0.57	0.55	0.4	0.65	1.61	0.66	0.56	0.47	0.43	0.39	0.49	0.57	0.97
S000001019	YHL027W	RIM101	2184	N	N	N	N	N	N	N	N	0.05	0.15	0.21	0.24	0.35	0.48	0.93	0.88	0.66	0.89	1.03	1.16	2.09	1.95	1.52	1.24	1.26	1.28	1.43	2.36	8.83	6.96	0.64	0.14	0.12	0.09	0.09	0.11	0.23	0.14
S000001020	YHL028W	WSC4	2092	N	N	N	N	N	N	N	N	0.05	0.17	0.17	0.2	0.33	0.59	0.9	0.96	0.67	0.87	0.93	1.36	1.29	1.56	1.58	1.83	1.27	1.24	1.37	4.53	9.47	1.44	0.19	0.1	0.08	0.08	0.07	0.07	0.15	0.14
S000001021	YHL029C	OCA5	2312	N	N	N	N	N	N	N	N	0.06	0.21	0.21	0.19	0.29	0.39	0.63	0.7	0.65	0.81	0.8	0.67	1.06	1.86	1.02	1.05	1.16	1.13	1.34	1.39	1.69	8.83	3.54	0.67	0.22	0.13	0.11	0.11	0.29	0.18
S000001023	YHL031C	GOS1	854	N	N	N	N	N	N	N	N	0.13	0.49	0.74	0.89	1	1.68	2.91	3.14	7.09	19.97	4.15	0.38	0.56	0.47	0.28	0.42	0.41	0.37	0.42	0.25	0.22	0.68	0.2	0.27	0.72	0.31	0.13	0.26	0.51	0.28
S000001024	YHL032C	GUT1	2020	N	N	N	N	N	N	N	N	0.1	0.27	0.29	0.29	0.5	0.76	1.58	1.33	1.15	1.13	1.23	1.43	1.7	1.81	1.59	1.79	1.46	1.59	1.87	11.24	5.4	1	0.55	0.33	0.94	0.47	0.15	0.11	0.23	0.24
S000001025	YHL033C	RPL8A	937	Y	Y	N	N	N	N	N	N	0.06	0.17	0.31	0.4	0.7	1.06	0.85	1.47	1.25	7.49	13.07	3.09	1.17	2.72	0.76	0.1	0.04	0.02	0.03	0.01	0.02	0.02	0.02	0.01	0.01	0.01	0.01	0.01	0.03	0.01
S000001026	YHL034C	SBP1	1222	Y	N	N	N	N	N	N	N	0.07	0.23	0.24	0.26	0.52	1.3	1.82	2.48	1.95	2.1	2.18	2.15	6.52	20.89	2.93	0.23	0.09	0.07	0.04	0.05	0.05	0.07	0.05	0.03	0.02	0.02	0.03	0.03	0.04	0.04
S000001027	YHL035C	VMR1	1405	N	Y	N	N	N	N	N	N	0.06	0.15	0.22	0.21	0.27	0.38	0.63	0.87	0.74	1.06	0.97	0.99	0.93	1.78	1.89	2.25	1.3	0.91	1.08	1.05	1	1.29	0.95	0.96	0.97	0.79	1.17	1.09	1.02	0.83
S000001028	YHL036W	MUP3	1786	N	N	N	N	N	N	N	N	0.11	0.27	0.28	0.34	0.5	0.75	1.3	1.54	1.16	0.97	1.24	1	0.77	1.79	0.97	0.99	1.16	3.57	5.12	1.15	0.28	0.28	0.28	0.17	0.17	0.14	0.15	0.14	0.33	0.28
S000001030	YHL038C	CBP2	2164	N	N	N	N	N	N	Y	N	0.06	0.26	0.27	0.33	0.42	0.78	2.13	1.41	1.38	1.18	1.12	1.01	1.94	2.02	1.42	1.01	1.57	1.96	1.84	2.22	11.16	7.26	1.15	0.6	0.47	0.24	0.25	0.18	0.38	0.8
S000001031	YHL039W	EFM1	2037	N	N	N	N	N	N	N	N	0.04	0.16	0.19	0.18	0.25	0.4	0.75	0.84	0.64	1.33	1.34	1.31	1.18	1.96	2	1.39	1.46	1.37	1.39	10	7.68	0.69	0.12	0.09	0.15	0.07	0.06	0.07	0.07	0.09
S000001032	YHL040C	ARN1	2167	N	N	N	N	N	N	N	N	0.04	0.13	0.15	0.2	0.47	0.45	1.01	0.86	0.71	0.91	0.82	0.87	0.9	1.58	1.05	0.87	1.21	1.29	1.54	1.74	6.59	4.8	4.07	1.78	0.84	0.31	0.23	0.14	0.18	0.24
S000001036	YHL044W	None	1168	N	N	N	N	N	N	N	N	0.06	0.27	0.3	0.39	0.6	1.4	2.91	2.8	1.91	2.53	5.01	4.96	9.07	5.74	0.49	0.21	0.3	0.52	0.25	0.22	0.27	0.56	0.23	0.3	0.27	0.23	0.22	0.16	0.36	0.62
S000001039	YHL047C	ARN2	2210	N	N	N	N	N	N	N	N	0.04	0.1	0.16	0.14	0.19	0.36	0.79	0.8	0.52	0.97	0.9	0.94	1.04	1.57	1.63	0.86	1.33	1.45	1.78	4.01	5.41	4.62	2.96	2.62	1.7	1.02	0.24	0.07	0.07	0.05
S000001040	YHL048W	COS8	1315	N	N	N	N	N	N	N	N	0.04	0.19	0.17	0.2	0.31	0.56	1.02	1.65	1.25	1.37	1.83	1.41	1.69	5.49	12.6	4.08	0.55	0.25	0.91	1.07	0.19	0.08	0.07	0.07	0.09	0.05	0.12	0.05	0.05	0.06
S000001042	YHL050C	None	2889	N	N	N	N	N	N	N	N	0.07	0.19	0.2	0.25	0.37	0.55	0.66	0.69	0.82	0.87	0.73	0.89	1.04	1.06	0.89	0.99	0.7	0.87	1.13	1.54	1.74	1.47	1.57	2.44	5.46	2.6	1.82	1.43	0.99	1.59
S000001043	YHR001W	OSH7	1495	N	N	N	N	N	N	N	N	0.08	0.28	0.29	0.33	0.43	0.63	1.16	1.11	1.64	1.85	1.65	1.67	2.45	2.58	2.75	9.21	5.33	1.83	0.51	0.12	0.13	0.08	0.1	0.12	0.06	0.08	0.08	0.13	0.15	0.25
S000001044	YHR002W	LEU5	1451	N	N	N	N	N	N	N	N	0.08	0.27	0.33	0.32	0.72	0.82	1.77	1.62	2.38	2.26	2.14	1.86	2.93	4.6	3.23	8.97	3.04	0.76	0.21	0.28	0.41	0.6	0.37	0.3	0.26	0.21	0.27	0.25	0.23	0.31
S000001045	YHR003C	None	1459	N	N	N	N	N	N	N	N	0.1	0.32	0.27	0.33	0.45	0.7	1.34	1.31	1.95	2.19	1.94	1.92	2.6	2.72	2.85	10.74	6.18	0.69	0.26	0.15	0.21	0.13	0.2	0.17	0.09	0.14	0.13	0.16	0.21	0.29
S000001046	YHR004C	NEM1	1836	N	N	N	N	N	N	N	N	0.04	0.16	0.16	0.16	0.36	0.44	0.88	0.78	1.07	1.09	1.39	1.21	1.66	1.66	1.75	2.04	1.72	3.23	12.7	4.35	0.4	0.23	0.13	0.12	0.1	0.08	0.1	0.13	0.12	0.15
S000001047	YHR005C	GPA1	1750	N	N	N	N	N	N	Y	N	0.08	0.31	0.25	0.28	0.41	0.6	0.96	1.05	1.26	1.85	1.88	1.89	2.5	2.52	2.83	1.96	2.14	8.91	6.61	0.89	0.19	0.1	0.11	0.1	0.06	0.07	0.08	0.16	0.14	0.24
S000001049	YHR007C	ERG11	2043	N	N	N	N	N	N	N	N	0.03	0.07	0.1	0.1	0.16	0.27	0.19	0.27	0.21	0.29	0.37	0.93	0.36	0.82	0.79	0.39	0.72	0.84	1.07	4.58	4.9	0.62	0.1	0.1	0.04	0.06	0.04	0.02	0.02	0.03
S000001050	YHR008C	SOD2	966	N	N	N	N	N	N	N	N	0.04	0.14	0.54	0.37	0.62	0.59	0.54	0.8	0.51	3.68	9.85	4.43	0.26	0.09	0.13	0.03	0.06	0.06	0.12	0.07	0.03	0.02	0.07	0.05	0.02	0.02	0.05	0.02	0.02	0.02
S000001051	YHR009C	TDA3	1932	N	N	N	N	N	N	N	N	0.04	0.18	0.13	0.18	0.28	0.41	0.63	0.79	0.94	1.3	1.5	1.73	2.19	2.29	2.5	1.82	2.11	2.64	7.02	12.21	1.76	0.17	0.11	0.08	0.05	0.05	0.07	0.09	0.09	0.12
S000001052	YHR010W	RPL27A	590	Y	Y	N	N	N	N	N	N	0.22	0.98	0.6	0.71	1.54	11.8	10.93	5.03	0.35	0.22	0.28	0.39	0.14	0.34	0.14	0.03	0.03	0.02	0.01	0.01	0.02	0.03	0.02	0.02	0.02	0.02	0.02	0.02	0.02	0.02
S000001054	YHR012W	VPS29	1204	N	N	N	N	N	N	N	N	0.06	0.13	0.14	0.23	0.43	0.77	0.89	1.25	1.31	1.23	1.54	2.78	5.99	5.28	3.04	0.71	0.19	0.11	0.16	0.14	0.24	0.18	0.26	0.15	0.14	0.1	0.09	0.12	0.24	0.17
S000001055	YHR013C	ARD1	949	N	Y	N	N	N	N	N	N	0.12	0.28	0.39	0.59	0.82	1.16	1.6	1.74	1.73	6.04	12.16	4.47	0.88	0.46	0.44	0.21	0.18	0.08	0.15	0.12	0.28	0.08	0.16	0.26	0.07	0.08	0.05	0.09	0.19	0.16
S000001058	YHR016C	YSC84	1568	N	N	N	N	N	N	Y	N	0.05	0.15	0.15	0.21	0.36	0.54	0.8	0.96	1.24	1.5	1.32	1.38	1.46	1.82	1.5	4.23	8.29	3.86	0.74	0.3	0.2	0.13	0.11	0.09	0.07	0.07	0.09	0.09	0.1	0.1
S000001059	YHR017W	YSC83	1316	N	N	N	N	N	N	N	N	0.08	0.17	0.18	0.24	0.34	0.5	0.98	1.85	1.54	1.23	1.31	1.66	2.08	5.13	12.58	3.87	0.41	0.18	0.26	0.27	0.3	0.13	0.18	0.14	0.07	0.07	0.07	0.14	0.13	0.16
S000001060	YHR018C	ARG4	1592	N	N	N	N	N	N	Y	N	0.06	0.13	0.12	0.16	0.27	0.36	0.53	0.53	0.91	1.13	1.1	1.03	1.29	1.45	1.02	1.73	8.5	5.22	0.82	0.18	0.19	0.08	0.06	0.04	0.05	0.04	0.05	0.06	0.06	0.06
S000001061	YHR019C	DED81	1794	Y	N	N	N	N	N	N	N	0.05	0.16	0.18	0.19	0.28	0.43	0.62	0.84	0.79	1.15	1.81	1.61	1.98	2.13	1.86	1.8	1.46	7.39	14.11	1.79	0.12	0.07	0.04	0.03	0.03	0.03	0.02	0.03	0.03	0.02
S000001062	YHR020W	None	2139	Y	Y	N	N	N	N	N	N	0.05	0.15	0.14	0.19	0.29	0.48	0.72	0.73	0.71	0.68	0.75	1.06	1.5	1.49	0.9	1.39	1.13	1.2	1.25	2.68	12.98	3.47	0.28	0.06	0.06	0.03	0.04	0.03	0.04	0.04
S000001063	YHR021C	RPS27B	461	Y	Y	N	N	N	N	N	N	0.3	0.95	1.81	3.1	1.91	0.85	0.57	0.51	0.36	0.47	0.55	1.84	0.99	0.56	0.14	0.19	0.24	0.2	0.24	0.17	0.18	0.17	0.16	0.16	0.1	0.1	0.08	0.12	0.27	0.18
S000001065	YHR023W	MYO1	1222	N	N	N	N	N	N	N	N	0.12	0.34	0.34	0.37	0.49	0.62	0.82	0.83	0.9	0.99	0.97	1.21	1.19	2.13	1.23	0.87	1.4	1.12	1.45	1.09	0.96	0.85	1.37	0.93	0.8	0.49	0.63	0.79	0.95	0.76
S000001066	YHR024C	MAS2	1743	N	N	N	N	N	N	N	N	0.06	0.14	0.18	0.19	0.28	0.38	0.69	0.77	0.76	1.16	1.39	1.32	1.16	1.51	1.85	0.85	2.16	6.24	5.84	1.02	0.23	0.09	0.11	0.26	0.07	0.07	0.06	0.05	0.13	0.17
S000001067	YHR025W	THR1	1187	N	N	N	N	N	N	N	N	0.06	0.17	0.22	0.22	0.46	0.85	1.31	1.7	1.39	1.93	1.8	1.71	8.62	21.71	1.13	0.09	0.05	0.04	0.08	0.04	0.02	0.03	0.02	0.03	0.02	0.02	0.02	0.01	0.04	0.03
S000001068	YHR026W	VMA16	996	N	N	N	N	N	N	N	N	0.05	0.21	0.23	0.36	0.83	1.53	1.7	2.18	2.04	3.25	9.07	14.02	2.08	0.22	0.07	0.09	0.07	0.06	0.05	0.06	0.07	0.07	0.06	0.05	0.05	0.16	0.07	0.02	0.03	0.04
S000001069	YHR027C	RPN1	3106	N	N	N	N	N	N	Y	N	0.04	0.11	0.13	0.15	0.21	0.28	0.45	0.47	0.46	0.66	0.86	0.63	0.78	1.16	0.77	0.8	1	0.86	1.15	1.15	1.04	1.29	1.03	1.32	3.01	9.43	2.22	0.32	0.09	0.06
S000001070	YHR028C	DAP2	2643	N	N	N	N	N	N	Y	N	0.04	0.14	0.14	0.15	0.26	0.46	0.76	0.76	0.77	0.83	0.92	0.85	0.92	1.39	1.4	1.31	1.04	1.36	1.5	1.71	1.79	1.96	4.1	12.91	2.07	0.32	0.11	0.08	0.1	0.11
S000001071	YHR029C	YHI9	1068	N	N	N	N	N	N	Y	N	0.1	0.23	0.29	0.39	0.71	1.48	2.15	2.18	2.02	2.38	3.4	16.03	12.42	1.41	0.19	0.34	0.32	0.19	0.35	0.12	0.1	0.32	0.11	0.13	0.11	0.09	0.08	0.17	0.3	0.16
S000001072	YHR030C	SLT2	1780	N	N	N	N	N	N	N	N	0.04	0.11	0.16	0.2	0.28	0.41	0.73	0.64	0.61	1.04	1.42	1.23	0.73	1.34	1.98	0.89	2.19	5.41	6.11	1.4	0.19	0.07	0.1	0.2	0.05	0.05	0.05	0.03	0.07	0.06
S000001073	YHR031C	RRM3	2366	N	N	N	N	N	N	N	N	0.13	0.37	0.36	0.37	0.42	0.66	1.44	1.41	1.47	1.16	1.46	1.23	2.29	2.29	1.3	1.51	1.84	1.63	1.75	1.81	2.21	8.31	7.71	1.61	0.42	0.2	0.17	0.27	0.56	0.31
S000001074	YHR032W	ERC1	2019	N	N	N	N	N	N	N	N	0.04	0.13	0.14	0.19	0.31	0.57	1.13	0.98	0.99	1.02	1.28	1.29	2.45	1.7	1.69	1.82	1.46	1.84	2.45	18.09	8.8	1.14	0.33	0.29	0.29	0.63	1.17	0.22	0.13	0.23
S000001075	YHR033W	None	1364	N	N	N	N	N	N	N	N	0.11	0.31	0.34	0.39	0.58	0.96	1.81	1.94	2.56	1.96	2.14	2.09	3.62	5.19	6.82	5.81	1.81	0.67	0.75	0.61	0.55	0.76	0.46	0.45	0.54	0.79	1.05	0.3	0.27	0.18
S000001076	YHR034C	PIH1	1092	N	N	N	N	N	N	N	N	0.15	0.41	0.45	0.48	0.79	1.75	3.61	2.46	2.38	2.16	2.31	6.97	12.56	3.22	0.92	1.31	0.5	0.49	0.41	0.45	0.45	1.2	0.36	0.35	0.29	0.3	0.39	0.27	0.31	0.58
S000001077	YHR035W	None	2330	N	N	N	N	N	N	N	N	0.15	0.39	0.48	0.74	0.94	1.25	1.34	0.95	0.78	1.18	1.32	1.63	2.25	3.31	1.15	2.08	1.25	0.94	1.13	0.78	1.15	1.8	1.27	0.54	0.38	0.36	0.42	0.36	0.4	0.4
S000001078	YHR036W	BRL1	1833	N	N	N	N	N	N	N	N	0.07	0.26	0.28	0.31	0.45	0.69	2.02	2.08	1.81	1.34	1.69	1.44	2.22	3.96	2.53	1.16	0.98	0.9	3.67	2.11	0.42	0.33	0.26	0.29	0.25	0.16	0.17	0.12	0.25	0.32
S000001079	YHR037W	PUT2	1997	N	N	N	N	N	N	Y	N	0.08	0.28	0.23	0.22	0.35	0.45	0.62	0.64	0.66	0.46	0.9	1.29	0.83	1.1	1.27	1.24	0.95	1.98	2.13	11.77	3.35	0.38	0.4	0.34	0.09	0.21	0.17	0.09	0.25	0.19
S000001080	YHR038W	RRF1	1005	Y	N	N	N	N	N	N	N	0.06	0.2	0.27	0.35	0.68	0.95	1.4	1.82	1.46	1.72	4.81	6.26	0.72	0.69	0.62	0.26	0.42	0.36	0.76	0.44	0.54	0.33	0.36	0.25	0.16	0.15	0.17	0.09	0.29	0.51
S000001081	YHR039C	MSC7	2087	N	N	N	N	N	N	N	N	0.06	0.04	0.12	0.08	0.18	0.26	0.19	0.27	0.34	0.42	0.38	0.87	0.84	1.07	1.02	0.51	1.23	1.17	1.34	3.69	8.12	1.49	0.28	0.09	0.06	0.1	0.04	0.11	0.15	0.1
S000001082	YHR040W	BCD1	1203	N	N	N	N	N	N	N	N	0.11	0.34	0.52	0.52	0.68	1.39	5.89	4.01	1.62	2.79	1.65	1.49	3.7	10.38	1.96	0.22	0.42	0.35	0.34	0.16	0.14	0.2	0.16	0.11	0.11	0.09	0.07	0.1	0.16	0.11
S000001083	YHR041C	SRB2	736	N	N	N	N	N	N	N	N	0.12	0.61	0.6	0.62	1.06	1.52	2.66	12.05	9.9	3.93	0.71	0.32	0.18	0.36	0.18	0.11	0.22	0.19	0.36	0.27	0.16	0.14	0.27	0.19	0.13	0.11	0.11	0.06	0.14	0.23
S000001084	YHR042W	NCP1	2240	N	N	N	N	N	N	N	N	0.05	0.16	0.23	0.27	0.39	0.41	0.53	0.65	0.54	1.05	0.77	1.06	1.19	1.58	0.88	0.81	1.04	1.19	1.65	1.79	9.09	13.38	1.81	0.17	0.1	0.06	0.05	0.04	0.04	0.02
S000001085	YHR043C	DOG2	1039	N	N	N	N	Y	N	N	N	0.08	0.28	0.27	0.39	0.74	1.43	2.63	2.32	1.96	2.51	4.6	17.05	5.08	1.18	0.22	0.09	0.13	0.16	0.16	0.11	0.15	0.61	0.2	0.08	0.05	0.05	0.07	0.03	0.08	0.14
S000001086	YHR044C	DOG1	1027	N	N	N	N	Y	N	N	N	0.09	0.24	0.26	0.38	0.69	1.05	1.22	1.43	1.38	2.34	4.86	11.74	6.39	1.09	0.27	0.22	0.18	0.16	0.38	0.2	0.24	0.25	0.36	0.15	0.06	0.07	0.08	0.08	0.1	0.17
S000001087	YHR045W	None	1980	N	N	N	N	N	N	N	N	0.06	0.13	0.17	0.18	0.21	0.28	0.32	0.38	0.48	0.64	0.83	1.2	0.93	1.4	1.13	1.09	1.49	1.23	3.87	10.17	3.03	0.38	0.26	0.25	0.15	0.1	0.15	0.13	0.17	0.19
S000001089	YHR047C	AAP1	2681	N	N	N	N	N	N	N	N	0.07	0.22	0.17	0.28	0.26	0.46	0.56	0.68	0.76	0.76	0.8	0.94	0.85	1.39	1.26	1.15	1.2	1.44	1.38	1.31	1.39	1.15	1.69	9.64	3.4	0.57	0.21	0.13	0.16	0.19
S000001091	YHR049W	FSH1	985	N	N	N	N	N	N	N	N	0.12	0.31	0.34	0.47	0.8	1.27	1.18	1.67	2.54	2.73	13.58	10.68	1.22	0.4	0.31	0.4	0.4	0.26	0.38	0.26	0.22	0.09	0.2	0.34	0.18	0.06	0.06	0.08	0.11	0.12
S000001093	YHR051W	COX6	857	N	N	Y	Y	N	N	N	N	0.09	0.42	0.5	0.61	0.91	1.91	2.24	4.03	6.99	10.46	6.07	6.18	6.02	8.35	1.4	0.1	0.15	0.06	0.11	0.04	0.04	0.03	0.04	0.05	0.03	0.02	0.03	0.03	0.03	0.06
S000001095	YHR053C	CUP1-1	551	N	N	N	N	N	N	N	N	0.32	0.95	0.91	2.45	6.66	9.68	4.04	0.55	0.24	0.28	0.26	0.16	0.25	0.22	0.12	0.05	0.12	0.05	0.07	0.08	0.05	0.03	0.04	0.08	0.03	0.04	0.04	0.03	0.02	0.06
S000001097	YHR055C	CUP1-2	552	N	N	N	N	N	N	N	N	0.31	0.98	0.93	2.27	6.38	11.65	4.32	0.53	0.2	0.19	0.18	0.1	0.16	0.11	0.1	0.05	0.11	0.05	0.07	0.04	0.05	0.03	0.03	0.05	0.03	0.05	0.05	0.03	0.04	0.05
S000001098	YHR056C	RSC30	3145	N	N	N	N	N	N	N	N	0.07	0.29	0.28	0.29	0.74	0.6	0.71	0.64	0.41	0.66	0.6	0.77	0.85	1.31	1.27	0.9	1.08	0.78	0.86	0.94	1.3	1.39	1.32	0.96	2.51	8.05	4.23	0.48	0.15	0.23
S000001099	YHR057C	CPR2	747	N	N	N	N	N	N	N	N	0.18	0.66	0.73	1.16	1.37	1.73	1.92	9.16	11.36	2.38	0.64	0.51	0.55	0.73	0.51	0.43	0.62	1.2	0.73	0.22	0.23	0.09	0.24	0.12	0.08	0.1	0.1	0.15	0.14	0.2
S000001100	YHR058C	MED6	1023	N	N	N	N	N	N	N	N	0.12	0.31	0.36	0.45	0.61	0.92	1.25	0.92	1.01	1.43	3.44	6.33	1.82	1.29	1.16	1.04	1.49	3.47	2.82	1.2	0.48	0.31	0.7	0.58	0.34	0.39	0.58	0.46	0.6	0.36
S000001101	YHR059W	FYV4	659	N	N	N	N	N	N	N	N	0.31	0.76	0.73	0.82	0.96	2.96	7.74	7.45	1	0.28	0.25	0.17	0.32	0.3	0.19	0.33	0.32	0.21	0.35	0.15	0.19	0.12	0.23	0.26	0.06	0.12	0.13	0.26	0.21	0.43
S000001102	YHR060W	VMA22	710	N	N	N	N	N	N	N	N	0.13	0.66	0.67	0.72	0.84	1.37	2.19	14.86	4.96	0.74	0.2	0.16	0.36	0.21	0.12	0.28	0.33	0.33	0.27	0.16	0.15	0.14	0.13	0.08	0.11	0.11	0.15	0.17	0.07	0.12
S000001104	YHR062C	RPP1	1031	N	N	N	N	N	N	N	N	0.11	0.33	0.39	0.48	0.78	1.04	0.95	1.5	1.21	1.74	7.1	14.46	2.6	0.85	0.51	0.36	0.49	0.5	1.17	0.79	0.35	0.15	0.6	0.53	0.27	0.27	0.51	0.26	0.15	0.24
S000001105	YHR063C	PAN5	1342	N	N	N	N	N	N	N	N	0.07	0.15	0.19	0.26	0.25	0.34	0.57	0.83	0.99	1.48	1.13	1.25	1.27	2.54	8.92	4.36	0.35	0.2	0.33	0.22	0.16	0.09	0.26	0.35	0.06	0.1	0.11	0.13	0.09	0.15
S000001106	YHR064C	SSZ1	1764	Y	N	N	N	N	N	N	N	0.05	0.15	0.2	0.2	0.23	0.29	0.33	0.41	0.36	0.58	0.87	1.18	0.92	1.14	1.26	0.88	1.26	8.22	7.05	0.89	0.11	0.05	0.04	0.08	0.05	0.03	0.04	0.04	0.03	0.04
S000001107	YHR065C	RRP3	1798	N	N	N	N	N	N	N	N	0.18	0.32	0.35	0.49	0.63	0.89	1.45	1.06	1.27	1.43	1.56	1.85	2.07	2.04	2.12	1.32	1.03	2.78	4.31	1.35	1.1	0.35	1.9	1.41	0.28	0.35	0.4	0.61	1.04	0.63
S000001108	YHR066W	SSF1	1631	N	N	N	N	N	N	N	N	0.09	0.22	0.22	0.25	0.31	0.45	0.57	0.56	0.56	1.22	1.11	1	1.18	1.42	1.38	1.04	4.72	5.57	1.85	0.37	0.44	0.95	0.48	0.26	0.13	0.11	0.2	0.12	0.05	0.11
S000001109	YHR067W	HTD2	1293	N	N	N	N	N	N	N	N	0.16	0.49	0.31	0.37	0.52	0.82	1.53	1.18	0.77	1.25	1.23	1.65	1.55	6.29	8.12	1.04	0.35	0.33	0.69	0.77	0.96	0.31	1.17	1.2	0.21	0.29	0.25	0.37	0.72	0.92
S000001110	YHR068W	DYS1	1423	N	N	N	N	N	N	N	N	0.04	0.13	0.13	0.17	0.19	0.31	0.3	0.65	0.79	1.17	1.11	1.23	1.19	1.56	4.8	10.82	3.69	0.41	0.15	0.1	0.05	0.05	0.1	0.07	0.05	0.03	0.06	0.05	0.02	0.04
S000001111	YHR069C	RRP4	1284	N	N	N	N	N	N	N	N	0.13	0.35	0.2	0.19	0.34	0.41	0.86	0.92	1.08	1.32	0.98	1.37	1.33	4.87	5.46	2.44	0.56	0.47	0.46	0.58	0.48	0.24	1.05	0.74	0.24	0.32	0.17	0.25	0.42	0.43
S000001112	YHR070W	TRM5	1831	N	N	N	N	N	N	N	N	0.08	0.2	0.28	0.36	0.27	0.39	0.6	0.69	0.41	1.07	0.76	0.97	0.99	0.9	1.36	1.31	1.54	3.33	6.47	3.47	1.22	0.75	0.82	0.71	1.48	0.56	0.51	0.46	0.32	0.05
S000001113	YHR071W	PCL5	1231	N	N	N	N	N	N	Y	N	0.06	0.13	0.32	0.21	0.29	0.58	0.82	1.14	1.05	1.21	1.71	1.51	2	11.39	2.75	0.38	0.19	0.17	0.34	0.21	0.11	0.12	0.21	0.15	0.18	0.09	0.06	0.05	0.25	0.09
S000001116	YHR074W	QNS1	2215	N	N	N	N	N	N	Y	N	0.06	0.12	0.19	0.17	0.2	0.25	0.3	0.61	0.34	0.45	0.55	0.66	1.02	1.25	0.41	0.96	1.47	1.15	1.16	1.07	6.13	10.24	0.99	0.12	0.1	0.1	0.09	0.06	0.06	0.03
S000001122	YHR080C	None	4232	N	Y	N	N	N	N	Y	N	0.14	0.31	0.38	0.52	0.59	0.82	1.24	1.25	1.01	1.21	1.35	1.24	1.05	1.44	0.76	1.16	1.18	1.05	1.19	1.24	1.31	1.05	1.91	1.13	0.79	0.63	0.88	0.68	1.36	2.24
S000001134	YHR092C	HXT4	2028	N	N	N	N	N	N	N	N	0.04	0.11	0.14	0.15	0.2	0.26	0.28	0.39	0.36	0.44	0.64	1.3	0.74	1.15	0.52	1.1	0.85	0.91	1.38	9.53	5.94	0.68	0.2	0.08	0.05	0.05	0.06	0.05	0.08	0.05
S000001136	YHR094C	HXT1	1911	N	N	N	N	N	N	N	N	0.1	0.25	0.21	0.42	0.54	0.56	0.67	0.61	0.74	0.76	0.97	1.24	0.84	1.63	0.91	1.1	1.11	1.05	4.92	5.29	1.34	0.2	0.47	0.32	0.05	0.14	0.15	0.16	0.15	0.16
S000001138	YHR096C	HXT5	2263	N	N	N	N	N	N	N	N	0.16	0.43	0.42	0.67	0.68	0.86	1.1	1.17	1.05	1.22	1.08	1.21	1.97	1.87	1.02	0.92	0.9	0.91	1.43	1.71	1.84	2.47	1.48	0.72	0.4	0.26	0.32	0.24	0.25	0.3
S000001140	YHR098C	SFB3	3145	N	N	N	N	N	N	N	N	0.09	0.25	0.23	0.32	0.43	0.55	0.77	0.71	0.84	1.11	0.97	0.88	1.02	1.28	0.91	1.14	1.21	0.95	1.09	1.13	1.4	1.03	1.08	1.03	1.73	10.88	3.83	0.46	0.14	0.17
S000001142	YHR100C	GEP4	718	N	N	N	N	N	N	N	N	0.19	0.7	0.91	1	1.11	2.11	3.1	7.89	5.74	4.32	1.38	0.64	0.58	0.7	0.5	0.85	0.71	0.25	0.51	0.31	0.39	0.15	0.32	0.33	0.12	0.2	0.21	0.22	0.21	0.28
S000001143	YHR101C	BIG1	1399	N	N	N	N	N	N	N	N	0.1	0.42	0.33	0.41	0.66	0.73	0.94	1.13	1.59	1.83	1.39	1.68	1.06	1.88	4.67	5.46	2.24	0.72	0.36	0.25	0.38	0.18	0.27	0.21	0.28	0.17	0.17	0.25	0.28	0.47
S000001144	YHR102W	KIC1	3617	N	N	N	N	N	N	N	N	0.11	0.33	0.37	0.43	0.47	0.76	1.22	1.16	1.44	1.3	1.52	1.47	1.3	1.86	0.91	1.3	1.09	1.07	1.29	1.02	1.19	1.47	1.26	1.05	0.88	1.02	1.56	4.77	1.29	0.65
S000001145	YHR103W	SBE22	3069	N	N	N	N	N	N	N	N	0.04	0.19	0.24	0.23	0.31	0.39	0.51	0.53	0.56	0.58	0.67	0.85	0.64	0.99	1.03	0.91	1	1.02	1.07	1.02	1.27	1.19	1.14	0.96	5.3	9.13	2.94	0.59	0.32	0.5
S000001146	YHR104W	GRE3	1251	N	N	N	N	N	N	N	N	0.05	0.22	0.19	0.19	0.31	0.66	1.38	1.48	1.74	1.56	1.56	1.66	2.83	14	9.58	1.17	0.14	0.06	0.07	0.03	0.06	0.05	0.05	0.06	0.05	0.03	0.04	0.03	0.07	0.09
S000001147	YHR105W	YPT35	2110	N	N	N	N	N	N	N	N	0.1	0.33	0.34	0.34	0.43	0.71	1.29	0.82	0.73	1.05	1.02	1.66	1.79	1.58	1.04	1.11	1.66	1.35	1.77	2.76	7.85	2.31	0.72	0.52	0.43	0.33	0.48	0.38	0.19	0.36
S000001148	YHR106W	TRR2	1213	N	N	N	N	N	N	N	N	0.08	0.21	0.17	0.23	0.39	0.55	0.74	0.83	1.11	1	1.23	2.56	4.42	6.55	1.76	0.68	0.61	0.54	0.54	0.68	1.73	0.47	0.19	0.23	0.1	0.12	0.12	0.13	0.19	0.19
S000001149	YHR107C	CDC12	1484	N	N	N	N	N	N	N	N	0.1	0.3	0.32	0.38	0.45	0.61	0.79	0.81	0.99	1.13	1.03	1.47	1.05	1.65	1.34	8.1	6.85	0.89	0.56	0.59	0.19	0.13	0.35	0.33	0.1	0.08	0.25	0.14	0.06	0.19
S000001150	YHR108W	GGA2	2003	N	N	N	N	N	N	N	N	0.09	0.16	0.14	0.24	0.26	0.29	0.4	0.46	0.46	0.58	0.73	1.32	1.15	1.22	0.96	0.99	1.12	0.92	1.69	11.07	3.83	0.25	0.3	0.32	0.09	0.1	0.08	0.11	0.25	0.19
S000001151	YHR109W	CTM1	2015	N	N	N	N	N	N	N	N	0.08	0.35	0.2	0.3	0.27	0.49	0.76	0.67	0.63	0.91	0.98	1.24	1	1.51	1.22	1.37	2.02	1.73	1.78	5.36	3.19	0.8	0.49	0.45	1.5	0.46	0.32	0.22	0.13	0.21
S000001152	YHR110W	ERP5	859	N	N	N	N	N	N	N	N	0.19	0.35	0.42	0.65	0.83	0.86	0.76	1.41	4.38	9.17	2.33	0.45	0.57	0.52	0.25	0.4	0.27	0.39	0.47	0.5	0.44	0.21	0.41	0.43	0.34	0.25	0.2	0.24	0.46	0.34
S000001153	YHR111W	UBA4	1413	N	N	N	N	N	N	N	N	0.07	0.24	0.28	0.3	0.4	0.57	0.66	0.89	1.1	1.31	1.29	1.49	1.46	2.25	4.73	9.14	2.08	0.62	0.49	0.57	0.4	0.29	0.28	0.42	0.68	0.51	0.16	0.08	0.05	0.09
S000001154	YHR112C	None	1365	N	N	N	N	N	N	N	N	0.09	0.26	0.16	0.29	0.43	0.59	0.8	0.94	1.23	1.21	1.25	1.6	1.69	2.24	7.02	5.87	1.54	0.61	0.83	0.53	0.41	0.31	0.37	0.48	0.56	0.4	0.18	0.12	0.16	0.18
S000001155	YHR113W	APE4	1561	N	Y	N	N	N	N	N	N	0.07	0.15	0.19	0.21	0.25	0.34	0.46	0.46	0.64	0.95	1.02	1.29	1.08	1.43	1.13	3.2	12.74	3.3	0.53	0.5	0.13	0.07	0.1	0.23	0.08	0.06	0.09	0.07	0.03	0.1
S000001157	YHR115C	DMA1	1563	N	N	N	N	N	N	N	N	0.06	0.2	0.19	0.23	0.28	0.53	0.67	0.77	1.09	1.58	1.36	1.42	1.88	2.06	1.85	3.64	12.2	3.99	0.65	0.34	0.26	0.29	0.3	0.16	0.1	0.06	0.09	0.08	0.04	0.08
S000001158	YHR116W	COX23	686	N	N	N	N	N	N	N	N	0.22	0.97	0.7	0.89	1.13	2.47	6.53	11.41	3.4	0.62	0.56	0.47	0.83	0.59	0.7	0.83	0.67	0.62	0.45	0.27	0.33	0.42	0.31	0.3	0.23	0.15	0.25	0.42	0.42	0.53
S000001159	YHR117W	TOM71	2106	N	N	N	N	N	N	N	N	0.07	0.21	0.19	0.2	0.24	0.24	0.36	0.61	0.46	0.61	0.62	1.2	0.96	1.33	1.13	1.18	1.55	1.51	1.41	3.86	7.8	3.12	0.39	0.08	0.09	0.07	0.09	0.09	0.07	0.04
S000001160	YHR118C	ORC6	1549	N	N	N	N	N	N	N	N	0.14	0.25	0.26	0.29	0.45	0.53	0.95	0.99	0.98	0.9	0.94	1.07	0.88	1.74	0.83	2.34	5.22	1.88	1.22	0.75	0.97	1.16	1.07	0.29	0.18	0.17	0.18	0.16	0.51	0.3
S000001162	YHR120W	MSH1	3070	N	N	N	N	N	N	N	N	0.16	0.27	0.32	0.36	0.51	0.69	1.66	1.26	1.11	0.93	1.19	1.02	1.07	1.39	0.68	1.26	1.33	1.5	1.35	0.92	1.05	0.88	2.14	1.12	2.6	5.28	1.26	0.41	0.79	0.63
S000001163	YHR121W	LSM12	760	N	Y	N	N	N	N	N	N	0.11	0.3	0.57	0.62	0.52	0.81	0.63	2.02	8.79	5.14	0.75	0.24	0.16	0.45	0.02	0.07	0.09	0.24	0.04	0.13	0.14	0.07	0.05	0.06	0.06	0.04	0.06	0.07	0.05	0.05
S000001164	YHR122W	None	973	N	N	N	N	N	N	N	N	0.1	0.25	0.33	0.44	0.73	1.24	1.21	1.44	1.59	2.98	9.27	5.88	1.77	0.61	0.19	0.3	0.23	0.23	0.47	0.22	0.17	0.17	0.48	0.22	0.18	0.17	0.24	0.16	0.3	0.27
S000001165	YHR123W	EPT1	1469	N	N	N	N	N	N	N	N	0.09	0.12	0.18	0.18	0.16	0.27	0.29	0.74	0.94	0.95	1.01	1.33	0.69	1.44	1.46	9.66	5.04	0.8	0.11	0.13	0.06	0.17	0.07	0.05	0.05	0.06	0.06	0.07	0.03	0.03
S000001169	YHR127W	None	1050	N	N	N	N	N	N	N	N	0.08	0.35	0.31	0.45	0.56	1.47	1.16	2.23	1.69	2.19	4.19	13.15	10.43	1.41	0.48	0.48	0.32	0.45	0.16	0.21	0.14	0.32	0.14	0.23	0.13	0.12	0.1	0.1	0.09	0.06
S000001170	YHR128W	FUR1	994	N	N	N	N	N	N	N	Y	0.08	0.25	0.26	0.5	0.93	1.5	1.77	2.08	2.11	2.81	13.54	14.83	2.25	0.23	0.12	0.21	0.13	0.07	0.11	0.05	0.06	0.12	0.07	0.06	0.05	0.05	0.03	0.04	0.05	0.09
S000001182	YHR140W	None	947	N	N	N	N	N	N	N	N	0.11	0.51	0.46	0.56	0.85	1.31	2.03	2.62	2.08	6.33	11.04	4.54	0.59	0.5	0.33	0.3	0.4	0.35	0.57	0.17	0.18	0.41	0.16	0.21	0.72	0.14	0.11	0.15	0.22	0.29
S000001183	YHR141C	RPL42B	490	Y	Y	N	N	N	N	N	N	0.17	0.6	0.95	2.62	3.63	1.65	0.58	0.58	0.44	0.46	1.46	5.56	0.88	0.28	0.08	0.07	0.11	0.14	0.18	0.07	0.07	0.05	0.14	0.09	0.06	0.06	0.07	0.08	0.19	0.15
S000001184	YHR142W	CHS7	1229	N	N	N	N	N	N	N	N	0.07	0.28	0.19	0.25	0.38	0.96	1.56	2.27	2.04	1.91	2.02	2.37	3.84	17.1	4.38	0.83	0.26	0.15	0.15	0.12	0.12	0.09	0.1	0.13	0.05	0.06	0.07	0.1	0.12	0.14
S000001185	YHR143W-A	RPC10	593	N	N	N	N	N	N	N	N	0.24	0.79	0.65	0.88	2.39	8.79	8.81	1.92	0.36	0.16	0.2	0.13	0.3	0.24	0.18	0.36	0.22	0.24	0.39	0.14	0.12	0.08	0.09	0.25	0.09	0.07	0.05	0.07	0.06	0.1
S000001186	YHR143W	DSE2	1729	N	N	N	N	N	N	N	N	0.02	0.07	0.06	0.11	0.17	0.32	0.4	0.66	0.74	1.28	1.23	1.33	0.98	1.85	1.72	1.53	1.35	7.16	4.49	0.54	0.16	0.09	0.08	0.07	0.06	0.05	0.05	0.04	0.05	0.04
S000001187	YHR144C	DCD1	1148	N	N	N	N	N	N	N	N	0.08	0.28	0.29	0.3	0.59	1.11	1.35	1.5	1.79	2.23	2.08	3.78	13.8	8.94	1.05	0.21	0.43	0.3	0.21	0.16	0.17	0.12	0.15	0.16	0.08	0.07	0.13	0.18	0.19	0.18
S000001189	YHR146W	CRP1	1767	N	N	N	N	N	N	N	N	0.04	0.15	0.16	0.22	0.28	0.37	0.43	0.56	0.81	1.42	1.36	1.22	1.86	2.1	1.66	1.29	3	6.48	7.48	0.76	0.09	0.06	0.05	0.06	0.03	0.03	0.04	0.05	0.08	0.04
S000001190	YHR147C	MRPL6	903	Y	Y	N	N	N	N	N	N	0.07	0.34	0.42	0.65	0.96	1.52	1.58	2.65	3.34	16.54	14.51	2.1	0.42	0.37	0.25	0.22	0.24	0.24	0.13	0.1	0.1	0.17	0.11	0.08	0.06	0.05	0.07	0.08	0.07	0.12
S000001191	YHR148W	IMP3	1041	N	N	N	N	N	N	N	N	0.1	0.32	0.28	0.51	0.86	1.53	1.87	2.11	2.38	2.74	6.59	17.27	8.1	0.73	0.49	0.68	1.03	0.84	0.45	0.25	0.32	0.41	0.29	0.22	0.11	0.11	0.28	0.23	0.24	0.35
S000001192	YHR149C	SKG6	2477	N	N	N	N	N	N	N	N	0.05	0.22	0.15	0.21	0.36	0.49	1.06	0.99	0.94	1.18	1.16	1.08	1.79	2.06	1.83	1.46	1.2	1.32	1.41	1.81	1.93	2.6	13.05	3.31	0.69	0.13	0.13	0.13	0.13	0.19
S000001193	YHR150W	PEX28	2038	N	N	N	N	N	N	N	N	0.09	0.35	0.24	0.29	0.5	0.72	1.34	1.15	1.67	1.39	1.73	1.56	2.45	2.16	2.11	2.66	2.52	2.32	1.93	9.47	7.45	0.93	0.24	0.19	0.15	0.12	0.23	0.34	0.23	0.3
S000001194	YHR151C	MTC6	1996	N	N	N	N	N	N	N	N	0.06	0.24	0.15	0.21	0.4	0.45	1.24	1.17	1.49	1.68	1.71	1.55	1.86	2.25	2.18	2.25	2.19	2.16	3.51	10.27	4.43	0.56	0.29	0.19	0.15	0.1	0.15	0.18	0.16	0.25
S000001195	YHR152W	SPO12	832	N	N	N	N	N	N	N	N	0.1	0.46	0.79	0.92	0.96	1.55	1.53	2.83	9.42	14.98	3.9	0.4	0.5	0.29	0.23	0.43	0.36	0.57	0.24	0.17	0.14	0.11	0.17	0.11	0.11	0.08	0.13	0.19	0.11	0.34
S000001197	YHR154W	RTT107	851	N	N	N	N	N	N	N	N	0.07	0.24	0.39	0.37	0.69	0.66	1.1	1.11	1.68	2.2	1.36	1.13	1.4	1.26	1.26	0.95	0.92	1.14	1.28	1.3	0.92	0.68	1.07	0.86	0.57	0.46	0.57	0.77	0.37	0.37
S000001199	YHR156C	LIN1	1251	N	N	N	N	N	N	N	N	0.25	1.18	0.72	0.7	0.72	1.16	1.53	1.41	1.54	1.94	2.14	1.43	1.92	5.18	4.19	1.65	1.18	1.21	1.69	0.64	0.46	0.34	0.54	0.47	0.26	0.17	0.3	0.35	0.24	0.57
S000001201	YHR158C	KEL1	3931	N	N	N	N	N	N	N	N	0.04	0.17	0.14	0.19	0.25	0.39	0.43	0.45	0.52	0.62	0.65	0.66	0.89	1.15	0.92	0.9	0.77	0.96	1.46	1.2	1.16	1.27	1.29	1.17	1.44	1.09	1.65	1.76	8.45	2.21
S000001205	YHR162W	MPC2	723	N	N	N	N	N	N	N	N	0.14	0.83	0.98	1.04	1.34	2.08	3.85	20.78	11.78	0.99	0.21	0.1	0.12	0.06	0.06	0.07	0.07	0.09	0.08	0.04	0.04	0.04	0.04	0.03	0.04	0.02	0.03	0.04	0.03	0.07
S000001209	YHR166C	CDC23	2086	N	N	N	N	N	N	N	N	0.11	0.39	0.35	0.39	0.42	0.86	1.93	1.71	1.26	1.28	2.77	4.81	7.92	1.63	1.21	1.46	1.35	1.2	1.31	3.4	5.81	1.79	0.26	0.38	0.24	0.24	0.19	0.18	0.19	0.24
S000001210	YHR167W	THP2	1075	N	N	N	N	N	N	N	N	0.18	0.57	0.45	0.59	0.89	1.64	3.42	2.79	2.54	1.87	4.28	12.3	8.25	2.93	0.83	1.15	0.78	0.75	0.67	0.35	0.46	1.17	0.41	0.44	0.38	0.29	0.29	0.52	0.52	0.72
S000001211	YHR168W	MTG2	1742	Y	N	N	N	N	N	N	N	0.1	0.35	0.35	0.35	0.4	0.64	2.1	0.99	0.91	1.17	1.23	1.25	1.9	1.85	1.61	1.62	2.02	4.16	4.29	1.27	0.38	0.66	0.29	0.53	0.4	0.26	0.22	0.22	0.19	0.18
S000001212	YHR169W	DBP8	1485	N	N	N	N	N	N	N	N	0.12	0.32	0.29	0.37	0.49	0.79	1.89	1.67	1.91	1.7	1.66	1.72	2.71	2.66	3.18	12.77	4.44	0.68	0.4	0.29	0.23	0.52	0.15	0.22	0.15	0.16	0.15	0.29	0.23	0.41
S000001213	YHR170W	NMD3	1803	N	Y	N	N	N	N	N	N	0.05	0.15	0.14	0.19	0.2	0.37	0.65	0.68	0.67	0.89	1.5	1.26	1.39	1.8	1.65	1.45	1.75	5.89	12.27	3.11	0.27	0.13	0.05	0.06	0.04	0.06	0.04	0.05	0.05	0.07
S000001214	YHR171W	ATG7	2155	N	N	N	N	N	N	N	N	0.1	0.25	0.24	0.27	0.35	0.55	1.89	1.39	1.04	0.97	1.25	1.1	2.09	1.98	1.58	1.75	1.61	1.44	1.57	2.44	11.34	6.45	0.84	0.43	0.23	0.19	0.2	0.34	0.42	0.56
S000001215	YHR172W	SPC97	3335	N	N	N	N	N	N	N	N	0.19	0.61	0.45	0.41	0.41	0.55	1.06	0.97	1.07	0.99	1.04	0.95	0.83	1.22	0.93	1.02	1.08	0.94	1.27	1.11	0.95	1.1	1.21	1.14	1.01	1.7	5.55	0.81	0.29	0.2
S000001216	YHR173C	None	763	N	N	N	N	N	N	N	N	0.18	0.51	0.53	0.54	0.72	1.14	2.08	1.93	2.18	1.69	1.09	1.64	1.38	1.65	0.88	1.39	1.43	0.75	0.81	0.79	0.84	1.35	0.86	0.79	0.78	0.93	2.52	0.58	0.38	0.45
S000001217	YHR174W	ENO2	1415	N	N	N	N	Y	Y	N	N	0.05	0.12	0.13	0.15	0.17	0.21	0.31	0.8	1	1.15	0.82	1.15	0.77	1.73	4.37	10.83	1.7	0.09	0.04	0.03	0.02	0.02	0.01	0.02	0.02	0.01	0.01	0.01	0.01	0.01
S000001218	YHR175W	CTR2	830	N	N	N	N	N	N	N	N	0.1	0.47	0.62	0.87	1.04	1.63	2.02	4.15	13.22	15.95	4.31	0.53	0.48	0.3	0.16	0.3	0.24	0.21	0.24	0.18	0.24	0.78	0.29	0.18	0.1	0.09	0.09	0.18	0.18	0.2
S000001220	YHR177W	None	2086	N	N	N	N	N	N	N	N	0.08	0.21	0.41	0.38	0.42	0.82	4.21	2.36	1.7	1.55	1.63	1.71	2.93	3.07	1.47	2	2.07	2.3	2.17	4	5.31	2.83	2.67	2.86	2.57	1.01	0.42	0.44	0.55	0.98
S000001222	YHR179W	OYE2	1346	N	N	N	N	N	N	N	N	0.07	0.22	0.2	0.24	0.29	0.59	1.18	1.89	1.86	1.91	2.19	2.21	2.53	3.32	16.78	11.38	0.73	0.09	0.07	0.04	0.03	0.05	0.03	0.03	0.03	0.02	0.02	0.02	0.04	0.06
S000001224	YHR181W	SVP26	927	N	N	N	N	N	N	N	N	0.04	0.13	0.31	0.44	0.63	0.9	1.15	1.51	1.75	8.1	8.71	1.54	0.16	0.26	0.17	0.13	0.08	0.06	0.11	0.06	0.05	0.06	0.05	0.06	0.04	0.04	0.02	0.03	0.09	0.08
S000001226	YHR183W	GND1	1579	N	N	N	N	Y	N	N	N	0.04	0.13	0.13	0.18	0.36	0.41	0.38	0.61	0.86	1.44	1.19	1.36	0.94	1.51	0.72	2.08	8.51	4.44	0.48	0.08	0.04	0.04	0.03	0.04	0.03	0.02	0.03	0.03	0.03	0.04
S000001230	YHR187W	IKI1	1192	N	N	N	N	N	N	N	N	0.06	0.2	0.26	0.3	0.44	1.08	2.08	2.35	1.88	1.78	1.98	1.67	8.39	15.95	1.54	0.26	0.25	0.31	0.38	0.31	0.17	0.36	0.19	0.2	0.12	0.11	0.09	0.15	0.22	0.38
S000001231	YHR188C	GPI16	1968	N	N	N	N	N	N	N	N	0.06	0.2	0.18	0.22	0.3	0.55	0.61	0.7	0.86	1.07	1.43	1.71	2.08	2.07	1.82	1.19	1.66	1.48	5.77	17.54	3.62	0.62	1.11	0.69	0.24	0.07	0.09	0.09	0.07	0.07
S000001232	YHR189W	PTH1	2138	Y	N	N	N	N	N	N	N	0.16	0.58	0.49	0.57	0.54	0.9	1.9	1.86	1.94	2.15	1.58	1.27	2.07	1.97	1.4	1.68	1.7	1.61	1.61	2.72	12.58	5.58	4.98	2.61	0.97	0.37	0.46	0.45	0.43	0.62
S000001233	YHR190W	ERG9	1524	N	N	N	N	N	N	N	N	0.07	0.21	0.22	0.26	0.34	0.57	0.77	1.12	1.67	2.38	2.11	2.14	2.8	2.92	2.23	8.49	16.49	2.03	0.36	0.33	1.11	0.46	0.07	0.04	0.03	0.03	0.03	0.02	0.02	0.03
S000001234	YHR191C	CTF8	599	N	N	N	N	N	N	N	N	0.21	0.75	0.65	1.18	2.03	4.42	4.46	2.44	1.21	1.11	0.81	1.03	0.85	1.05	0.67	1.48	1.91	1.07	0.39	0.35	0.58	0.66	0.42	0.32	0.26	0.17	0.24	0.31	0.3	0.4
S000001235	YHR192W	None	1081	N	N	N	N	N	N	N	N	0.11	0.35	0.3	0.45	0.75	1.8	1.88	2.11	1.94	2.34	3.28	11.81	11.94	1.47	0.54	0.69	1.85	0.64	0.34	0.18	0.16	0.13	0.13	0.09	0.07	0.08	0.12	0.16	0.08	0.16
S000001236	YHR193C	EGD2	673	N	N	N	N	N	N	N	N	0.25	1.54	0.9	1.34	2.04	4.24	21.77	39.92	3.09	0.3	0.19	0.4	0.18	0.12	0.06	0.07	0.08	0.08	0.05	0.04	0.04	0.05	0.03	0.03	0.03	0.02	0.02	0.03	0.03	0.03
S000001237	YHR194W	MDM31	1871	N	N	N	N	N	N	N	N	0.11	0.38	0.31	0.32	0.52	0.89	1.64	1.43	1.76	1.79	2.13	1.81	3.97	2.41	2.24	1.76	2.75	2.84	8.98	7.37	1.53	0.49	0.33	0.33	0.28	0.33	0.52	0.24	0.24	0.37
S000001238	YHR195W	NVJ1	1375	N	N	N	N	N	N	N	N	0.12	0.68	0.53	0.59	1.14	1.47	6.54	7.18	2.34	1.35	1.23	1.53	1.76	3	6.16	4.39	0.54	0.35	0.15	0.14	0.18	0.24	0.16	0.12	0.13	0.14	0.18	0.1	0.07	0.13
S000001239	YHR196W	UTP9	1995	N	N	N	N	N	N	N	N	0.06	0.19	0.16	0.19	0.34	0.51	0.69	0.79	0.98	1.23	1.27	1.31	1.97	1.73	1.58	1.38	2.06	2.15	2.71	11.83	3.7	0.35	0.16	0.12	0.08	0.07	0.15	0.1	0.13	0.17
S000001240	YHR197W	RIX1	2567	N	N	N	N	N	N	N	N	0.09	0.29	0.26	0.29	0.41	0.53	1.55	1.36	1.06	0.9	0.68	0.68	0.82	1.57	1.24	1.54	0.71	0.95	0.97	1.12	1.26	1.17	5.06	5.1	1.26	0.29	0.19	0.11	0.1	0.11
S000001241	YHR198C	AIM18	1216	N	N	N	N	N	N	N	N	0.07	0.23	0.26	0.28	0.45	0.72	1.12	1.13	1.14	1.36	1.39	1.62	3.31	14.26	2.21	0.4	0.49	0.39	0.5	0.76	0.41	0.18	0.34	0.22	0.13	0.12	0.27	0.34	0.23	0.24
S000001242	YHR199C	AIM46	1042	N	N	N	N	N	N	Y	N	0.1	0.4	0.39	0.48	0.92	1.43	2.66	3.06	3.07	3.29	5.1	14.08	7.23	1.89	4.22	3.27	0.5	0.34	0.13	0.13	0.15	0.28	0.18	0.16	0.11	0.08	0.11	0.13	0.11	0.12
S000001243	YHR200W	RPN10	912	N	N	N	N	N	N	N	N	0.14	0.45	0.6	0.89	1.22	1.72	2.5	2.48	2.46	14.67	15.34	1.57	0.68	0.42	0.41	0.3	0.16	0.21	0.18	0.12	0.1	0.11	0.1	0.07	0.07	0.04	0.08	0.11	0.09	0.23
S000001244	YHR201C	PPX1	1321	N	N	N	N	N	N	N	N	0.09	0.27	0.21	0.35	0.49	0.76	1.66	1.95	2.05	2.11	2.23	2.04	3.05	5.09	15.37	4.71	0.46	0.31	0.14	0.18	0.2	0.21	0.13	0.13	0.08	0.09	0.13	0.17	0.15	0.21
S000001245	YHR202W	None	2064	N	N	N	N	N	N	N	N	0.1	0.28	0.24	0.25	0.35	0.53	1.16	0.74	0.91	0.87	1.19	1.24	2.22	1.79	1.65	1.51	1.51	1.5	2.54	6.76	9.15	2.17	0.48	0.22	0.2	0.18	0.25	0.22	0.19	0.39
S000001246	YHR203C	RPS4B	972	Y	Y	N	N	N	N	N	N	0.05	0.24	0.26	0.51	0.75	1.5	1.44	1.91	2.24	9.85	15.44	5.85	0.77	0.12	0.08	0.03	0.02	0.02	0.01	0.03	0.02	0.03	0.02	0.02	0.02	0.02	0.02	0.01	0.02	0.02
S000001247	YHR204W	MNL1	2508	N	N	N	N	N	N	N	N	0.06	0.19	0.16	0.21	0.34	0.46	0.67	0.59	0.7	0.73	0.75	0.9	1.21	1.83	1.62	1.37	1.38	1.4	1.63	1.84	1.67	1.86	13.05	4.86	1.14	0.22	0.21	0.17	0.15	0.25
S000001248	YHR205W	SCH9	3304	N	N	N	N	N	N	N	N	0.04	0.14	0.11	0.19	0.3	0.37	0.81	0.7	0.86	0.91	0.92	0.93	1.21	1.25	1.1	1.33	1.08	1.07	1.16	1.67	1.63	1.52	1.79	1.52	1.71	2.8	7.59	0.96	0.19	0.18
S000001249	YHR206W	SKN7	2630	N	N	N	N	N	N	N	N	0.04	0.14	0.14	0.17	0.32	0.35	0.58	0.5	0.62	0.72	0.72	0.75	1.16	1.54	1.29	1.26	1.04	1.29	1.58	1.55	1.65	1.51	4.91	8.62	1.69	0.22	0.14	0.13	0.13	0.24
S000001250	YHR207C	SET5	1783	N	N	N	N	N	N	N	N	0.09	0.33	0.21	0.47	0.57	0.72	2.06	1.28	1.45	1.66	2.13	1.69	3.06	2.04	2.17	1.71	1.56	5.95	8.08	1.82	0.41	0.44	0.29	0.3	0.22	0.21	0.31	0.29	0.3	0.38
S000001251	YHR208W	BAT1	1381	N	N	N	N	N	N	N	N	0.05	0.15	0.19	0.19	0.29	0.49	0.78	1.25	1.58	1.54	1.58	1.78	2.19	2.5	14.81	15.16	0.91	0.15	0.13	0.12	0.11	0.11	0.06	0.05	0.04	0.03	0.03	0.04	0.04	0.09
S000001252	YHR209W	CRG1	1125	N	N	N	N	N	N	N	N	0.12	0.45	0.32	0.58	0.87	1.63	2.91	2.38	2.3	2.32	3.67	5.02	10.13	5.07	1.51	1.29	0.74	0.68	0.31	0.32	0.33	0.41	0.28	0.29	0.22	0.16	0.26	0.3	0.27	0.41
S000001253	YHR210C	None	1275	N	N	N	N	N	N	N	N	0.09	0.24	0.24	0.28	0.37	0.59	1.05	1.05	1.19	1.35	1.38	1.44	2.03	5.68	5.29	2.72	1.43	0.93	0.7	0.53	0.41	0.3	0.38	0.3	0.25	0.23	0.24	0.29	0.4	0.44
S000001257	YHR214W	None	2830	N	N	N	N	N	N	N	N	0.04	0.11	0.13	0.13	0.2	0.24	0.62	0.47	0.45	0.46	0.61	0.65	1.06	1.23	0.9	0.91	1.26	1.21	1.71	2.98	3.17	3.36	2.25	2.9	3.63	2.23	2.42	2.2	1.66	2.09
S000001258	YHR215W	PHO12	1480	N	N	N	N	N	N	N	N	0.05	0.16	0.14	0.18	0.25	0.49	0.74	1.11	1.47	1.67	1.43	1.55	2.19	2.31	1.35	14.06	10.26	1.2	0.31	0.12	0.06	0.06	0.03	0.03	0.03	0.03	0.02	0.02	0.03	0.03
S000001259	YHR216W	IMD2	1791	N	N	N	N	N	N	N	N	0.04	0.17	0.16	0.2	0.25	0.43	0.6	0.74	0.67	1.02	1.78	1.44	1.4	1.99	1.4	1.31	1.62	7.75	10.65	1.88	0.23	0.07	0.03	0.03	0.02	0.02	0.02	0.02	0.03	0.03
S000001263	YIL001W	None	1531	N	N	N	N	N	N	N	N	0.12	0.32	0.29	0.51	0.37	0.7	2.04	1.68	1.97	1.86	1.82	1.41	1.97	2.44	2.7	3.77	5.41	2.3	4.67	1.64	0.41	0.54	0.44	0.29	0.22	0.24	0.15	0.27	0.42	0.5
S000001264	YIL002C	INP51	3315	N	N	N	N	N	N	N	N	0.12	0.32	0.36	0.76	0.99	0.82	0.9	0.79	0.87	0.8	0.83	0.74	0.74	0.99	0.64	1.02	1.14	0.79	0.96	1.21	0.96	1.01	1.3	1.09	1.08	2.22	5.21	0.9	0.25	0.13
S000001265	YIL003W	CFD1	1086	N	N	N	N	N	N	Y	N	0.17	0.29	0.33	0.53	0.71	1.47	2.85	2.42	2.13	2.32	3.19	12.28	14.24	1.85	0.63	0.97	0.72	0.44	0.38	0.24	0.26	0.73	0.28	0.21	0.2	0.2	0.12	0.23	0.34	0.47
S000001266	YIL004C	BET1	692	N	N	N	N	N	N	N	N	0.21	0.81	0.76	0.84	1.65	3.71	6.1	10.88	4.18	1.6	0.83	0.37	0.51	0.52	0.35	0.48	0.35	0.38	0.33	0.39	0.35	0.49	0.66	1.16	0.29	0.19	0.18	0.21	0.24	0.22
S000001268	YIL006W	YIA6	1420	N	N	N	N	N	N	N	N	0.09	0.3	0.38	0.37	0.47	0.96	3.91	2.29	2.22	1.91	1.98	1.79	2.34	3.07	4.27	6.3	3.26	1.93	0.69	0.37	0.32	0.68	0.4	0.44	0.27	0.27	0.2	0.32	0.54	0.78
S000001270	YIL008W	URM1	609	N	N	N	N	N	N	N	N	0.23	0.9	0.81	1.13	2.65	10.18	14.5	2.71	0.43	0.29	0.68	0.33	0.29	0.3	0.15	0.16	0.27	0.23	0.28	0.1	0.13	0.32	0.13	0.18	0.11	0.09	0.09	0.1	0.21	0.33
S000001272	YIL010W	DOT5	959	N	N	N	N	N	N	N	N	0.06	0.18	0.3	0.49	0.74	1.19	1.64	2.34	1.96	4.81	10.61	6.02	0.65	0.16	0.07	0.09	0.13	0.13	0.33	0.12	0.06	0.11	0.09	0.08	0.04	0.04	0.03	0.04	0.14	0.18
S000001273	YIL011W	TIR3	1039	N	N	N	N	N	N	N	N	0.06	0.13	0.29	0.28	0.41	0.77	0.96	1.65	0.86	1.41	2.05	9.36	2.29	0.82	0.18	0.12	0.11	0.11	0.1	0.08	0.07	0.06	0.12	0.07	0.09	0.08	0.04	0.02	0.07	0.03
S000001276	YIL014W	MNT3	2297	N	N	N	N	N	N	N	N	0.06	0.16	0.2	0.21	0.27	0.45	0.78	0.68	0.73	0.54	0.73	0.87	0.62	1.44	0.69	0.67	1	0.96	1.23	1.15	2.52	7.04	2.26	0.57	0.18	0.22	0.21	0.16	0.37	0.27
S000001278	YIL016W	SNL1	655	N	Y	N	N	N	N	N	N	0.17	0.71	0.68	0.69	1.06	4.36	12.02	8.03	0.77	0.72	0.41	0.13	0.19	0.21	0.1	0.14	0.22	0.29	0.63	0.3	0.14	0.23	0.31	0.2	0.08	0.11	0.12	0.1	0.22	0.36
S000001280	YIL018W	RPL2B	904	Y	Y	N	N	N	N	N	N	0.08	0.34	0.46	0.81	1.06	1.76	2.03	2.32	3.2	23.11	10.91	1.46	0.39	0.25	0.27	0.09	0.02	0.02	0.01	0.02	0.03	0.03	0.02	0.02	0.03	0.03	0.02	0.01	0.02	0.02
S000001281	YIL019W	FAF1	1287	N	N	N	N	N	N	N	N	0.08	0.37	0.33	0.38	0.72	1.17	1.52	2.56	1.5	1.64	1.7	1.91	3.46	7.59	11.14	1.99	0.83	0.88	0.6	0.54	0.55	0.81	0.67	0.61	1.94	0.72	0.43	0.34	0.21	0.31
S000001282	YIL020C	HIS6	1058	N	N	N	N	N	N	N	N	0.11	0.39	0.4	0.52	0.88	1.6	2.01	1.88	2.21	2.94	4.9	12.31	8.93	1.71	0.7	0.3	0.43	0.3	0.28	0.2	0.32	0.23	0.2	0.21	0.14	0.11	0.17	0.19	0.22	0.3
S000001283	YIL021W	RPB3	1239	N	N	N	N	N	N	N	N	0.07	0.28	0.28	0.33	0.66	1.2	1.53	1.96	1.56	2.95	2.48	2.37	5.48	18.3	11.02	0.57	0.22	0.32	0.17	0.11	0.17	0.16	0.09	0.07	0.12	0.1	0.12	0.13	0.07	0.11
S000001284	YIL022W	TIM44	1590	N	N	N	N	N	N	N	N	0.1	0.34	0.32	0.39	0.59	0.88	1.4	1.11	1.65	2.3	2.04	1.69	3.32	2.7	2.57	2.01	10.56	6.34	1.04	0.18	0.19	0.19	0.14	0.16	0.13	0.09	0.15	0.16	0.21	0.28
S000001285	YIL023C	YKE4	1171	N	N	N	N	N	N	N	N	0.06	0.31	0.29	0.34	0.7	1.9	2.13	2.03	1.67	2.97	2.29	4.53	26.1	10.98	2.57	0.41	0.36	0.41	0.61	1.11	0.3	0.19	0.13	0.1	0.27	0.09	0.12	0.12	0.08	0.11
S000001286	YIL024C	None	833	N	N	N	N	N	N	N	N	0.14	0.52	0.5	0.53	0.73	1.07	1.87	1.95	4.98	6.21	1.83	1.35	1.61	1.41	1.45	0.97	1.34	1.18	2.02	4.14	0.94	0.34	0.31	0.32	0.21	0.22	0.28	0.3	0.37	0.56
S000001288	YIL026C	IRR1	1133	N	N	N	N	N	N	Y	N	0.1	0.37	0.4	0.41	0.51	0.73	1	0.87	1.06	1.1	1.59	2.7	2.94	2.77	1.42	0.96	1.54	1.13	0.65	0.57	0.63	0.62	0.58	0.54	0.79	1.03	0.85	0.65	1.92	0.6
S000001289	YIL027C	EMC5	684	N	N	N	N	N	N	N	N	0.13	0.77	0.72	0.72	1.21	2.53	7.77	10.98	1.63	0.34	0.19	0.16	0.26	0.24	0.19	0.15	0.21	0.18	0.16	0.18	0.12	0.14	0.13	0.1	0.13	0.13	0.12	0.12	0.1	0.14
S000001292	YIL030C	SSM4	4232	N	N	N	N	N	N	N	N	0.05	0.14	0.15	0.19	0.23	0.29	0.47	0.53	0.84	1.13	0.54	0.55	0.65	1.14	0.97	0.7	0.81	0.76	1	1.2	1.23	1.12	0.94	0.91	0.69	0.93	1.11	1	1.31	5.86
S000001295	YIL033C	BCY1	1508	N	N	N	N	N	N	N	N	0.05	0.15	0.17	0.16	0.24	0.31	0.38	0.69	0.94	1.1	0.96	1.59	1.08	1.61	1.49	10.82	10.19	1.23	0.18	0.19	0.1	0.1	0.08	0.04	0.08	0.06	0.08	0.05	0.05	0.02
S000001296	YIL034C	CAP2	1048	N	N	N	N	N	N	N	N	0.09	0.23	0.27	0.4	0.88	1.41	1.42	1.98	2.01	1.81	4.19	19.01	7.18	0.91	0.22	0.2	0.14	0.07	0.08	0.05	0.05	0.07	0.09	0.09	0.1	0.04	0.02	0.04	0.05	0.09
S000001297	YIL035C	CKA1	1451	N	N	N	N	N	N	N	N	0.04	0.17	0.15	0.15	0.2	0.38	0.46	1.26	0.86	1.2	2.14	1.45	1.54	1.97	3.24	7.79	4.75	3.2	2.53	0.41	0.13	0.13	0.16	0.13	0.13	0.07	0.07	0.05	0.03	0.04
S000001298	YIL036W	CST6	2133	N	N	N	N	N	N	N	N	0.08	0.19	0.19	0.22	0.32	0.46	0.72	0.65	0.84	0.77	0.88	1.6	1.68	2.04	1.76	1.79	1.51	1.3	1.75	2.6	12.66	4.42	0.59	0.18	0.11	0.08	0.08	0.13	0.1	0.22
S000001299	YIL037C	PRM2	1834	N	N	N	N	N	N	N	N	0.09	0.33	0.29	0.25	0.28	0.51	1.29	1.18	0.86	1.17	1.77	1.25	0.95	1.57	1.38	1.54	3.22	3.18	5.11	1.47	0.92	1.42	0.44	0.39	0.24	0.19	0.42	0.24	0.11	0.13
S000001300	YIL038C	NOT3	3049	N	N	N	N	N	N	N	N	0.05	0.15	0.16	0.19	0.29	0.36	0.58	0.58	0.64	0.65	0.6	0.83	1.07	1.17	1.25	1.27	1.12	1.04	1.17	1.21	1.34	1.77	1.65	1.57	4.32	6.89	1.58	0.22	0.23	0.23
S000001301	YIL039W	TED1	1582	N	N	N	N	N	N	N	N	0.04	0.15	0.18	0.18	0.2	0.55	0.5	0.91	0.76	1.51	1.55	1.38	1.93	2.01	1.97	2.14	11.97	5.78	1.68	0.29	0.08	0.08	0.05	0.06	0.05	0.07	0.06	0.03	0.02	0.03
S000001302	YIL040W	APQ12	667	N	N	N	N	N	N	N	N	0.17	0.43	0.48	0.64	0.92	2.9	4.5	5.13	0.39	0.11	0.09	0.08	0.14	0.05	0.06	0.08	0.11	0.13	0.17	0.05	0.09	0.05	0.14	0.09	0.04	0.04	0.03	0.06	0.08	0.21
S000001304	YIL042C	PKP1	1312	N	N	N	N	Y	N	N	N	0.16	0.47	0.39	0.41	0.54	0.71	1.65	1.38	1.46	1.81	1.62	1.46	2.2	4.15	7.7	2.97	0.52	0.23	0.83	0.42	0.44	0.36	0.6	0.33	0.31	0.26	0.16	0.2	0.85	0.46
S000001306	YIL044C	AGE2	1197	N	N	N	N	N	N	N	N	0.07	0.13	0.23	0.2	0.33	0.63	0.96	0.98	1.15	1.34	1.76	1.67	4.83	10.03	1.04	0.2	0.19	0.11	0.19	0.12	0.15	0.12	0.11	0.08	0.09	0.07	0.05	0.07	0.15	0.18
S000001308	YIL046W	MET30	1911	N	N	N	N	N	N	N	N	0.12	0.41	0.39	0.36	0.54	0.69	1.29	1.32	1.24	1.42	1.58	1.23	1.73	1.69	1.02	1.37	1.64	1.07	3.41	6	1.15	0.73	0.59	0.32	0.19	0.2	0.12	0.14	0.37	0.26
S000001312	YIL050W	PCL7	1209	N	N	N	N	Y	N	N	N	0.08	0.2	0.28	0.27	0.43	0.8	1.21	1.64	1.49	2.07	2.06	2.49	6.34	13.31	2.93	0.4	0.16	0.09	0.17	0.06	0.06	0.13	0.09	0.06	0.05	0.06	0.04	0.07	0.16	0.12
S000001314	YIL052C	RPL34B	559	Y	Y	N	N	N	N	N	N	0.16	0.5	0.45	0.9	3.51	5.63	1.15	0.35	0.11	0.24	0.25	0.28	0.08	0.16	0.03	0.05	0.08	0.03	0.21	0.09	0.09	0.05	0.12	0.08	0.05	0.05	0.08	0.04	0.1	0.06
S000001318	YIL056W	VHR1	2346	N	N	N	N	N	N	N	N	0.04	0.09	0.17	0.17	0.19	0.33	0.47	0.58	0.47	0.78	0.68	0.91	0.69	1.26	1.01	0.72	1.04	1.34	1.68	1.64	2.25	4.51	5.2	1.14	0.18	0.16	0.1	0.09	0.12	0.1
S000001326	YIL064W	SEE1	829	N	N	N	N	N	N	N	N	0.11	0.56	0.79	0.84	1.25	1.84	1.92	4.83	10.16	12.65	2.28	0.41	0.35	0.45	0.27	0.22	0.36	0.33	0.45	0.76	0.29	0.24	0.5	0.33	0.15	0.15	0.14	0.12	0.39	0.17
S000001327	YIL065C	FIS1	629	N	N	N	N	N	N	N	N	0.23	0.76	0.82	0.75	1.18	3.85	6.77	3.77	0.96	0.58	1.13	0.96	1.27	0.84	0.65	0.41	0.52	0.45	0.61	0.81	0.27	0.3	0.33	0.31	0.25	0.34	0.3	0.3	0.42	0.47
S000001328	YIL066C	RNR3	2882	N	N	N	N	N	N	Y	N	0.11	0.35	0.19	0.29	0.41	0.59	0.85	0.57	0.91	0.87	0.65	0.77	0.93	1.08	0.79	0.95	0.7	0.75	0.84	1.56	1.25	0.8	1.08	1.16	3.58	1.2	0.74	0.35	0.7	0.58
S000001329	YIL067C	None	2144	N	N	N	N	N	N	N	N	0.1	0.35	0.31	0.3	0.36	0.53	1.11	0.75	0.81	0.72	0.86	1.07	1.24	1.44	1.24	0.97	1.23	1.07	2.23	2.13	8.11	4.16	0.76	0.26	0.22	0.28	0.32	0.32	0.35	0.45
S000001330	YIL068C	SEC6	2635	N	N	N	N	N	N	Y	N	0.19	0.44	0.41	0.37	0.56	0.82	1.48	1.16	1.3	1.23	1.22	1.35	1.41	1.54	0.91	1.3	1.17	1.45	0.92	2.08	1.32	0.81	1.43	1.59	0.89	0.81	0.78	0.63	1.17	1.03
S000001331	YIL069C	RPS24B	687	Y	Y	N	N	N	N	N	N	0.13	0.55	0.58	0.56	0.95	3.36	3.46	3.62	1.81	0.36	0.28	0.66	0.59	0.95	0.18	0.08	0.1	0.09	0.55	0.28	0.05	0.08	0.07	0.09	0.05	0.13	0.11	0.05	0.18	0.09
S000001332	YIL070C	MAM33	1068	N	N	N	N	N	N	N	N	0.08	0.23	0.22	0.31	0.45	0.98	0.91	1.53	1.31	1.56	1.55	10.36	8.53	2.34	0.12	0.1	0.09	0.07	0.08	0.13	0.07	0.05	0.09	0.06	0.03	0.05	0.05	0.06	0.17	0.16
S000001333	YIL071C	PCI8	1782	N	N	N	N	N	N	N	N	0.09	0.2	0.27	0.26	0.47	0.49	0.69	0.82	0.77	1.03	1.09	0.79	1.4	1.84	1.21	0.98	1.19	3	4.4	1.16	0.32	0.51	0.49	0.68	0.29	0.23	0.33	0.63	0.9	0.4
S000001336	YIL074C	SER33	1606	N	N	N	N	N	N	N	N	0.06	0.11	0.13	0.17	0.21	0.32	0.3	0.52	0.51	0.97	0.93	0.89	1.02	1.35	1.36	2.01	8.24	6.09	1.01	0.15	0.2	0.13	0.08	0.07	0.05	0.06	0.04	0.03	0.03	0.02
S000001337	YIL075C	RPN2	3050	N	N	N	N	N	N	N	N	0.04	0.14	0.15	0.14	0.22	0.26	0.25	0.32	0.37	0.52	0.5	0.58	0.58	0.8	0.75	0.97	1.17	1.02	0.97	0.85	0.77	0.89	1.02	0.72	4.62	6.47	1.78	0.16	0.09	0.08
S000001338	YIL076W	SEC28	1183	N	N	N	N	N	N	N	N	0.11	0.29	0.29	0.27	0.55	0.84	1.04	1.29	1.41	1.69	1.44	2.87	4.37	5.51	0.97	0.53	0.42	0.3	0.15	0.36	0.28	0.22	0.31	0.31	0.21	0.27	0.25	0.18	0.59	0.41
S000001339	YIL077C	None	1187	N	N	N	N	N	N	N	N	0.09	0.32	0.32	0.35	0.42	1.07	1.23	1.59	1.14	1.5	1.5	1.9	5.6	7.67	1.48	0.79	1.49	1.76	0.48	0.15	0.08	0.11	0.09	0.16	0.09	0.06	0.08	0.05	0.05	0.06
S000001340	YIL078W	THS1	2296	Y	N	N	N	N	N	N	N	0.04	0.13	0.13	0.13	0.18	0.28	0.38	0.39	0.46	0.46	0.41	0.58	1.32	1.35	0.96	0.89	1	0.93	1.26	1.24	1.79	10.55	2.55	0.39	0.06	0.04	0.04	0.03	0.07	0.05
S000001345	YIL083C	CAB2	1353	N	N	N	N	N	N	N	N	0.09	0.22	0.19	0.29	0.36	0.57	1.18	1.17	1.48	1.4	1.99	1.47	2.07	2.94	7.2	6.38	2.57	0.84	0.48	0.17	0.13	0.12	0.11	0.09	0.07	0.05	0.06	0.12	0.12	0.23
S000001347	YIL085C	KTR7	1728	N	N	N	N	N	N	N	N	0.07	0.14	0.16	0.18	0.28	0.34	0.49	0.47	0.57	0.76	0.98	1.24	1.01	1.18	0.88	1.04	1.38	5.44	3.73	1.01	0.88	0.79	0.5	0.43	1.09	0.63	0.19	0.08	0.15	0.17
S000001349	YIL087C	AIM19	692	N	N	N	N	N	N	N	N	0.2	0.81	0.72	0.92	0.93	2.25	7.13	11.46	5.96	1.09	0.41	0.23	0.3	0.2	0.12	0.29	0.18	0.11	0.2	0.09	0.11	0.14	0.13	0.11	0.08	0.06	0.06	0.09	0.09	0.17
S000001350	YIL088C	AVT7	1696	N	N	N	N	N	N	N	N	0.04	0.17	0.15	0.17	0.22	0.43	0.45	0.83	0.59	1.33	2.13	1.34	1.23	1.95	1.86	1.6	3.8	13.69	4.31	0.53	0.09	0.12	0.09	0.06	0.04	0.04	0.04	0.03	0.02	0.03
S000001351	YIL089W	None	1211	N	N	N	N	N	N	N	N	0.15	0.36	0.41	0.47	0.65	1.47	2.42	1.95	2.39	2.1	2.16	3.53	4.03	4.72	2.37	1.08	0.64	0.35	0.41	0.26	0.35	0.32	0.3	0.3	0.22	0.17	0.2	0.28	0.44	0.5
S000001355	YIL093C	RSM25	1073	Y	Y	N	N	N	N	N	N	0.12	0.24	0.33	0.34	0.63	0.97	1.23	1.44	1.26	1.59	1.88	8.02	8.91	1.9	0.61	0.39	0.26	0.14	0.42	0.28	0.33	0.13	0.49	0.29	0.15	0.13	0.11	0.13	0.53	0.23
S000001357	YIL095W	PRK1	2782	N	N	N	N	N	N	N	N	0.12	0.2	0.28	0.27	0.34	0.49	0.92	0.94	0.81	0.84	0.85	0.9	0.98	1.2	1.08	1.29	1.02	0.81	1.31	1.38	0.77	0.81	1.16	2.74	2.98	0.6	0.27	0.19	0.59	0.43
S000001359	YIL097W	FYV10	1972	N	N	N	N	Y	N	N	N	0.11	0.19	0.23	0.22	0.29	0.37	1.1	0.95	0.77	0.64	1.14	1	0.94	1.23	0.78	1.02	1.08	0.77	2.41	6.06	1.63	0.37	0.65	0.6	0.21	0.27	0.21	0.22	0.67	0.43
S000001361	YIL099W	SGA1	2008	N	N	N	N	N	N	N	N	0.17	0.31	0.4	0.35	0.57	0.91	2.02	1.61	1.57	1.43	1.62	1.29	1.35	2.05	1.19	1.52	1.59	1.29	2.14	3.43	2.62	0.91	1.09	1.5	0.47	0.52	0.51	0.39	1.19	0.9
S000001363	YIL101C	XBP1	2238	N	N	N	N	N	N	N	N	0.12	0.24	0.32	0.29	0.51	0.61	1.26	1	1.06	1.09	1.32	1.16	1.42	1.64	0.85	1.05	1.2	0.96	1.89	2.22	3.57	4.36	1.29	0.55	0.2	0.19	0.19	0.22	0.63	0.3
S000001369	YIL107C	PFK26	3092	N	N	N	N	Y	Y	N	N	0.07	0.17	0.25	0.25	0.42	0.49	0.89	1.08	0.86	1.08	1.84	2.48	0.65	0.8	0.65	0.6	0.82	0.64	1.35	0.77	1	0.95	1.35	1.19	2.45	7.15	1.63	0.24	0.23	0.13
S000001371	YIL109C	SEC24	3047	N	N	N	N	N	N	N	N	0.04	0.13	0.16	0.16	0.26	0.31	0.33	0.56	0.44	0.68	0.51	0.53	0.59	0.79	0.61	0.89	0.94	0.82	1	1.02	0.94	0.89	1.42	1.31	7.3	9.9	1.28	0.1	0.06	0.04
S000001373	YIL111W	COX5B	694	N	N	Y	Y	N	N	N	N	0.2	0.9	0.9	0.99	3.44	7.25	7.46	9.27	2.43	0.68	0.37	0.12	0.13	0.15	0.08	0.05	0.09	0.1	0.19	0.08	0.07	0.09	0.07	0.06	0.07	0.06	0.04	0.04	0.08	0.06
S000001375	YIL113W	SDP1	821	N	N	N	N	N	N	N	N	0.07	0.42	0.6	0.66	0.92	1.41	2.9	3.45	10.12	13.78	1.8	1.38	0.82	0.61	0.32	0.12	0.4	0.37	0.47	0.22	0.4	0.48	0.22	0.16	0.15	0.13	0.11	0.15	0.25	0.18
S000001376	YIL114C	POR2	1020	N	N	N	N	N	N	N	N	0.06	0.26	0.28	0.54	0.79	1.45	1.98	1.46	1.75	2.08	9.08	15.16	4.54	1.58	0.49	0.22	0.26	0.19	0.23	0.16	0.26	0.24	0.12	0.08	0.08	0.06	0.08	0.09	0.08	0.15
S000001378	YIL116W	HIS5	1339	N	N	N	N	N	N	Y	N	0.06	0.14	0.15	0.19	0.27	0.44	0.54	0.89	1.13	1.3	1.18	1.95	1.93	3.04	11.35	5.6	0.45	0.07	0.13	0.12	0.08	0.05	0.06	0.08	0.04	0.04	0.05	0.08	0.07	0.09
S000001379	YIL117C	PRM5	1221	N	N	N	N	N	N	N	N	0.07	0.22	0.17	0.28	0.57	0.66	0.75	1.23	1.14	1.14	0.99	1.44	1.27	11.79	4.99	0.79	0.17	0.19	0.29	0.13	0.09	0.09	0.16	0.11	0.07	0.05	0.08	0.06	0.11	0.12
S000001380	YIL118W	RHO3	1039	N	N	N	N	N	N	N	N	0.06	0.23	0.25	0.38	0.71	1.28	0.94	1.29	1.49	2.26	4.31	11.18	6.46	1.87	0.53	0.18	0.21	0.14	0.17	0.11	0.15	0.09	0.11	0.09	0.11	0.07	0.07	0.08	0.11	0.11
S000001381	YIL119C	RPI1	1962	N	N	N	N	N	N	N	N	0.06	0.2	0.16	0.19	0.58	0.39	0.52	0.51	0.7	0.85	0.92	1.3	1.04	1.6	0.84	1.39	0.86	1.63	3.13	5.97	2.24	0.59	0.34	0.09	0.14	0.11	0.11	0.14	0.12	0.22
S000001382	YIL120W	QDR1	1028	N	N	N	N	N	N	N	N	0.18	0.51	0.47	0.53	0.76	1.16	1.45	1.41	1.79	2.14	2.45	3.3	2.09	2.32	1.44	1.04	0.89	0.75	1.1	0.96	1.24	0.88	0.72	0.58	0.56	0.61	0.54	0.44	0.56	0.53
S000001383	YIL121W	QDR2	1808	N	N	N	N	N	N	N	N	0.05	0.18	0.18	0.2	0.41	0.54	0.84	0.95	1.1	1.31	1.86	2.44	2.19	2.01	1.47	1.48	1.18	4.81	11.33	2.23	0.4	0.24	0.19	0.13	0.16	0.18	0.14	0.08	0.11	0.1
S000001384	YIL122W	POG1	1574	N	N	N	N	N	N	N	N	0.09	0.39	0.31	0.36	0.51	0.77	1.13	1.01	1.41	1.74	1.59	1.51	1.67	2.03	2.2	1.6	3.97	2.36	0.92	0.58	0.76	0.32	0.43	0.37	0.33	0.24	0.32	0.36	0.37	0.41
S000001385	YIL123W	SIM1	1976	N	N	N	N	N	N	N	N	0.04	0.12	0.14	0.16	0.25	0.36	0.45	0.58	0.62	0.87	1.2	1.66	1.17	1.52	1.15	1.38	0.93	1.36	5.73	8.14	4.53	0.42	0.13	0.06	0.05	0.04	0.04	0.03	0.04	0.03
S000001386	YIL124W	AYR1	1043	N	N	N	N	N	N	N	N	0.06	0.16	0.21	0.31	0.63	0.9	0.62	0.94	0.98	1.32	3.12	13.91	4.95	1.04	0.17	0.1	0.1	0.09	0.12	0.07	0.08	0.04	0.06	0.04	0.05	0.04	0.04	0.06	0.05	0.07
S000001387	YIL125W	KGD1	3425	N	N	N	N	N	N	N	N	0.04	0.14	0.17	0.18	0.25	0.39	0.5	0.53	0.69	0.74	0.71	0.7	0.83	0.97	0.64	0.97	0.98	1.16	1.07	1.15	1.16	1.27	1.41	1.18	1.08	1.67	7.24	5.15	0.53	0.11
S000001389	YIL127C	RRT14	903	N	N	N	N	N	N	N	N	0.11	0.24	0.34	0.5	0.67	0.85	0.69	1.13	2.05	7.94	5.5	1.23	0.52	0.33	0.12	0.38	0.31	0.19	0.48	0.3	0.22	0.18	0.37	0.33	0.18	0.27	0.21	0.28	0.25	0.3
S000001395	YIL133C	RPL16A	797	Y	Y	N	N	N	N	N	N	0.08	0.26	0.38	0.49	0.76	0.82	0.74	2.19	8.36	3.5	0.92	0.26	0.15	0.13	0	0.05	0.05	0.05	0.08	0.08	0.03	0.05	0.06	0.06	0.02	0.05	0.03	0.04	0.08	0.07
S000001396	YIL134W	FLX1	1048	N	N	N	N	N	N	N	N	0.07	0.24	0.32	0.31	0.64	0.82	1.22	1.84	1.59	2.34	3.24	7.7	4.63	3.51	0.83	0.45	0.31	0.22	0.66	0.59	0.16	0.13	0.1	0.47	0.12	0.26	0.18	0.13	0.31	0.42
S000001397	YIL135C	VHS2	1667	N	N	N	N	N	N	N	N	0.08	0.16	0.18	0.25	0.47	0.42	0.61	0.57	0.73	0.68	1.01	1.03	1.14	1.29	0.91	1.26	4.06	8.75	2.04	0.52	0.21	0.22	0.38	0.29	0.12	0.16	0.14	0.2	0.2	0.2
S000001398	YIL136W	OM45	1283	N	N	N	N	N	N	Y	N	0.09	0.34	0.29	0.32	0.42	0.67	1.09	1.26	1.43	1.26	1.68	2.05	2.03	8.55	10.24	1.41	0.5	0.23	0.97	0.76	0.33	0.11	0.09	0.77	0.11	0.11	0.16	0.05	0.31	0.33
S000001399	YIL137C	TMA108	3073	N	Y	N	N	N	N	N	N	0.06	0.18	0.16	0.21	0.31	0.39	0.7	0.58	0.71	0.68	0.77	0.68	0.61	0.9	0.61	1.17	1.09	0.82	1.26	0.98	1.23	1.23	1.41	1.21	2.83	6.47	1.32	0.33	0.21	0.15
S000001400	YIL138C	TPM2	965	N	N	N	N	N	N	N	N	0.04	0.13	0.25	0.4	0.58	0.83	0.88	1.18	1.01	3.23	11.77	5.1	0.46	0.4	0.18	0.21	0.17	0.15	0.21	0.18	0.14	0.12	0.06	0.09	0.08	0.05	0.05	0.05	0.13	0.05
S000001402	YIL140W	AXL2	2864	N	N	N	N	N	N	N	N	0.12	0.22	0.32	0.24	0.24	0.41	0.63	0.65	0.46	0.47	0.86	0.94	0.65	0.79	1.28	0.93	0.87	0.89	1.01	1.1	0.63	0.74	0.95	2.22	5.9	1.39	0.39	0.13	0.45	0.16
S000001407	YIL145C	PAN6	1113	N	N	N	N	N	N	N	N	0.09	0.23	0.27	0.33	0.62	1	1.62	1.92	1.59	2.25	2.48	4.05	7.35	3.1	2	3.69	1.21	0.33	0.52	0.66	0.36	0.3	0.53	0.45	0.19	0.23	0.48	0.23	0.38	0.3
S000001410	YIL148W	RPL40A	533	Y	Y	N	N	N	N	N	N	0.21	0.46	0.5	1.19	3.58	3.51	3.05	1.4	0.27	0.3	0.54	1.5	0.2	0.16	0.05	0.06	0.06	0.06	0.11	0.06	0.03	0.04	0.05	0.07	0.03	0.03	0.02	0.02	0.04	0.03
S000001413	YIL151C	None	3920	N	N	N	N	N	N	N	N	0.14	0.25	0.25	0.27	0.33	0.53	0.7	0.59	0.69	0.7	1.17	1	0.98	1.17	0.92	0.87	0.7	1.16	1.28	1.2	1.15	0.96	1.33	1.04	1.09	1.01	0.76	1.59	4.19	1.62
S000001416	YIL154C	IMP2'	1070	N	N	N	N	N	N	N	N	0.11	0.26	0.27	0.41	0.67	1.47	1.78	1.32	1.82	2.01	3.15	7.82	6.52	1.57	0.28	0.33	0.11	0.2	0.3	0.18	0.26	0.22	0.14	0.19	0.11	0.1	0.11	0.15	0.14	0.22
S000001417	YIL155C	GUT2	2167	N	N	N	N	N	N	Y	N	0.11	0.33	0.3	0.27	0.37	0.57	0.95	1.04	0.73	0.89	0.86	0.91	1.72	1.44	0.91	1.13	1.03	1.17	2.14	1.53	6.02	7.96	0.97	0.27	0.11	0.22	0.16	0.07	0.22	0.18
S000001419	YIL157C	COA1	860	N	N	N	N	N	N	N	N	0.05	0.29	0.37	0.92	0.73	0.99	0.94	2.78	4.61	19.72	5.54	0.53	0.03	0.07	-0.05	0.02	0.06	0.05	0.07	0.05	0.07	0.04	0.06	0.07	0.03	0.03	0.04	0.08	0.06	0.05
S000001423	YIL161W	None	922	N	N	N	N	N	N	N	N	0.06	0.25	0.37	0.4	0.71	0.92	1.31	1.83	1.29	7.14	8.9	1.88	0.42	0.71	0.27	0.3	0.42	0.42	1.02	0.87	0.89	0.56	0.48	0.33	0.09	0.16	0.14	0.1	0.32	0.21
S000001424	YIL162W	SUC2	1847	N	N	N	N	N	N	N	N	0.08	0.17	0.19	0.22	0.3	0.38	0.54	0.5	0.63	0.81	1.33	1.25	1.04	1.33	1.12	0.98	1.33	2.64	8.93	4.3	0.62	0.1	0.22	0.16	0.07	0.11	0.12	0.11	0.18	0.2
S000001434	YIL172C	IMA3	2025	N	N	N	N	N	N	N	N	0.2	0.44	0.38	0.36	0.43	0.47	1.27	0.87	0.96	0.81	1.01	1.15	1.1	1.17	1.22	1.1	1.17	1.04	2.71	4.38	3.4	1.12	1.15	0.76	0.51	0.43	0.46	0.53	0.98	0.79
S000001438	YIL176C	PAU14	666	N	N	N	N	N	N	N	N	0.1	0.42	0.49	0.7	0.85	1.31	2.17	2.2	1.51	1.69	1.88	1.78	1.38	1.56	0.69	0.74	0.7	0.95	1.1	0.88	1.05	1.05	1.41	1.54	0.63	0.36	0.42	0.38	0.41	0.3
S000001446	YIR007W	None	2493	N	N	N	N	N	N	Y	N	0.16	0.46	0.39	0.38	0.54	0.69	1.48	0.95	0.86	0.67	0.7	0.75	1.17	1.5	1.14	1.23	1.02	1.06	2.73	1.6	2.66	1.41	5.76	2.47	0.45	0.31	0.35	0.28	0.8	0.85
S000001447	YIR008C	PRI1	1445	N	N	N	N	N	N	Y	N	0.09	0.22	0.15	0.59	0.41	0.7	1.02	1.02	1.19	1.02	0.9	1.05	1.13	1.66	1.52	8.26	2.54	0.87	0.66	0.38	0.6	0.35	0.51	0.42	0.22	0.23	0.16	0.21	0.38	0.3
S000001451	YIR012W	SQT1	1345	N	Y	N	N	N	N	N	N	0.08	0.15	0.23	0.27	0.37	0.44	0.87	1.18	1.35	0.91	1	1.37	0.93	2.58	16.49	7.13	0.75	0.17	0.34	0.36	0.16	0.13	0.15	0.12	0.08	0.04	0.07	0.04	0.09	0.12
S000001454	YIR015W	RPR2	1464	N	N	N	N	N	N	N	N	0.12	0.31	0.24	0.28	0.27	0.33	0.66	1.42	0.55	1.01	1.36	1.05	1.86	1.86	1.83	4.41	3.15	1.5	2.48	1.43	1.21	4.05	0.81	0.5	0.21	0.18	0.21	0.15	0.45	0.27
S000001455	YIR016W	None	868	N	N	N	N	N	N	N	N	0.11	0.31	0.51	0.62	1	1.33	1.3	1.91	4.44	10.13	4.81	1.21	0.75	0.84	0.61	1.33	0.74	0.25	0.41	0.38	0.31	0.94	0.27	0.13	0.08	0.06	0.07	0.05	0.08	0.06
S000001459	YIR020C	None	649	N	N	N	N	N	N	N	N	0.09	0.22	0.28	0.27	0.43	0.53	2.42	1.58	1.16	1.2	1.29	1.27	1.15	1.56	0.62	1.33	1.27	1.24	1.12	1.31	0.98	1.02	1.41	1.18	0.84	0.85	1.66	1.08	0.78	0.66
S000001465	YIR026C	YVH1	1254	N	N	N	N	N	N	N	N	0.05	0.13	0.21	0.2	0.35	0.62	0.97	1.44	0.92	1.2	1.4	1.54	0.87	8.91	5.76	0.66	0.19	0.21	0.38	0.29	0.22	0.1	0.36	0.36	0.08	0.1	0.07	0.06	0.21	0.2
S000001472	YIR033W	MGA2	3665	N	N	N	N	N	N	N	N	0.08	0.21	0.25	0.26	0.35	0.47	0.56	0.62	0.6	0.74	0.78	0.82	0.79	1.13	1.07	0.72	0.98	1	1.21	1.22	1.41	1.23	1.3	0.9	1.03	0.89	1.5	6.18	2.69	0.75
S000001473	YIR034C	LYS1	1288	N	N	N	N	N	N	Y	N	0.05	0.23	0.15	0.3	0.33	0.54	0.8	1.27	1.38	1.32	1.41	1.66	1.74	8.87	14.6	2.79	0.25	0.11	0.18	0.14	0.17	0.07	0.15	0.11	0.03	0.05	0.06	0.08	0.1	0.09
S000001474	YIR035C	None	853	N	N	N	N	N	N	N	N	0.07	0.34	0.59	0.7	1.02	1.23	1.15	1.74	7.03	15.56	4.55	0.64	0.13	0.33	0.4	0.27	0.29	0.44	0.42	0.3	0.28	0.1	0.19	0.14	0.09	0.11	0.11	0.12	0.13	0.18
S000001476	YIR037W	HYR1	737	N	N	N	N	N	N	N	N	0.12	0.86	0.88	0.96	1.22	1.86	4.06	14.26	10.31	3.68	0.69	0.25	0.05	0.06	0.05	0.03	0.06	0.05	0.05	0.04	0.05	0.03	0.05	0.03	0.04	0.03	0.04	0.02	0.03	0.05
S000001477	YIR038C	GTT1	946	N	N	N	N	N	N	Y	N	0.09	0.43	0.5	0.73	1.08	1.39	1.7	2.79	3.13	10.61	19.17	4.46	0.41	0.22	0.11	0.12	0.23	0.11	0.17	0.08	0.06	0.03	0.08	0.08	0.02	0.03	0.03	0.04	0.08	0.09
S000001478	YIR039C	YPS6	1987	N	N	N	N	N	N	N	N	0.05	0.17	0.23	0.2	0.29	0.4	0.45	0.62	0.76	0.75	0.93	1.25	1.16	1.68	1.73	1.65	2.01	2.7	4.2	7.09	4.27	1.4	0.45	0.18	0.13	0.11	0.21	0.08	0.11	0.09
S000001484	YKL001C	MET14	1802	N	N	N	N	N	N	N	N	0.06	0.18	0.18	0.25	0.36	0.58	0.67	0.83	0.92	1.13	1.19	1.25	1.37	1.42	0.84	1.1	1.19	1.8	2.52	1.16	0.49	0.44	0.48	0.62	0.35	0.28	0.4	0.28	0.22	0.36
S000001485	YKL002W	DID4	984	N	N	N	N	N	N	N	N	0.07	0.25	0.44	0.6	0.86	1.41	1.33	1.76	1.48	4.62	8.66	5.53	5.57	0.88	0.28	0.3	0.39	0.41	0.43	0.22	0.1	0.09	0.15	0.31	0.1	0.08	0.18	0.14	0.19	0.1
S000001486	YKL003C	MRP17	591	Y	Y	N	N	N	N	N	N	0.28	0.66	0.74	0.76	2.03	6.79	6.85	3.3	0.71	0.54	0.24	0.41	0.37	0.42	0.37	0.35	0.27	0.32	0.43	0.4	0.28	0.08	0.82	0.43	0.19	0.16	0.2	0.31	0.36	0.56
S000001487	YKL004W	AUR1	1801	N	N	N	N	N	N	N	N	0.02	0.06	0.07	0.09	0.14	0.24	0.24	0.38	0.41	1.42	1.18	1.26	0.72	1.41	1.36	1.65	1.66	5.72	10.55	1.78	0.15	0.07	0.05	0.04	0.04	0.04	0.06	0.05	0.02	0.02
S000001488	YKL005C	BYE1	2172	N	N	N	N	N	N	N	N	0.17	0.46	0.29	0.38	0.51	0.77	1.1	0.95	1.13	0.87	0.81	1.12	1.14	1.64	0.95	1.07	1.13	1.42	1.33	1.8	4.91	4.04	1.33	0.65	0.2	0.26	0.34	0.39	0.5	0.48
S000001490	YKL007W	CAP1	1089	N	N	N	N	N	N	Y	N	0.1	0.18	0.31	0.41	0.65	1.01	0.72	0.71	0.59	0.97	1.15	7.33	9.05	1.46	0.19	0.15	0.2	0.11	0.29	0.19	0.08	0.03	0.09	0.14	0.08	0.06	0.06	0.1	0.03	0.12
S000001491	YKL008C	LAC1	1592	N	N	N	N	N	N	N	N	0.05	0.12	0.12	0.11	0.28	0.26	0.26	0.43	0.69	0.91	0.91	1.23	0.8	1.37	1.15	2.83	7.09	5.48	2.49	0.6	0.09	0.05	0.06	0.07	0.04	0.05	0.04	0.04	0.05	0.1
S000001492	YKL009W	MRT4	991	N	N	N	N	N	N	N	Y	0.07	0.18	0.3	0.38	0.62	0.92	0.8	0.95	0.94	2.06	9.93	6.98	0.57	0.19	0.09	0.06	0.05	0.1	0.22	0.13	0.02	0.03	0.09	0.1	0.04	0.03	0.15	0.09	0.03	0.07
S000001501	YKL018W	SWD2	1236	N	N	N	N	N	N	N	N	0.11	0.34	0.29	0.29	0.39	0.63	1.15	1.44	1.29	1.17	1.36	1.61	1.62	9.05	10.77	0.67	0.35	0.38	1.42	0.8	0.85	0.24	0.52	1.1	0.22	0.21	0.19	0.16	0.77	0.44
S000001503	YKL020C	SPT23	3579	N	N	N	N	N	N	N	N	0.09	0.14	0.21	0.26	0.32	0.37	0.81	0.67	0.82	0.82	0.44	0.46	0.6	0.87	0.74	0.82	1.13	1.13	1.38	1.23	1.13	0.82	0.78	1.16	0.88	0.72	2.71	5.79	1.17	0.37
S000001518	YKL035W	UGP1	1751	N	N	N	N	N	N	N	N	0.04	0.15	0.18	0.18	0.25	0.33	0.39	0.59	0.66	1.3	1.9	1.63	1.33	2.05	2.06	1.26	2.08	15.77	8.35	0.92	0.11	0.07	0.03	0.03	0.02	0.02	0.02	0.02	0.02	0.01
S000001522	YKL039W	PTM1	2048	N	N	N	N	N	N	N	N	0.05	0.21	0.28	0.19	0.38	0.41	0.39	0.51	0.52	0.8	0.76	1.48	1.11	1.32	1.33	1.23	1.41	1.73	1.75	7.59	7.01	0.93	0.36	0.28	0.31	0.18	0.34	0.28	0.19	0.25
S000001523	YKL040C	NFU1	1181	N	N	N	N	N	N	N	N	0.07	0.2	0.17	0.25	0.59	1	1.18	1.26	1.59	1.78	1.64	3.04	6.95	10.99	1.14	0.57	0.72	0.3	0.46	0.37	0.28	0.08	0.21	0.22	0.05	0.07	0.08	0.16	0.14	0.28
S000001524	YKL041W	VPS24	988	N	N	N	N	N	N	N	N	0.14	0.58	0.61	0.81	1.52	1.74	1.98	2.72	3.44	3.77	12.03	10.59	3.21	3.05	1.9	0.69	0.89	0.97	0.94	1.08	0.96	0.34	0.49	0.25	0.27	0.16	0.26	0.29	0.31	0.41
S000001525	YKL042W	SPC42	1611	N	N	N	N	N	N	N	N	0.15	0.42	0.24	0.22	0.88	0.69	1.66	1.01	1.19	1.54	1.57	1.51	2.14	2.27	1.51	2.26	5.61	5.55	2.03	1.22	0.92	0.34	1.16	1.25	0.21	0.3	0.42	0.4	0.7	0.68
S000001526	YKL043W	PHD1	1302	N	N	N	N	N	N	N	N	0.04	0.15	0.16	0.22	0.33	0.34	0.34	0.5	0.95	1.13	1.12	1.33	1.03	1.98	2.06	1.87	9.01	7.18	1.09	0.49	0.53	0.16	0.3	0.19	0.1	0.14	0.16	0.12	0.18	0.13
S000001527	YKL044W	None	1597	N	N	N	N	N	N	N	N	0.12	0.34	0.28	0.29	0.37	0.5	0.59	0.53	0.99	1.07	1	1.16	0.51	1.28	0.71	1.25	5.74	4.45	1.26	0.53	0.39	0.15	0.53	0.29	0.07	0.15	0.11	0.17	0.2	0.29
S000001528	YKL045W	PRI2	1852	N	N	N	N	N	N	N	N	0.1	0.3	0.3	0.34	0.58	0.67	0.82	0.82	1.02	1.1	1.32	1.68	1.28	2.22	1.33	1.15	1.46	1.7	7.71	3.34	1.14	0.52	0.36	0.35	0.29	0.22	0.18	0.23	0.4	0.38
S000001529	YKL046C	DCW1	1851	N	N	N	N	N	N	N	N	0.03	0.12	0.12	0.16	0.24	0.41	0.54	0.61	0.89	1.11	1.56	1.78	1.74	2.2	1.69	1.58	1.46	2.49	14.2	4.79	0.44	0.16	0.06	0.06	0.04	0.04	0.04	0.04	0.05	0.06
S000001530	YKL047W	None	1846	N	N	N	N	N	N	N	N	0.06	0.21	0.17	0.24	0.26	0.64	0.66	0.84	0.69	1.05	1.5	1.51	1.8	1.87	2.23	1.49	1.71	2.84	11.13	5.01	0.54	0.27	0.15	0.14	0.13	0.12	0.19	0.17	0.08	0.14
S000001533	YKL050C	None	2650	N	N	N	N	N	N	N	N	0.23	0.56	0.31	0.57	0.73	0.94	2.11	1.15	1.44	1.11	1.46	1.04	1.51	1.42	1.05	1.05	1.39	1.16	1.57	1.23	1.53	1.59	1.51	2.14	1.32	1.18	1.44	1.21	1.83	1.82
S000001534	YKL051W	SFK1	1576	N	N	N	N	N	N	N	N	0.1	0.37	0.35	0.38	0.45	0.7	0.84	0.91	0.85	1.47	2.04	2.17	1.25	1.87	3.19	4.2	6.43	4.07	1.46	0.94	0.15	0.14	0.2	0.43	0.12	0.11	0.22	0.14	0.11	0.21
S000001535	YKL052C	ASK1	974	N	N	N	N	N	N	N	N	0.13	0.37	0.37	0.43	0.73	1.08	0.93	1.19	1.16	2.69	5.93	5.28	1.19	1.54	0.96	1.08	0.46	0.41	0.73	0.55	0.44	0.27	0.5	0.48	0.19	0.24	0.24	0.35	0.49	0.48
S000001537	YKL054C	DEF1	2712	N	N	N	N	N	N	N	N	0.1	0.31	0.2	0.3	0.38	0.56	0.86	0.7	0.81	0.68	0.69	0.84	0.88	1.12	1.04	1.03	0.99	1.04	1.23	1.07	1.2	0.86	1.3	5.34	3.07	0.84	0.32	0.31	0.38	0.35
S000001539	YKL056C	TMA19	778	Y	Y	N	N	N	N	N	N	0.08	0.33	0.34	0.53	0.65	0.99	1.64	4.11	7.06	3.65	0.25	0.05	0.05	0.04	0.02	0.02	0.02	0.02	0.04	0.05	0.03	0.01	0.03	0.03	0.02	0.02	0.02	0.02	0.04	0.03
S000001540	YKL057C	NUP120	3559	N	N	N	N	N	N	N	N	0.04	0.14	0.15	0.18	0.2	0.34	0.36	0.41	0.4	0.64	0.55	0.61	0.49	0.8	0.63	0.81	1.01	0.98	1.03	0.98	1.07	1.67	1.34	1.03	1.4	1.09	3.15	6.35	0.77	0.14
S000001541	YKL058W	TOA2	690	N	N	N	N	N	N	N	N	0.2	0.91	0.68	0.83	1.34	3.63	10.23	17.34	4.33	2.28	0.78	0.2	0.25	0.15	0.11	0.19	0.14	0.13	0.14	0.07	0.07	0.08	0.08	0.09	0.05	0.04	0.06	0.11	0.09	0.11
S000001542	YKL059C	MPE1	1550	N	N	N	N	N	N	N	N	0.09	0.33	0.33	0.36	0.32	0.53	0.74	1.85	1.11	1.38	1.28	1.51	1.65	1.93	1.72	3.11	9.51	2.88	0.5	0.46	0.95	0.86	0.17	0.15	0.17	0.44	0.39	0.12	0.08	0.05
S000001543	YKL060C	FBA1	1199	N	N	N	N	Y	Y	N	N	0.04	0.08	0.09	0.11	0.23	0.59	0.36	1.02	0.79	0.72	0.7	1.61	5.1	5.93	0.31	0.03	0.02	0.02	0.02	0.02	0.02	0.01	0.03	0.02	0.02	0.01	0.02	0.01	0.05	0.01
S000001545	YKL062W	MSN4	2536	N	N	N	N	N	N	N	N	0.07	0.12	0.15	0.14	0.22	0.25	0.36	0.47	0.48	0.52	0.5	0.6	0.43	1.21	0.71	0.88	0.86	0.86	1.02	0.82	1.07	2.3	5.32	3.42	0.61	0.13	0.08	0.07	0.15	0.08
S000001548	YKL065C	YET1	933	N	Y	N	N	N	N	N	N	0.07	0.2	0.32	0.43	0.59	0.87	0.53	0.91	2.62	5.27	6.23	1.7	0.24	0.15	0.05	0.02	-0.01	0.05	0.01	0.03	0.04	0.02	0.02	0.01	0.03	0.02	0.02	0.02	0.01	0.01
S000001549	YKL066W	None	797	N	N	N	N	N	N	N	N	0.19	0.44	0.62	0.7	0.91	1.04	1.31	2.29	4.81	3.72	1.39	0.35	0.25	0.31	0.14	0.16	0.28	0.28	0.4	0.41	0.15	0.11	0.28	0.18	0.07	0.16	0.11	0.14	0.23	0.3
S000001551	YKL068W	NUP100	3136	N	N	N	N	N	N	N	N	0.09	0.2	0.2	0.24	0.43	0.4	0.75	0.77	0.75	0.7	0.72	0.81	1.16	1.12	0.71	1.04	0.97	0.88	1.12	1.11	1.01	1.03	1.16	0.97	1.71	7.63	2.91	0.27	0.2	0.18
S000001552	YKL069W	None	698	N	N	N	N	N	N	N	N	0.2	0.87	1.02	1.04	0.99	3.57	8.88	8.78	2.07	1.32	0.46	0.15	0.28	0.23	0.14	0.28	0.27	0.59	0.16	0.12	0.06	0.23	0.11	0.19	0.11	0.1	0.09	0.08	0.07	0.04
S000001553	YKL070W	None	1195	N	N	N	N	N	N	Y	N	0.13	0.26	0.31	0.41	0.59	1.07	2.25	2.09	2.05	2.01	2.38	3.12	3.8	3.52	3.1	1.82	1.24	1.05	1.02	1.07	1.13	2.04	1.42	1.18	2.99	1.24	1.15	2.47	1.21	0.9
S000001565	YKL082C	RRP14	1625	N	Y	N	N	N	N	N	N	0.06	0.27	0.24	0.25	0.36	0.64	0.94	1.26	1.26	1.72	1.6	1.36	1.58	2.16	1.76	1.31	5.25	7.61	1.76	0.29	0.11	0.15	0.06	0.12	0.44	0.09	0.05	0.08	0.16	0.16
S000001567	YKL084W	HOT13	630	N	N	N	N	N	N	N	N	0.2	0.73	0.48	0.64	1	3.55	4.29	3.41	1.14	1.49	1.25	1.42	2.64	1.67	0.83	1.77	2.43	1.43	1.05	1.02	1.42	0.68	1.92	1.28	0.65	0.5	0.54	0.47	0.91	0.69
S000001568	YKL085W	MDH1	1497	N	N	N	N	N	N	N	N	0.08	0.27	0.27	0.32	0.36	0.58	0.66	1.05	1.3	1.92	1.49	1.86	3.51	4.35	1.41	6.04	8.37	0.97	0.26	0.07	0.05	0.04	0.06	0.05	0.04	0.04	0.04	0.03	0.07	0.07
S000001569	YKL086W	SRX1	631	N	N	N	N	N	N	Y	N	0.21	0.69	0.48	0.7	1.2	2.64	4.9	2.68	0.52	0.68	0.62	0.63	0.54	0.86	0.44	0.75	0.61	0.52	0.56	0.56	0.66	0.53	0.79	0.53	0.83	0.74	0.49	0.23	0.53	0.33
S000001570	YKL087C	CYT2	1006	N	N	N	N	N	N	N	N	0.08	0.25	0.4	0.56	0.99	1.34	0.88	1.57	1.46	2.32	8.06	11	2.08	0.38	0.2	0.14	0.21	0.23	0.39	0.24	0.21	0.12	0.24	0.18	0.14	0.13	0.15	0.12	0.25	0.21
S000001571	YKL088W	CAB3	2047	N	N	N	N	N	N	N	N	0.07	0.29	0.17	0.23	0.38	0.52	1.13	1.19	0.91	1.12	0.98	1.36	1.92	1.74	1.31	3.09	2.18	1.03	1.38	4.92	5.61	0.91	0.94	0.32	0.23	0.17	0.21	0.22	0.31	0.22
S000001574	YKL091C	None	1195	N	N	N	N	N	N	N	N	0.06	0.23	0.21	0.31	0.5	0.94	0.97	1.69	1.46	1.91	1.88	2.23	6.8	13.01	0.94	0.2	0.23	0.21	0.32	0.23	0.27	0.08	0.23	0.18	0.08	0.09	0.09	0.14	0.17	0.1
S000001575	YKL092C	BUD2	3834	N	N	N	N	N	N	N	N	0.1	0.32	0.21	0.25	0.4	0.56	1.01	1.05	1.2	1.41	1.03	0.92	1.49	1.3	0.75	1.36	0.93	1.27	1.3	2.66	1.75	0.82	0.97	0.72	0.63	0.57	0.98	2.31	3.61	0.72
S000001576	YKL093W	MBR1	1364	N	N	N	N	N	N	N	N	0.13	0.38	0.44	0.4	0.64	0.83	1.2	1.44	1.41	1.64	1.97	2.2	1.82	3.45	4.1	4	2.05	2.81	3.03	1.35	0.97	0.32	0.84	0.9	0.45	0.36	0.32	0.43	0.82	0.43
S000001577	YKL094W	YJU3	1095	N	N	N	N	N	N	N	N	0.09	0.28	0.1	0.27	0.55	0.95	1.34	1.21	1.45	1.64	1.54	8.3	12.43	3.21	0.32	0.44	0.34	0.29	0.34	0.24	0.31	0.93	0.49	0.2	0.12	0.1	0.1	0.14	0.29	0.18
S000001578	YKL095W	YJU2	2270	N	N	N	N	N	N	N	N	0.08	0.32	0.29	0.35	0.35	0.53	1.18	0.66	0.69	0.67	0.96	0.88	1.97	1.56	1.41	1.19	1.36	1.32	1.69	1.61	2.21	7.45	2.56	0.81	0.35	0.28	0.3	0.41	0.36	0.61
S000001583	YKL100C	None	2229	N	N	N	N	N	N	Y	N	0.08	0.28	0.26	0.21	0.38	0.53	0.64	0.74	0.71	0.43	0.69	0.92	0.92	1.33	0.95	1.1	1.23	1.48	1.47	1.91	3.79	5.29	1.81	0.56	0.18	0.14	0.26	0.15	0.15	0.25
S000001587	YKL104C	GFA1	2556	N	N	N	N	N	N	N	N	0.05	0.18	0.2	0.29	0.36	0.44	0.66	0.56	0.75	0.68	0.61	0.82	0.69	1.32	1.34	1.01	1.12	1.32	1.36	1.67	0.96	0.91	5.36	3.6	0.82	0.16	0.28	0.23	0.13	0.23
S000001588	YKL105C	None	3940	N	N	N	N	N	N	N	N	0.14	0.36	0.28	0.28	0.5	0.82	1.38	1.01	1.1	0.87	1.17	0.79	1.79	1.28	0.77	1.06	0.82	0.79	1.23	1.23	1.02	0.98	1.04	0.84	0.83	0.76	0.83	1.21	5.39	1.76
S000001600	YKL117W	SBA1	973	N	N	N	N	N	N	N	N	0.07	0.18	0.31	0.5	0.65	1.59	0.87	1.08	0.97	4.12	10.36	7.13	0.52	0.17	0.04	0.14	0.17	0.09	0.25	0.25	0.15	0.12	0.13	0.27	0.1	0.11	0.08	0.15	0.27	0.12
S000001610	YKL127W	PGM1	1861	N	N	N	N	Y	N	N	N	0.07	0.12	0.24	0.22	0.28	0.52	0.52	0.65	0.44	0.4	1.03	1.34	0.83	1.12	1.36	0.99	1.17	1.18	8.98	2.95	0.75	0.18	0.58	0.24	0.12	0.1	0.05	0.08	0.31	0.26
S000001620	YKL137W	CMC1	680	N	N	N	N	N	N	N	N	0.19	0.86	0.81	0.89	1.63	4.36	8.2	9.65	1.64	0.34	0.2	0.24	0.27	0.31	0.14	0.22	0.18	0.23	0.37	0.24	0.2	0.16	0.63	0.38	0.1	0.07	0.1	0.11	0.22	0.15
S000001621	YKL138C	MRPL31	687	Y	Y	N	N	N	N	N	N	0.16	0.76	0.95	0.83	1.4	2.26	4.26	7.11	2.37	0.67	0.28	0.32	0.6	0.32	0.21	0.17	0.29	0.14	0.74	0.38	0.35	0.1	0.59	0.44	0.11	0.09	0.15	0.12	0.43	0.24
S000001622	YKL139W	CTK1	2055	Y	N	N	N	N	N	N	N	0.23	0.65	0.4	0.45	0.66	1.2	2.58	2.38	1.76	1.63	1.67	1.56	1.69	2.09	1.29	1.59	1.17	1.17	1.87	2.94	3.62	0.79	1.81	1.11	0.64	0.53	0.51	0.47	1.2	0.92
S000001624	YKL141W	SDH3	840	N	N	Y	N	N	N	N	N	0.08	0.42	0.56	0.79	0.79	0.98	0.94	1.72	7.54	11.17	1.27	0.16	0.15	0.25	0.1	0.23	0.11	0.07	0.22	0.07	0.14	0.11	0.29	0.16	0.11	0.05	0.06	0.11	0.34	0.21
S000001625	YKL142W	MRP8	973	N	N	N	N	N	N	N	N	0.13	0.22	0.32	0.44	0.69	0.79	0.76	0.95	1	2.5	8.06	6.01	0.53	0.26	0.25	0.16	0.16	0.25	0.7	0.63	0.4	0.1	0.48	0.41	0.24	0.08	0.16	0.19	0.13	0.17
S000001626	YKL143W	LTV1	1678	N	N	N	N	N	N	N	N	0.12	0.37	0.18	0.19	0.6	0.69	1.33	1.02	1.41	1.34	1.77	1.39	1.7	1.49	1.12	1.61	3.09	7.73	2.23	1.37	0.52	0.26	0.63	0.45	0.14	0.13	0.18	0.22	0.37	0.56
S000001627	YKL144C	RPC25	950	N	N	N	N	N	N	N	N	0.11	0.26	0.36	0.52	0.81	0.91	0.76	1.08	1.56	4.71	6.65	4.1	0.66	0.24	0.18	0.18	0.29	0.32	0.46	0.34	0.17	0.11	0.48	0.28	0.07	0.04	0.15	0.07	0.05	0.11
S000001628	YKL145W	RPT1	1611	N	N	N	N	N	N	N	N	0.12	0.15	0.19	0.15	0.33	0.36	0.4	0.41	0.45	0.79	0.87	1.55	1.06	1.27	1.38	2.09	6.09	4.57	1.54	0.49	0.22	0.11	0.66	0.26	0.07	0.11	0.1	0.14	0.23	0.29
S000001629	YKL146W	AVT3	2054	N	N	N	N	N	N	N	N	0.12	0.33	0.26	0.32	0.46	0.47	0.82	0.71	0.9	0.75	1.13	1.56	2.07	1.28	1.36	1.05	1.1	1.24	1.72	5.78	5.19	1.12	0.7	0.6	0.28	0.18	0.26	0.36	0.34	0.52
S000001630	YKL147C	None	1115	N	N	N	N	N	N	N	N	0.08	0.34	0.17	0.2	0.47	0.81	0.79	0.7	0.87	0.77	1.32	1.68	2.64	1.38	1.15	1.26	0.72	0.86	1.36	7.26	6.16	1.34	0.63	0.43	0.13	0.21	0.22	0.18	0.4	0.5
S000001631	YKL148C	SDH1	2154	N	N	Y	N	N	N	N	N	0.08	0.24	0.31	0.31	0.41	0.46	0.66	0.62	0.78	0.85	0.9	1.7	1.72	1.74	1.55	1.15	1.32	1.49	1.64	1.96	7.58	3.24	0.77	0.35	0.13	0.12	0.14	0.11	0.15	0.28
S000001633	YKL150W	MCR1	1190	N	N	N	N	N	N	N	N	0.07	0.15	0.18	0.19	0.43	0.8	0.73	0.92	0.89	1.18	1.11	2.21	9.61	8.94	0.52	0.11	0.07	0.05	0.18	0.11	0.07	0.04	0.15	0.07	0.04	0.03	0.04	0.05	0.09	0.09
S000001634	YKL151C	None	1138	N	N	N	N	N	N	Y	N	0.17	0.52	0.32	0.36	0.64	1	1.2	1.17	1.26	1.03	1.08	3.38	16.03	6.76	0.35	0.49	0.21	0.11	0.32	0.51	0.22	0.15	0.43	0.27	0.12	0.15	0.13	0.12	0.36	0.21
S000001635	YKL152C	GPM1	960	N	N	N	N	Y	Y	N	N	0.05	0.13	0.18	0.34	0.59	0.94	0.53	0.84	0.96	2.93	8.93	3.79	0.21	0.08	0.06	0.02	0.02	0.03	0.16	0.04	0.03	0.02	0.15	0.06	0.04	0.01	0.02	0.04	0.05	0.04
S000001636	YKL153W	None	729	N	N	N	N	N	N	N	N	0.04	0.14	0.15	0.4	0.72	1.17	1.22	2.07	1.93	4.74	16.14	5.29	0.23	0.04	0.02	0.02	0.01	0.01	0.01	0.02	0.01	0.01	0.01	0.01	0.01	0.01	0.01	0.01	0.02	0.01
S000001637	YKL154W	SRP102	995	N	N	N	N	N	N	N	N	0.08	0.16	0.23	0.35	0.63	0.92	0.88	1.19	1.28	1.34	4.95	14.79	3.36	0.25	0.11	0.23	0.19	0.12	0.11	0.12	0.06	0.05	0.07	0.17	0.05	0.08	0.06	0.07	0.09	0.07
S000001639	YKL156W	RPS27A	582	Y	Y	N	N	N	N	N	N	0.2	0.55	0.62	0.78	1.35	3.29	2.85	0.88	0.61	1.3	2.69	2.1	0.17	0.17	0.13	0.24	0.33	0.3	0.2	0.72	0.09	0.17	0.13	0.3	0.09	0.14	0.16	0.13	0.59	0.16
S000001643	YKL160W	ELF1	611	N	N	N	N	N	N	N	N	0.27	0.82	0.95	1.08	1.52	6.88	7.83	2.68	0.64	0.25	0.87	0.46	0.37	0.17	0.12	0.25	0.25	0.2	0.2	0.15	0.07	0.07	0.07	0.09	0.05	0.07	0.07	0.06	0.36	0.09
S000001646	YKL163W	PIR3	1421	N	N	N	N	N	N	N	N	0.05	0.16	0.16	0.18	0.31	0.39	0.71	0.88	1.01	0.83	1.02	1.21	0.9	1.77	3.73	7.33	2.59	0.95	0.67	0.28	0.35	0.2	0.37	0.1	0.09	0.07	0.08	0.08	0.17	0.21
S000001647	YKL164C	PIR1	1410	N	N	N	N	N	N	N	N	0.05	0.08	0.13	0.16	0.2	0.37	0.37	0.76	1.16	1.04	1.06	1.52	1.28	2.14	4.13	8.45	1.45	0.47	0.32	0.09	0.05	0.06	0.05	0.1	0.04	0.04	0.04	0.02	0.12	0.04
S000001652	YKL169C	None	723	N	N	N	N	N	N	N	N	0.11	0.42	0.61	0.59	0.93	1.57	2.07	9.73	6.49	0.91	0.17	0.09	0.11	0.12	0	0.06	0.21	0.15	0.39	0.1	0.06	0.1	0.25	0.09	0.04	0.04	0.07	0.05	0.15	0.23
S000001655	YKL172W	EBP2	1541	N	N	N	N	N	N	N	N	0.07	0.15	0.26	0.21	0.27	0.32	0.5	0.67	0.61	1.08	0.82	0.94	1.1	1.24	0.97	2.75	7.51	1.86	0.2	0.13	0.05	0.1	0.15	0.07	0.04	0.04	0.09	0.05	0.13	0.05
S000001656	YKL173W	SNU114	3331	N	N	N	N	N	N	Y	N	0.12	0.22	0.31	0.28	0.39	0.71	1.42	0.92	0.99	0.9	1.24	1.81	1.04	1.15	0.76	1.3	1.41	1.34	1.44	1.08	1.04	0.83	1.17	1.03	0.52	1.61	5.1	0.63	0.76	0.62
S000001658	YKL175W	ZRT3	1744	N	N	N	N	N	N	N	N	0.06	0.17	0.24	0.26	0.28	0.4	0.58	0.62	0.66	0.97	1.51	1.78	0.58	1.02	1.3	0.85	1.2	7.75	6.31	1.26	0.29	0.17	0.4	0.23	0.05	0.13	0.15	0.1	0.5	0.27
S000001659	YKL176C	LST4	2979	N	N	N	N	N	N	N	N	0.04	0.12	0.24	0.17	0.25	0.43	0.82	0.56	0.36	0.58	0.41	0.51	0.46	0.73	0.92	0.76	1.34	0.95	1.02	1.41	1.05	1.34	1.42	2.4	6.1	6.85	1.31	0.15	0.22	0.07
S000001661	YKL178C	STE3	1849	N	N	N	N	N	N	N	N	0.04	0.16	0.16	0.18	0.35	0.39	0.3	0.54	0.41	0.68	1.11	1.33	0.84	1.13	1.05	0.9	1.1	2.7	7.78	5.07	0.41	0.07	0.04	0.03	0.06	0.03	0.03	0.04	0.03	0.05
S000001662	YKL179C	COY1	2384	N	N	N	N	N	N	Y	N	0.11	0.4	0.26	0.31	0.4	0.56	0.77	0.75	0.83	0.94	0.73	0.78	1.06	1.34	1.12	1.35	0.91	1.07	1.04	1.42	1.19	5.69	6.1	1.5	0.36	0.29	0.2	0.22	0.39	0.62
S000001663	YKL180W	RPL17A	762	Y	Y	N	N	N	N	N	N	0.06	0.37	0.54	0.5	0.8	0.88	0.93	4.89	6.19	2.65	0.34	0.15	0.14	0.18	0.1	0.06	0.08	0.11	0.39	0.25	0.23	0.08	0.07	0.1	0.16	0.09	0.07	0.11	0.2	0.16
S000001664	YKL181W	PRS1	1590	N	N	N	N	N	N	N	N	0.05	0.12	0.14	0.15	0.19	0.29	0.3	0.44	0.76	1.32	0.96	1.18	0.92	1.55	2.16	2.74	13.21	6.42	0.78	0.27	0.1	0.08	0.1	0.09	0.04	0.08	0.04	0.05	0.08	0.08
S000001666	YKL183W	LOT5	1181	N	N	N	N	N	N	N	N	0.15	0.37	0.33	0.4	0.61	1.12	1.16	1.07	1.31	1.44	1.39	3	7.37	9.68	0.88	0.28	0.37	0.38	0.45	0.56	0.18	0.15	0.28	0.21	0.11	0.16	0.17	0.16	0.48	0.48
S000001667	YKL184W	SPE1	1980	N	N	N	N	N	N	N	N	0.06	0.32	0.32	0.3	0.34	0.4	0.68	0.65	0.44	0.7	0.91	1.21	1.24	1.36	1.38	0.8	1.41	1.43	2.98	7.48	2.47	0.31	0.48	0.34	0.31	0.27	0.21	0.24	0.48	0.3
S000001668	YKL185W	ASH1	2436	N	N	N	N	N	N	N	N	0.07	0.14	0.12	0.15	0.22	0.28	0.38	0.47	0.42	0.59	0.59	0.71	0.54	1.56	1.03	0.93	1.02	1.52	1.24	1.57	1.64	5.16	7.01	1.16	0.11	0.11	0.08	0.08	0.24	0.16
S000001669	YKL186C	MTR2	736	N	N	N	N	N	N	N	N	0.1	0.51	0.75	0.71	0.96	1.1	1.53	5.56	6.97	2.24	1.1	1.27	0.98	0.38	0.25	0.11	0.22	0.17	0.42	0.18	0.08	0.08	0.19	0.08	0.09	0.05	0.18	0.12	0.14	0.15
S000001672	YKL189W	HYM1	1627	N	N	N	N	N	N	N	N	0.12	0.38	0.26	0.34	0.47	0.69	1.09	1.29	1.66	1.79	1.41	1.23	1.51	1.74	1.3	2	4.48	3.96	1.59	0.57	0.32	0.22	0.26	0.31	0.14	0.21	0.19	0.23	0.45	0.59
S000001673	YKL190W	CNB1	773	N	N	N	N	N	N	N	N	0.09	0.4	0.73	0.8	0.96	0.93	1.15	4.24	9.15	3.46	0.55	0.45	0.34	0.14	0.07	0.15	0.34	0.27	0.08	0.8	0.08	0.05	0.14	0.09	0.06	0.09	0.12	0.12	0.1	0.05
S000001674	YKL191W	DPH2	1660	N	N	N	N	N	N	N	N	0.16	0.28	0.31	0.34	0.42	0.67	0.72	0.69	0.99	1.13	1.04	1.17	1.25	1.41	1.89	1.32	4.81	8.35	1.97	0.41	0.34	0.27	0.59	0.6	0.12	0.17	0.23	0.16	0.45	0.49
S000001675	YKL192C	ACP1	654	N	N	N	N	N	N	N	N	0.2	0.73	0.95	0.74	1.27	4.82	7.82	6.92	0.19	0.05	0.03	0.04	0.03	0.01	0.02	0.02	0.04	0.02	0.02	0.09	0.03	0.02	0.02	0.02	0.02	0.01	0.01	0.01	0.01	0.02
S000001677	YKL194C	MST1	1629	Y	N	N	N	N	N	N	N	0.07	0.33	0.23	0.24	0.49	0.51	0.79	1.15	1.43	1.23	1.17	1.86	1.19	1.94	1.58	1.21	5.55	7.48	1.86	0.5	0.18	0.17	0.26	0.21	0.08	0.25	0.3	0.12	0.04	0.23
S000001679	YKL196C	YKT6	905	N	N	N	N	N	N	N	N	0.06	0.3	0.42	0.6	0.72	0.77	0.95	1.11	1.59	7.87	7.36	1.81	0.2	0.09	0.13	0.02	0.05	0.03	0.02	0.37	0.02	-0.01	0.06	0.03	0.03	0.05	0.05	0.05	0.03	0.06
S000001690	YKL207W	EMC3	915	N	N	N	N	N	N	N	N	0.07	0.16	0.32	0.41	0.69	0.81	0.64	0.93	1.06	8.36	7.57	0.85	0.13	0.1	0.01	0.08	0.11	0.05	0.25	0.16	0.08	0.06	0.08	0.07	0.03	0.09	0.04	0.05	0.21	0.07
S000001698	YKL215C	OXP1	4232	N	N	N	N	N	N	Y	N	0.07	0.18	0.19	0.23	0.38	0.52	0.61	0.64	0.63	0.68	0.78	1.01	0.88	1.04	1.06	0.84	0.98	1.08	1.11	1.02	0.95	0.82	0.78	0.8	0.91	0.74	0.77	0.72	1	2.2
S000001709	YKR001C	VPS1	2436	N	N	N	N	N	N	N	N	0.09	0.21	0.3	0.3	0.32	0.47	0.42	0.56	0.77	0.84	0.79	0.82	0.88	1.68	1.54	0.96	1.13	1.1	1.41	1.29	0.85	2.91	6.87	1.58	0.37	0.31	0.37	0.12	0.52	0.41
S000001710	YKR002W	PAP1	2104	N	N	N	N	N	N	Y	N	0.08	0.2	0.17	0.21	0.33	0.45	0.43	0.53	0.47	0.74	0.62	1.19	1.34	1.59	1.57	1.08	1.04	1.23	1.33	2.01	3.79	1.6	0.85	1.18	0.47	0.26	0.29	0.16	0.48	0.31
S000001711	YKR003W	OSH6	1590	N	N	N	N	N	N	N	N	0.06	0.23	0.25	0.24	0.36	0.41	0.47	0.59	0.91	1.11	1.18	1.07	0.95	1.36	1.35	1.53	8.59	5.05	1.92	0.66	0.18	0.16	0.19	0.11	0.14	0.17	0.24	0.22	0.17	0.35
S000001714	YKR006C	MRPL13	1022	Y	Y	N	N	N	N	N	N	0.09	0.17	0.26	0.3	0.71	1	0.6	1.11	1.19	1.46	5.27	16.13	1.45	0.54	0.16	0.2	0.27	0.23	0.69	0.29	0.32	0.25	0.45	0.31	0.17	0.3	0.19	0.11	0.24	0.27
S000001715	YKR007W	MEH1	727	N	N	N	N	N	N	N	N	0.13	0.67	1	0.8	1.02	1.05	1.45	9.29	10.51	0.95	0.29	0.19	0.38	0.28	0.17	0.52	0.31	0.29	1.38	0.22	0.13	0.08	0.19	0.16	0.07	0.09	0.14	0.2	0.44	0.4
S000001716	YKR008W	RSC4	2263	N	N	N	N	N	N	Y	N	0.09	0.26	0.27	0.31	0.45	0.57	0.52	0.77	0.95	1.62	0.98	1.14	1.45	1.68	0.79	1.06	0.86	0.83	0.84	1.11	2.4	6.78	1.14	0.34	0.15	0.22	0.22	0.15	0.38	0.29
S000001721	YKR013W	PRY2	1410	N	N	N	N	N	N	N	N	0.04	0.11	0.18	0.17	0.28	0.5	0.48	1.58	0.97	1.35	1.28	1.95	3.29	6.87	5.48	8.34	1.3	0.13	0.06	0.04	0.04	0.04	0.02	0.02	0.03	0.02	0.02	0.02	0.02	0.01
S000001726	YKR018C	None	2325	N	N	N	N	N	N	N	N	0.06	0.16	0.19	0.22	0.41	0.31	0.42	0.45	0.41	0.65	0.52	0.56	0.9	1.38	1.13	0.92	1.02	1.19	1.42	1.25	1.5	5.71	3.19	0.87	0.12	0.09	0.08	0.11	0.23	0.15
S000001730	YKR022C	NTR2	1282	N	N	N	N	N	N	N	N	0.09	0.13	0.22	0.19	0.4	0.52	0.68	0.97	0.91	0.81	0.86	1.45	1.27	6.86	8.5	1.39	0.21	0.17	0.57	0.36	0.28	0.18	0.62	0.38	0.14	0.15	0.22	0.21	0.43	0.33
S000001732	YKR024C	DBP7	2424	N	N	N	N	N	N	N	N	0.11	0.21	0.24	0.28	0.42	0.48	0.93	0.78	0.96	0.84	0.86	0.83	1.54	1.66	1.27	1.24	1.43	1.33	1.42	1.31	1.39	7.27	4.17	0.76	0.21	0.14	0.18	0.19	0.3	0.27
S000001734	YKR026C	GCN3	1245	Y	N	N	N	N	N	N	N	0.05	0.1	0.15	0.18	0.26	0.51	0.82	1.42	1.23	1.43	1.64	1.64	1.88	13.52	7	0.68	0.2	0.14	0.45	0.18	0.08	0.09	0.09	0.09	0.04	0.05	0.04	0.05	0.12	0.09
S000001736	YKR028W	SAP190	3739	N	N	N	N	N	N	N	N	0.07	0.24	0.18	0.2	0.22	0.38	0.78	0.71	0.56	0.65	0.87	0.52	0.8	1.15	0.75	0.68	0.76	0.56	1.33	1.29	1.05	0.71	1.17	1.4	0.73	0.61	1.03	2.63	2.35	0.79
S000001738	YKR030W	GMH1	1171	N	N	N	N	N	N	N	N	0.09	0.12	0.22	0.16	0.29	0.57	0.78	0.95	0.81	0.98	1.04	2.35	9.78	9.78	1.58	0.59	0.22	0.07	0.66	0.3	0.22	0.13	0.2	0.28	0.08	0.1	0.08	0.12	0.36	0.22
S000001744	YKR036C	CAF4	2096	N	N	N	N	N	N	N	N	0.1	0.24	0.34	0.41	0.52	0.65	1.58	1.08	2.15	2.62	1.22	0.69	0.68	0.88	0.56	0.69	0.76	0.55	1.19	2.01	4.49	1.15	0.47	0.51	0.2	0.21	0.13	0.14	0.49	0.23
S000001746	YKR038C	KAE1	1293	N	N	N	N	N	N	N	N	0.08	0.2	0.26	0.23	0.32	0.61	0.95	1.48	1.42	1.5	1.52	1.61	1.69	7.49	12.6	1.8	0.28	0.17	0.68	0.17	0.26	0.17	0.15	0.28	0.1	0.13	0.09	0.12	0.18	0.13
S000001750	YKR042W	UTH1	1539	N	N	N	N	N	N	N	N	0.02	0.06	0.11	0.11	0.18	0.24	0.25	0.59	0.76	1.04	0.73	1.07	0.51	0.97	0.94	2.24	5.59	1.07	0.18	0.1	0.05	0.06	0.11	0.09	0.02	0.02	0.02	0.01	0.05	0.01
S000001754	YKR046C	PET10	1029	N	N	N	N	N	N	Y	N	0.07	0.2	0.32	0.38	0.67	1.01	1.4	1.74	1.71	2.53	3.56	10.64	3.34	8.87	3.88	0.19	0.16	0.07	0.42	0.08	0.05	0.06	0.05	0.05	0.04	0.05	0.06	0.04	0.14	0.06
S000001756	YKR048C	NAP1	1239	N	N	N	N	N	N	N	N	0.06	0.16	0.24	0.21	0.34	0.53	0.61	0.98	0.65	0.93	1.2	1.85	1.45	13.07	7.89	0.21	0.06	0.02	0.09	0.04	0.02	0.03	0.02	0.04	0.03	0.02	0.01	0.02	0.05	0.02
S000001757	YKR049C	FMP46	541	N	N	N	N	N	N	N	N	0.33	1	1.01	2.71	8.88	7.24	1.61	0.33	0.4	0.51	0.44	0.27	0.23	0.23	0.26	0.25	0.39	0.21	0.37	0.29	0.27	0.18	0.28	0.23	0.15	0.18	0.37	0.65	0.25	0.32
S000001758	YKR050W	TRK2	3560	N	N	N	N	N	N	N	N	0.13	0.25	0.41	0.21	0.45	0.61	0.96	0.75	0.94	1.07	0.81	0.66	0.88	1.11	0.74	1.16	0.94	1.43	1.39	1.33	1.65	1.15	1.65	1.74	1.63	1.43	2.39	3.6	1.08	0.62
S000001759	YKR051W	None	1526	N	N	N	N	N	N	N	N	0.06	0.27	0.22	0.24	0.39	0.54	0.55	0.77	1.26	1.65	1.24	1.24	1.16	1.79	1.52	4.35	7.73	1.45	0.83	0.42	0.23	0.13	0.43	0.16	0.11	0.19	0.2	0.2	0.29	0.21
S000001760	YKR052C	MRS4	1380	N	N	N	N	N	N	N	N	0.08	0.22	0.16	0.2	0.6	0.51	0.82	1.06	1.5	1.32	1.2	1.39	1.98	3.12	5.18	6.9	1.5	0.73	0.45	0.17	0.21	0.15	0.28	0.18	0.12	0.11	0.14	0.16	0.3	0.31
S000001761	YKR053C	YSR3	1370	N	N	N	N	N	N	N	N	0.12	0.35	0.29	0.31	0.46	0.68	0.78	0.98	1.26	1.42	1.99	1.91	1.65	2.59	6.41	5.95	1.25	0.38	0.58	0.4	0.46	0.28	0.51	0.26	0.19	0.18	0.19	0.22	0.24	0.27
S000001763	YKR055W	RHO4	1335	N	N	N	N	N	N	N	N	0.07	0.27	0.19	0.22	0.31	0.55	0.79	1.08	1.29	1.52	1.51	1.4	1.34	3.23	9.78	4.87	0.57	0.22	0.87	0.47	0.28	0.14	0.45	0.26	0.06	0.14	0.19	0.24	0.37	0.34
S000001765	YKR057W	RPS21A	527	Y	Y	N	N	N	N	N	N	0.18	0.38	0.55	1.65	4.04	3.14	0.57	0.1	0.04	0.11	0.48	0.18	0.04	0.05	0.03	0.03	0.02	0.02	0.23	0.09	0.07	0.03	0.12	0.05	0.01	0.06	0.04	0.04	0.11	0.06
S000001766	YKR058W	GLG1	2148	N	N	N	N	N	N	N	N	0.13	0.22	0.21	0.28	0.23	0.55	0.62	0.47	0.68	0.62	0.56	0.92	1.16	1.53	0.77	1.36	1.42	1.32	1.72	1.29	8.63	2.9	0.83	0.43	0.15	0.07	0.11	0.2	0.23	0.42
S000001767	YKR059W	TIF1	1428	Y	Y	N	N	N	N	N	N	0.04	0.11	0.11	0.13	0.16	0.24	0.22	0.4	0.58	0.74	0.65	0.84	0.61	1.16	3.35	4.25	2.58	0.35	0.29	0.13	0.15	0.05	0.17	0.09	0.03	0.06	0.06	0.09	0.13	0.07
S000001770	YKR062W	TFA2	1296	N	N	N	N	N	N	N	N	0.11	0.16	0.2	0.29	0.48	0.5	0.61	0.99	1.15	0.96	1.01	1.26	1.47	5.45	7.15	3.45	0.61	0.37	0.78	0.37	0.26	0.15	0.34	0.27	0.21	0.29	0.24	0.17	0.21	0.29
S000001773	YKR065C	PAM17	811	N	N	N	N	N	N	N	N	0.08	0.44	0.77	0.67	0.86	0.99	0.97	1.53	8.24	6.64	1.24	0.13	0.05	0.1	0.14	0.08	0.16	0.1	0.88	0.32	0.07	0.1	0.05	0.24	0.1	0.12	0.09	0.05	0.07	0.26
S000001774	YKR066C	CCP1	1210	N	N	N	N	N	N	N	N	0.11	0.26	0.28	0.4	0.64	0.85	1.13	1.04	1.35	1.21	1.48	1.77	5.66	9.23	2.17	0.57	0.35	0.34	0.6	0.58	0.66	0.49	0.61	0.48	0.25	0.17	0.21	0.23	0.38	0.28
S000001776	YKR068C	BET3	926	N	N	N	N	N	N	N	N	0.08	0.2	0.3	0.52	1.02	0.95	0.7	1.34	1.81	6.58	7.88	1.57	0.21	0.17	0.05	0.15	0.11	0.11	0.16	0.09	0.09	0.09	0.25	0.12	0.04	0.05	0.06	0.05	0.12	0.09
S000001778	YKR070W	None	1235	N	N	N	N	N	N	N	N	0.11	0.21	0.19	0.38	0.49	0.6	1.02	0.86	1.15	0.81	1.38	1.65	2.54	9.3	3.37	0.78	0.52	0.47	0.42	0.16	0.3	0.22	0.44	0.24	0.18	0.16	0.18	0.2	0.23	0.21
S000001780	YKR072C	SIS2	2022	N	N	N	N	N	N	N	N	0.07	0.17	0.16	0.22	0.36	0.47	0.9	0.91	0.95	0.89	1.15	1.28	1.73	1.57	0.92	1.39	1.26	1.18	2.65	8.05	5.64	1	0.32	0.22	0.21	0.13	0.14	0.14	0.16	0.18
S000001788	YKR080W	MTD1	1249	N	N	N	N	N	N	N	N	0.07	0.12	0.15	0.17	0.25	0.51	0.8	1.35	0.83	0.88	1.33	1.22	2.58	9.48	4.45	0.72	0.1	0.09	0.18	0.09	0.06	0.06	0.13	0.11	0.04	0.04	0.02	0.03	0.09	0.08
S000001792	YKR084C	HBS1	2009	Y	N	N	N	N	N	N	N	0.06	0.14	0.18	0.21	0.3	0.41	0.85	0.92	0.66	0.63	0.96	1.1	1.13	1.37	0.74	1.16	1.13	1.06	1.91	10.76	4.97	0.56	0.08	0.1	0.07	0.06	0.05	0.06	0.14	0.13
S000001796	YKR088C	TVP38	1191	N	N	N	N	N	N	N	N	0.04	0.08	0.16	0.12	0.24	0.36	0.4	1	0.54	1.11	0.81	1.08	2.4	13.78	3.75	0.15	0.12	0.09	0.52	0.21	0.07	0.05	0.15	0.22	0.03	0.1	0.06	0.04	0.14	0.09
S000001800	YKR092C	SRP40	1509	N	N	N	N	N	N	N	N	0.05	0.17	0.31	0.25	0.44	0.57	0.61	0.88	0.79	0.97	0.87	1.67	0.8	2.03	1.6	2.95	4.44	0.76	0.99	0.68	0.73	0.32	0.57	0.43	0.32	0.18	0.06	0.07	0.29	0.17
S000001802	YKR094C	RPL40B	585	Y	Y	N	N	N	N	N	N	0.09	0.2	0.28	0.45	1.18	2.52	2.08	2.42	0.16	-0.03	0.01	0.14	0.04	0.1	0.03	0.03	0.04	0.03	0.1	0.1	0.05	0.04	0.11	0.06	0.03	0.04	0.03	0.03	0.06	0.06
S000001805	YKR097W	PCK1	1900	N	N	N	N	Y	N	N	N	0.15	0.45	0.51	0.42	0.58	0.88	1.32	1.26	1.15	0.99	1.34	2.19	1.25	1.72	1.13	1.14	1.25	1.2	2.92	2.8	1.72	0.61	0.84	0.72	0.47	0.49	0.45	0.3	0.54	0.44
S000001811	YKR103W	NFT1	1871	N	N	N	N	N	N	N	N	0.18	0.53	0.43	0.37	0.49	0.97	2.24	0.81	0.97	0.97	0.93	0.77	1.02	1.21	0.95	1.36	1.11	0.96	2.33	1.78	1.82	0.9	1.55	1.16	0.9	0.89	1.84	0.79	1.1	0.92
S000001832	YFL062W	COS4	1308	N	N	N	N	N	N	N	N	0.06	0.18	0.19	0.2	0.26	0.42	0.56	1.07	1.19	1.17	1.27	1.49	0.76	5.56	18.15	2.89	0.29	0.16	0.72	0.63	0.11	0.05	0.05	0.04	0.05	0.03	0.09	0.04	0.03	0.03
S000001834	YFL060C	SNO3	914	N	N	N	N	N	N	N	N	0.1	0.32	0.39	0.41	0.53	0.64	1.08	1.03	1.01	1.19	1.26	1.41	1.28	1.45	1.08	1.16	1.3	0.86	2	1.35	1.38	0.82	0.96	0.79	0.76	0.65	0.6	0.56	0.99	0.61
S000001835	YFL059W	SNZ3	1041	N	N	N	N	N	N	N	N	0.09	0.35	0.44	0.49	0.78	1.26	1.83	2.88	3.6	3.27	3.36	5.06	3.63	3.05	0.89	0.7	0.42	0.23	0.41	0.28	0.38	0.37	0.37	0.25	0.27	0.2	0.15	0.13	0.22	0.3
S000001838	YFL056C	AAD6	2297	N	N	N	N	N	N	Y	N	0.04	0.11	0.25	0.16	0.24	0.4	1.41	0.98	0.86	1.17	1.59	1.29	2.06	2.67	2.75	1.81	1.97	1.72	2.75	2.37	2.84	7.27	2.05	0.56	0.37	0.26	0.22	0.33	0.43	0.32
S000001840	YFL054C	None	2059	N	N	N	N	N	N	N	N	0.06	0.15	0.43	0.25	0.38	0.44	1.34	1.5	0.76	1.11	1.25	1.19	1.16	1.54	1.57	1.14	1.29	1.32	1.94	6.08	5.71	1.22	1.01	0.81	0.96	0.72	0.79	0.79	0.63	0.44
S000001842	YFL052W	None	2131	N	N	N	N	N	N	N	N	0.1	0.37	0.49	0.34	0.4	0.61	1.7	1.46	1.04	1.15	1.62	1.05	1.48	1.59	1.87	1.07	1.68	2.59	2	2.51	5.66	2.92	1.71	0.86	0.84	0.6	0.74	0.7	0.85	1.87
S000001845	YFL049W	SWP82	2233	N	N	N	N	N	N	N	N	0.08	0.22	0.26	0.25	0.39	0.53	1.41	1.17	0.96	0.74	0.83	0.91	1.22	1.45	0.85	1.23	1.16	1.07	1.22	1.36	5.44	9.02	1.14	0.2	0.15	0.14	0.13	0.12	0.24	0.29
S000001846	YFL048C	EMP47	1526	N	N	N	N	N	N	N	N	0.04	0.12	0.17	0.18	0.22	0.27	0.42	0.65	0.71	0.97	1.17	1.07	0.84	1.48	0.82	5.8	9.95	1.35	0.18	0.11	0.11	0.14	0.11	0.08	0.05	0.16	0.05	0.05	0.09	0.12
S000001847	YFL047W	RGD2	2310	N	N	N	N	N	N	N	N	0.09	0.19	0.21	0.26	0.36	0.63	1.01	0.89	0.86	0.79	1.08	1.19	1.48	1.41	0.63	0.91	1.19	0.91	1.01	0.99	1.34	7.86	2.89	0.38	0.11	0.09	0.15	0.13	0.13	0.15
S000001848	YFL046W	FMP32	904	N	N	N	N	N	N	N	N	0.11	0.4	0.5	0.63	0.87	1.14	1.96	2.26	2.04	10.56	9.43	1.83	0.67	0.63	0.23	0.28	0.36	0.35	0.29	0.15	0.23	0.55	0.16	0.18	0.12	0.14	0.09	0.14	0.3	0.19
S000001849	YFL045C	SEC53	1038	N	N	N	N	N	N	N	N	0.06	0.2	0.2	0.32	0.72	1.74	2.1	2.13	2.15	2.79	5.16	24.41	14.27	1.18	0.16	0.1	0.08	0.07	0.09	0.19	0.35	0.09	0.02	0.02	0.02	0.01	0.01	0.01	0.02	0.02
S000001850	YFL044C	OTU1	1169	N	N	N	N	N	N	N	N	0.05	0.19	0.22	0.25	0.35	0.57	0.92	1.1	0.79	1.15	1.38	2.42	4.65	4.58	0.73	0.66	0.93	0.75	1.04	2.58	5.82	1.11	0.34	0.1	0.08	0.09	0.08	0.1	0.22	0.13
S000001852	YFL042C	None	2114	N	N	N	N	N	N	N	N	0.06	0.17	0.25	0.21	0.28	0.39	1.06	0.85	0.76	0.96	0.96	1.02	1.8	1.92	1.12	1.35	1.26	1.38	1.42	2.01	11.09	3.26	0.7	0.25	0.19	0.18	0.12	0.17	0.27	0.23
S000001853	YFL041W	FET5	2048	N	N	N	N	N	N	N	N	0.05	0.16	0.18	0.2	0.29	0.47	0.86	0.86	0.76	0.82	0.91	1.32	1.47	1.6	1.63	1.45	1.21	1.13	1.49	6.82	10.21	1.34	0.1	0.08	0.08	0.06	0.05	0.06	0.11	0.12
S000001856	YFL038C	YPT1	844	N	N	N	N	N	N	N	N	0.11	0.5	0.9	0.94	1.15	1.55	2.1	3.09	13.94	33.7	3.06	0.22	0.1	0.08	0.04	0.05	0.04	0.03	0.04	0.02	0.03	0.05	0.02	0.03	0.02	0.03	0.02	0.02	0.04	0.03
S000001857	YFL037W	TUB2	1576	N	N	N	N	N	N	N	N	0.07	0.27	0.2	0.25	0.4	0.69	1.04	0.99	1.51	1.58	1.8	1.69	2.47	2.34	1.59	2.89	12.49	5.46	0.63	0.1	0.06	0.05	0.03	0.03	0.03	0.02	0.03	0.02	0.02	0.03
S000001858	YFL036W	RPO41	4232	N	N	N	N	N	N	N	N	0.09	0.24	0.22	0.26	0.35	0.52	0.82	0.85	0.88	0.66	0.86	0.9	1.2	1.38	1.01	1.41	1.56	1	0.87	0.81	0.92	0.89	0.8	1.03	0.98	0.68	0.86	0.79	0.92	2.61
S000001860	YFL034W	None	3574	N	N	N	N	N	N	N	N	0.14	0.35	0.37	0.38	0.48	0.73	1.26	0.95	1.08	1.02	1.04	1.16	1.17	1.15	0.88	0.92	1.2	1.14	0.94	0.84	1.03	1.1	1.12	1.34	0.95	0.84	1.77	3.16	0.84	0.57
S000001863	YFL031W	HAC1	1297	N	N	N	N	N	N	N	N	0.06	0.21	0.17	0.2	0.35	0.74	1.21	1.72	1.49	1.27	1.63	1.84	2.72	10.07	13.96	4.05	0.19	0.06	0.05	0.04	0.03	0.04	0.02	0.03	0.04	0.02	0.02	0.02	0.02	0.02
S000001864	YFL030W	AGX1	1195	N	N	N	N	N	N	Y	N	0.14	0.42	0.43	0.49	0.74	1.69	2.8	2.52	2.26	2.28	2.9	2.53	10.52	15.12	4.81	0.68	0.33	0.22	0.12	0.18	0.17	0.26	0.17	0.17	0.13	0.15	0.1	0.17	0.23	0.38
S000001865	YFL029C	CAK1	1272	N	N	N	N	N	N	N	N	0.12	0.32	0.29	0.41	0.66	1.1	1.59	2.02	1.69	1.39	1.6	1.65	1.13	7.42	7.66	0.96	0.12	0.24	0.42	0.22	0.17	0.18	0.31	0.24	0.27	0.15	0.12	0.18	0.24	0.27
S000001866	YFL028C	CAF16	1046	N	N	N	N	N	N	N	N	0.12	0.27	0.29	0.47	0.73	1.55	2.12	1.9	2.01	1.83	6.27	16.49	9.26	0.58	0.26	0.3	0.24	0.16	0.13	0.1	0.15	0.24	0.13	0.18	0.14	0.12	0.09	0.15	0.12	0.32
S000001867	YFL027C	GYP8	1690	N	N	N	N	N	N	N	N	0.14	0.34	0.31	0.53	0.68	0.84	2.35	1.47	1.69	1.53	1.92	1.42	1.86	2.23	1.98	1.96	2.95	8.56	3.16	0.51	0.4	0.56	0.34	0.46	0.31	0.22	0.28	0.37	0.39	0.42
S000001869	YFL025C	BST1	3432	N	N	N	N	N	N	N	N	0.06	0.24	0.24	0.2	0.39	0.47	1.09	0.71	1	0.75	0.65	0.67	0.94	0.87	0.73	1.09	1.23	1.06	0.85	1.07	2.06	1.82	1.01	1	0.95	0.91	4.6	4.89	0.74	0.28
S000001870	YFL024C	EPL1	1232	N	N	N	N	N	N	N	N	0.07	0.16	0.17	0.21	0.34	0.54	0.63	0.75	0.82	1.03	1.29	1.37	1.1	2.18	1.01	0.76	0.88	0.83	1.22	1.22	1.07	0.51	0.75	0.82	0.51	0.5	1.25	0.49	0.44	0.28
S000001871	YFL023W	BUD27	2499	Y	Y	N	N	N	N	N	N	0.14	0.3	0.35	0.39	0.49	0.76	2.34	51.59	1.21	1.36	1.03	1.13	1.15	1.53	1.02	1.04	1.75	1.18	1.24	0.84	1.05	0.92	1.09	0.98	0.87	0.49	0.59	0.52	0.78	0.64
S000001872	YFL022C	FRS2	1660	Y	N	N	N	N	N	N	N	0.06	0.2	0.17	0.21	0.28	0.41	0.6	0.68	0.87	1.6	1.49	1.26	1.33	2.26	1.73	1.18	4.11	8.32	2.25	0.28	0.16	0.14	0.1	0.08	0.07	0.06	0.06	0.06	0.09	0.1
S000001873	YFL021W	GAT1	1686	N	N	N	N	N	N	N	N	0.09	0.37	0.37	0.33	0.62	0.8	1.38	1.8	1.82	1.5	1.45	1.35	1.27	1.62	1.51	1.5	2.18	4.86	2.04	0.97	0.35	0.31	0.24	0.21	0.2	0.12	0.21	0.14	0.18	0.19
S000001876	YFL018C	LPD1	1605	N	N	N	N	N	N	N	N	0.09	0.33	0.34	0.4	0.54	0.78	1.14	1.39	1.82	2.21	2.09	2.01	2.07	2.47	2.22	1.64	9.92	6.14	1.04	0.08	0.06	0.06	0.04	0.03	0.03	0.03	0.03	0.04	0.05	0.07
S000001877	YFL017C	GNA1	656	N	N	N	N	N	N	N	N	0.32	1.42	1.24	1.35	2.04	8.66	16.63	9.95	1.93	0.36	0.15	0.06	0.26	0.14	0.12	0.13	0.2	0.2	0.05	0.06	0.11	0.17	0.11	0.09	0.06	0.06	0.09	0.08	0.11	0.14
S000001878	YFL016C	MDJ1	1645	N	N	N	N	N	N	N	N	0.11	0.26	0.26	0.36	0.44	0.64	0.58	0.85	1.01	1.72	1.64	1.31	1.43	1.92	1.83	1.61	6.5	7.85	1.93	0.19	0.18	0.1	0.13	0.11	0.1	0.08	0.07	0.12	0.14	0.17
S000001880	YFL014W	HSP12	625	N	N	N	N	N	N	Y	N	0.35	1.48	1.23	1.45	1.76	9.18	24.44	6.59	0.71	0.41	0.38	0.21	0.42	0.38	0.34	0.22	0.37	0.2	0.23	0.11	0.18	0.29	0.21	0.12	0.12	0.15	0.15	0.21	0.2	0.4
S000001881	YFL013C	IES1	2301	N	N	N	N	N	N	N	N	0.06	0.18	0.25	0.25	0.37	0.55	0.98	0.86	0.94	0.88	0.87	1.11	0.88	1.47	0.94	0.81	1.18	1.17	1.11	1.24	1.81	7.14	2.6	0.6	0.24	0.23	0.21	0.11	0.26	0.24
S000001884	YFL010C	WWM1	844	N	N	N	N	N	N	N	N	0.08	0.26	0.71	0.81	1.02	1.14	1.38	1.95	5.29	12.92	2.87	0.32	0.14	0.11	0.08	0.1	0.11	0.14	0.18	0.16	0.05	0.06	0.1	0.04	0.04	0.05	0.05	0.05	0.15	0.1
S000001885	YFL009W	CDC4	2613	N	N	N	N	N	N	N	N	0.06	0.12	0.2	0.19	0.33	0.31	0.54	0.61	0.47	0.57	0.83	0.82	0.91	1.29	1.37	1.06	1.14	1.44	1.54	1.47	1.35	1.07	4.43	7.91	1.24	0.29	0.15	0.19	0.35	0.18
S000001889	YFL005W	SEC4	1045	N	N	N	N	N	N	N	N	0.03	0.07	0.19	0.23	0.3	0.73	0.55	0.95	0.4	1.59	3.24	6.54	4.65	1.25	0.12	0.07	0.06	0.06	0.07	0.04	0.03	0.07	0.08	0.04	0.03	0.04	0.04	0.03	0.09	0.06
S000001895	YFL001W	DEG1	1484	N	N	N	N	N	N	N	N	0.1	0.33	0.38	0.43	0.69	0.86	1.08	1.12	0.99	1.1	1.17	1.63	1.34	1.35	0.86	1.2	1.45	1.1	2.01	1.8	1.64	0.94	1.37	0.66	0.74	0.61	0.7	0.57	0.87	0.6
S000001897	YFR001W	LOC1	869	N	N	N	N	N	N	N	N	0.07	0.31	0.49	0.63	1.02	1.33	1.32	1.76	4.54	14.3	4.8	0.51	0.19	0.13	0.09	0.12	0.1	0.14	0.03	0.04	0.08	0.11	0.09	0.08	0.07	0.05	0.06	0.07	0.08	0.08
S000001898	YFR002W	NIC96	2740	N	N	N	N	N	N	N	N	0.09	0.24	0.27	0.25	0.4	0.48	0.76	0.77	0.94	0.95	0.77	0.96	1.05	1.36	1.01	1.11	1.06	0.99	1	1.07	1.28	1.06	1.24	5.18	4.04	0.86	0.24	0.21	0.29	0.38
S000001899	YFR003C	YPI1	718	N	N	N	N	N	N	N	N	0.15	0.63	0.64	0.64	0.96	1.44	3.35	10.64	7.14	1.44	0.31	0.16	0.26	0.23	0.17	0.27	0.2	0.28	0.1	0.09	0.15	0.22	0.18	0.29	0.2	0.09	0.1	0.14	0.12	0.13
S000001900	YFR004W	RPN11	1163	N	N	N	N	N	N	N	N	0.1	0.25	0.3	0.37	0.52	0.84	0.78	1.18	1.25	1.42	1.39	3.77	7.02	6.62	0.37	0.13	0.14	0.19	0.15	0.13	0.11	0.07	0.1	0.12	0.11	0.1	0.08	0.11	0.16	0.19
S000001901	YFR005C	SAD1	1678	N	N	N	N	N	N	N	N	0.03	0.16	0.14	0.16	0.32	0.4	0.74	0.71	0.96	1.26	1.41	1.12	1.2	1.7	1.14	1.62	2.56	10.05	3.24	0.44	0.14	0.17	0.1	0.1	0.07	0.06	0.08	0.08	0.07	0.08
S000001902	YFR006W	None	1735	N	N	N	N	N	N	N	N	0.07	0.17	0.18	0.21	0.31	0.41	0.5	0.74	0.74	0.96	1.55	1.22	1.13	1.69	1.7	1.28	3.41	7.13	6	1	0.13	0.08	0.05	0.05	0.03	0.04	0.03	0.04	0.05	0.07
S000001903	YFR007W	YFH7	1219	N	N	N	N	N	N	N	N	0.1	0.3	0.3	0.44	0.64	1.05	1.87	2.11	2.21	1.61	1.91	2.36	3.23	11.18	3.12	0.86	0.55	0.51	0.38	0.36	0.46	0.53	0.25	0.18	0.15	0.16	0.18	0.2	0.2	0.24
S000001904	YFR008W	FAR7	1212	N	N	N	N	N	N	N	N	0.06	0.15	0.16	0.18	0.28	0.42	0.61	0.9	0.66	0.67	0.81	1.2	2.47	3.75	2	0.88	0.55	0.7	0.7	0.99	1.04	0.64	0.42	0.33	0.44	0.16	0.18	0.14	0.12	0.1
S000001905	YFR009W	GCN20	2450	Y	Y	N	N	N	N	N	N	0.07	0.13	0.16	0.16	0.3	0.33	0.47	0.51	0.42	0.42	0.5	0.44	0.63	1.29	0.62	1.12	0.95	1.2	1.13	1.17	1.44	2.75	9.5	1.51	0.25	0.09	0.09	0.12	0.11	0.13
S000001906	YFR010W	UBP6	1875	N	N	N	N	N	N	Y	N	0.08	0.15	0.15	0.18	0.29	0.37	0.45	0.5	0.65	0.72	1.25	1.02	1.01	1.4	1.09	0.97	1.14	2.76	10.16	1.82	0.24	0.09	0.12	0.1	0.05	0.06	0.05	0.06	0.14	0.16
S000001907	YFR011C	AIM13	814	N	N	N	N	N	N	N	N	0.12	0.4	0.57	0.67	0.93	1.31	1.35	2.38	9.9	7.48	1.01	0.18	0.15	0.19	0.12	0.27	0.17	0.17	0.37	0.15	0.08	0.08	0.08	0.06	0.04	0.04	0.06	0.08	0.08	0.08
S000001909	YFR013W	IOC3	2643	N	N	N	N	N	N	N	N	0.08	0.2	0.14	0.25	0.48	0.54	1.02	0.96	0.93	0.73	0.86	0.73	1.02	1.24	1.2	2.03	1.11	1.01	1.16	1.47	1.66	1.26	2.72	7.21	1.49	0.25	0.15	0.13	0.17	0.17
S000001910	YFR014C	CMK1	1600	N	N	N	N	N	N	N	N	0.09	0.2	0.21	0.26	0.37	0.52	0.95	0.96	0.85	0.92	1.29	1.22	2.02	1.87	1.46	1.67	5.99	5.11	0.89	0.13	0.13	0.11	0.11	0.15	0.07	0.08	0.06	0.09	0.13	0.26
S000001911	YFR015C	GSY1	2300	N	N	N	N	N	N	N	N	0.05	0.14	0.13	0.18	0.28	0.41	0.57	0.64	0.63	0.56	0.57	0.69	1.13	1.37	0.8	1.09	1.08	1.1	1.22	1.24	2.41	11.98	2.89	0.33	0.07	0.04	0.03	0.03	0.04	0.03
S000001912	YFR016C	None	4003	N	N	N	N	N	N	N	N	0.14	0.29	0.26	0.29	0.39	0.52	0.93	0.66	0.99	0.79	0.8	0.88	1.37	1.32	0.96	1.03	1.27	0.96	1.23	0.98	1.31	1	0.87	1.07	0.98	0.86	1.1	1	3.15	2.27
S000001913	YFR017C	IGD1	783	N	N	N	N	Y	N	N	N	0.13	0.65	0.66	0.86	1.26	1.64	2.24	5.76	19.01	6.71	0.69	0.15	0.2	0.17	0.09	0.19	0.12	0.09	0.13	0.08	0.08	0.11	0.07	0.07	0.05	0.04	0.05	0.05	0.06	0.07
S000001916	YFR020W	None	996	N	N	N	N	N	N	N	N	0.07	0.23	0.28	0.33	0.52	0.88	1.54	1.8	1.55	2.25	5.75	3.76	3.08	5.18	2.99	1.58	1.74	2.19	2.05	1.65	1.25	0.5	0.2	0.19	0.11	0.2	0.11	0.2	0.33	0.32
S000001917	YFR021W	ATG18	1635	N	N	N	N	N	N	N	N	0.07	0.22	0.24	0.25	0.44	0.69	1.46	1.35	1.37	1.56	1.6	1.43	1.58	2.2	1.91	1.81	5.64	7.72	1.68	0.42	0.24	0.32	0.17	0.14	0.09	0.1	0.1	0.09	0.18	0.3
S000001918	YFR022W	ROG3	2497	N	N	N	N	N	N	N	N	0.08	0.2	0.31	0.28	0.45	0.55	0.98	1.11	1.1	1.37	1.68	1.38	1.17	1.68	0.92	0.91	1.02	0.99	1.23	1.17	1.3	2.32	4.73	3.81	0.84	0.26	0.16	0.2	0.31	0.29
S000001921	YFR025C	HIS2	1174	N	N	N	N	N	N	N	N	0.09	0.32	0.32	0.31	0.57	0.9	1.55	1.49	1.41	2.11	2.11	2.85	13.28	15.1	1.76	0.18	0.33	0.21	0.11	0.1	0.11	0.09	0.1	0.06	0.12	0.07	0.07	0.12	0.06	0.11
S000001922	YFR026C	ULI1	657	N	N	N	N	N	N	N	N	0.11	0.4	0.36	0.46	0.54	0.99	1.37	1.81	1.34	1.7	2.37	1.54	2.4	2.86	1.85	1.81	2.49	2.57	1.64	0.94	0.7	0.65	0.5	0.4	0.46	0.41	0.54	0.5	0.22	0.37
S000001923	YFR027W	ECO1	1147	N	N	N	N	N	N	N	N	0.15	0.3	0.46	0.49	0.87	1.57	2.8	2.09	1.93	1.52	2.15	2.41	7.65	6.01	0.56	0.88	0.75	0.57	0.48	0.31	0.55	1.05	0.54	0.37	0.26	0.31	0.33	0.29	0.53	0.63
S000001924	YFR028C	CDC14	1844	N	N	N	N	N	N	N	N	0.08	0.2	0.25	0.25	0.42	0.61	1.02	0.92	1.21	1.75	1.82	1.47	1.56	1.86	1.26	1.29	1.33	1.86	10.99	3.51	0.48	0.35	0.11	0.11	0.11	0.09	0.06	0.11	0.21	0.16
S000001925	YFR029W	PTR3	2220	N	N	N	N	N	N	N	N	0.11	0.3	0.29	0.3	0.5	0.92	1.39	1.07	1.46	1.29	1.07	1.06	1.86	2.15	1.33	1.28	1.53	2.37	1.68	1.76	5.64	8.15	0.98	0.45	0.27	0.22	0.3	0.41	0.4	0.48
S000001926	YFR030W	MET10	3334	N	N	N	N	N	N	Y	N	0.06	0.14	0.23	0.29	0.35	0.41	0.79	0.72	0.55	0.86	0.67	0.52	0.82	0.82	1.01	0.77	1.12	0.84	1.22	1.02	1.64	1.24	1.49	1.31	2.08	2.14	7.28	0.96	0.32	0.15
S000001929	YFR033C	QCR6	822	N	N	Y	N	N	N	N	N	0.09	0.48	0.82	0.98	1.11	1.46	2.3	5.5	8.26	11.62	1.19	0.38	0.52	0.36	0.29	0.21	0.22	0.78	0.75	0.09	0.06	0.05	0.03	0.02	0.03	0.02	0.02	0.03	0.04	0.03
S000001930	YFR034C	PHO4	1753	N	N	N	N	N	N	N	N	0.08	0.25	0.26	0.33	0.49	0.76	2.45	1.58	1.49	1.87	1.72	1.99	2.68	2.17	1.4	1.25	1.61	6.42	6.77	1.18	0.56	0.42	0.23	0.23	0.2	0.17	0.14	0.12	0.27	0.32
S000001931	YFR035C	None	470	N	N	N	N	N	N	N	N	0.35	1.34	3.69	5.31	3.71	1.47	0.88	0.69	0.54	0.82	0.5	0.5	0.62	0.36	0.26	0.19	0.35	0.39	0.41	0.18	0.23	0.29	0.17	0.15	0.12	0.11	0.08	0.13	0.19	0.15
S000001932	YFR036W	CDC26	631	N	N	N	N	N	N	N	N	0.22	0.98	0.76	0.76	1.21	7.16	12.83	5.68	1.49	0.68	0.93	0.45	0.73	0.95	0.61	0.56	0.81	0.89	0.72	0.35	0.33	0.65	0.39	0.39	0.37	0.3	0.46	0.25	0.45	0.55
S000001933	YFR037C	RSC8	1788	N	N	N	N	N	N	N	N	0.05	0.22	0.19	0.24	0.29	0.49	1.37	0.74	0.72	1.29	1.61	1.64	2.48	1.98	2.29	1.78	2.07	7.27	15.09	1.85	0.16	0.13	0.1	0.06	0.08	0.07	0.11	0.08	0.05	0.05
S000001934	YFR038W	IRC5	2785	N	N	N	N	N	N	N	N	0.06	0.17	0.22	0.21	0.2	0.34	0.58	0.76	0.46	0.64	0.64	0.73	1.03	0.94	1.16	1.13	1.07	1.17	1.27	1.44	1.34	1.91	1.39	6.55	7.02	1.09	0.26	0.17	0.13	0.07
S000001935	YFR039C	None	1779	N	N	N	N	N	N	N	N	0.04	0.11	0.21	0.2	0.23	0.47	1.02	1.32	1.02	1.32	2.13	1.31	1.39	1.7	1.55	1.04	1.42	4.98	9.58	1.34	0.18	0.21	0.16	0.11	0.09	0.07	0.07	0.08	0.13	0.09
S000001936	YFR040W	SAP155	3588	N	N	N	N	N	N	N	N	0.05	0.18	0.18	0.2	0.32	0.42	0.58	0.65	0.85	0.86	0.79	1.06	0.96	1.11	0.87	0.68	1.17	1.36	0.95	1.11	1.09	1.11	1.16	0.82	1.08	1.1	2.36	5.64	0.76	0.35
S000001937	YFR041C	ERJ5	1212	N	N	N	N	N	N	N	N	0.06	0.25	0.22	0.35	0.38	0.92	0.97	1.5	1.17	1.72	1.69	1.81	5.32	15.22	3.24	0.46	0.34	0.55	0.23	0.27	0.2	0.19	0.19	0.17	0.15	0.13	0.2	0.31	0.09	0.12
S000001938	YFR042W	KEG1	862	N	N	N	N	N	N	N	N	0.05	0.21	0.4	0.54	0.35	0.74	0.67	1.45	3.04	7.89	2.92	0.51	0.34	0.29	0.16	0.28	0.28	0.29	0.22	0.22	0.19	0.26	0.17	0.18	0.15	0.13	0.09	0.09	0.07	0.04
S000001940	YFR044C	DUG1	1474	N	Y	N	N	N	N	N	N	0.08	0.22	0.23	0.26	0.33	0.45	0.74	1.11	1.64	1.68	1.7	1.68	1.81	2.49	2.46	15.41	4.96	0.91	0.17	0.11	0.05	0.04	0.04	0.03	0.02	0.02	0.02	0.03	0.03	0.04
S000001941	YFR045W	None	1212	N	N	N	N	N	N	N	N	0.12	0.3	0.3	0.35	0.5	0.71	1.06	1.04	0.94	1.12	1.25	1.48	2.36	2.93	1.1	1.15	0.94	0.88	0.88	0.76	0.58	0.54	0.56	0.88	0.37	0.35	0.37	0.29	0.4	0.4
S000001944	YFR048W	RMD8	2207	N	N	N	N	N	N	N	N	0.08	0.3	0.29	0.31	0.33	0.59	1.33	0.95	1.21	1.29	1.23	1.14	3.07	2.13	1.84	1.75	1.86	1.51	1.63	1.74	7.11	7.71	1.18	0.44	0.67	0.34	0.31	0.22	0.24	0.34
S000001945	YFR049W	YMR31	723	Y	Y	N	N	N	N	N	N	0.18	0.92	0.7	0.92	1.18	1.9	3.46	10.83	6.92	1.29	0.46	0.83	0.5	0.48	0.24	0.31	0.29	0.28	0.33	0.16	0.11	0.14	0.15	0.17	0.11	0.1	0.09	0.16	0.16	0.21
S000001946	YFR050C	PRE4	1060	N	N	N	N	N	N	N	N	0.08	0.25	0.29	0.44	0.83	1.82	1.8	2.13	2.61	2.54	4.33	21.8	18.43	1.8	0.11	0.18	0.09	0.07	0.09	0.04	0.06	0.08	0.05	0.06	0.04	0.03	0.04	0.04	0.05	0.07
S000001947	YFR051C	RET2	1721	N	N	N	N	N	N	N	N	0.05	0.19	0.21	0.23	0.29	0.51	0.87	0.88	0.97	1.66	1.66	1.37	1.25	2.19	1.74	1.21	1.75	12.19	6.26	0.49	0.1	0.11	0.05	0.06	0.2	0.04	0.04	0.04	0.08	0.07
S000001948	YFR052W	RPN12	1047	N	N	N	N	N	N	N	N	0.05	0.23	0.23	0.35	0.5	1.08	0.98	1.56	1.9	2.11	4.58	22.01	8.4	4.01	0.78	0.18	0.13	0.07	0.07	0.08	0.08	0.06	0.08	0.03	0.04	0.04	0.04	0.06	0.03	0.05
S000001949	YFR053C	HXK1	1713	N	N	N	N	Y	Y	N	N	0.04	0.17	0.18	0.22	0.28	0.47	0.42	0.72	0.61	1.56	1.97	1.97	2.13	2.39	3.16	1.89	3.62	19	6.45	0.58	0.08	0.07	0.03	0.03	0.03	0.02	0.03	0.02	0.02	0.02
S000002103	YEL017C-A	PMP2	739	N	N	N	N	N	N	N	N	0.09	0.44	0.51	0.52	0.61	0.88	0.82	9.09	11.24	1.91	0.67	0.33	0.14	0.07	0.06	0.05	0.05	0.04	0.05	0.03	0.04	0.03	0.03	0.03	0.02	0.03	0.02	0.02	0.03	0.04
S000002104	YFR031C-A	RPL2A	908	Y	Y	N	N	N	N	N	N	0.05	0.17	0.32	0.41	0.62	0.98	0.82	1.44	2.82	11.08	7.38	2.54	0.18	0.14	0.04	0.03	0.04	0.02	0.05	0.02	0.02	0.03	0.03	0.02	0.02	0.03	0.02	0.03	0.07	0.02
S000002127	YER019C-A	SBH2	439	N	N	N	N	N	N	N	N	0.34	1.51	5.58	5.61	1.62	0.27	0.13	0.2	0.25	0.16	0.14	0.09	0.11	0.13	0.27	0.2	0.1	0.12	0.11	0.09	0.05	0.04	0.06	0.11	0.03	0.03	0.03	0.02	0.08	0.03
S000002129	YAR002C-A	ERP1	865	N	N	N	N	N	N	N	N	0.09	0.26	0.45	0.59	0.93	0.98	1.57	1.56	6.57	15.28	4.05	0.66	0.16	0.13	0.05	0.2	0.08	0.06	0.15	0.12	0.08	0.04	0.07	0.05	0.03	0.03	0.03	0.05	0.07	0.06
S000002133	YCR079W	PTC6	1380	N	N	N	N	N	N	N	N	0.1	0.25	0.27	0.37	0.39	0.65	1.31	1.63	2.15	2.07	2.14	2.36	2.86	2.97	10.62	11.72	1.25	0.2	0.13	0.11	0.13	0.17	0.11	0.11	0.07	0.08	0.07	0.13	0.19	0.26
S000002134	YAL034C	FUN19	2050	N	N	N	N	N	N	N	N	0.06	0.17	0.21	0.18	0.2	0.25	0.46	0.71	0.71	0.85	0.64	1.21	0.95	1.46	1.53	3	3.3	2.18	0.83	3.35	3.05	0.59	0.15	0.08	0.09	0.05	0.07	0.07	0.06	0.03
S000002135	YER056C-A	RPL34A	564	Y	Y	N	N	N	N	N	N	0.23	0.57	0.71	1.96	5.7	6.22	1.5	0.45	0.19	0.17	0.22	0.3	0.14	0.2	0.16	0.15	0.14	0	0.44	0.36	0.26	0.06	0.2	0.28	0.07	0.09	0.08	0.11	0.31	0.17
S000002144	YAR066W	None	2048	N	N	N	N	N	N	N	N	0.06	0.19	0.15	0.18	0.23	0.31	0.41	0.53	0.39	0.62	0.67	0.92	1.31	1.06	1.12	1.18	1.84	1.68	1.54	3.1	2.7	2.18	1.22	1.59	1.76	0.9	0.68	0.46	0.37	0.28
S000002156	YBR084C-A	RPL19A	734	Y	Y	N	N	N	N	N	N	0.13	0.65	0.57	0.7	1.04	1.41	3.36	16.12	11.31	1.95	0.22	0.15	0.19	0.51	0.45	0.18	0.07	0.03	0.02	0.04	0.04	0.05	0.03	0.03	0.05	0.09	0.03	0.02	0.03	0.04
S000002158	YBR162W-A	YSY6	388	N	N	N	N	N	N	N	N	1.49	10.38	6.74	1.35	0.28	0.48	0.63	0.34	0.45	0.23	0.14	0.07	0.19	0.17	0.19	0.16	0.26	0.08	0.1	0.07	0.07	0.08	0.1	0.08	0.05	0.04	0.06	0.08	0.09	0.11
S000002159	YDL001W	RMD1	1545	N	N	N	N	N	N	N	N	0.12	0.28	0.3	0.44	0.7	0.73	2.06	1.48	2.06	1.6	1.65	1.91	2.45	2.6	1.77	4.76	8.84	2.23	0.48	0.25	0.4	0.65	0.32	0.28	0.21	0.22	0.36	0.31	0.25	0.32
S000002160	YDL002C	NHP10	1090	N	N	N	N	N	N	N	N	0.07	0.14	0.23	0.27	0.58	1.41	1.44	1.65	1.14	1.8	4.05	6.21	16.26	3.38	0.44	0.28	0.18	0.08	0.17	0.08	0.08	0.19	0.15	0.09	0.09	0.07	0.04	0.09	0.17	0.11
S000002162	YDL004W	ATP16	869	N	N	N	N	N	N	N	N	0.08	0.38	0.64	0.85	1.3	1.73	2.22	2.68	7.27	20.86	9.55	0.91	0.13	0.08	0.04	0.07	0.07	0.04	0.06	0.03	0.04	0.06	0.03	0.04	0.03	0.03	0.02	0.03	0.06	0.06
S000002163	YDL005C	MED2	1742	N	N	N	N	N	N	N	N	0.03	0.06	0.13	0.14	0.19	0.35	0.51	0.8	0.63	0.77	0.92	1.52	0.9	1.24	1.06	1.29	1.26	5.73	4.35	0.62	0.13	0.25	0.1	0.08	0.05	0.06	0.07	0.05	0.11	0.09
S000002164	YDL006W	PTC1	1387	N	N	N	N	N	N	N	N	0.09	0.18	0.31	0.38	0.52	0.75	1.62	1.81	1.66	2	2.52	1.84	2.74	2.75	6.19	7.18	1.21	0.26	0.27	0.15	0.17	0.25	0.1	0.12	0.1	0.11	0.07	0.13	0.21	0.19
S000002165	YDL007W	RPT2	1512	N	N	N	N	N	N	N	N	0.05	0.13	0.16	0.17	0.3	0.57	0.66	1.14	1.29	1.59	1.52	1.4	1.53	2.1	1.51	7.46	8.86	1.8	0.17	0.06	0.05	0.07	0.04	0.03	0.03	0.03	0.03	0.02	0.04	0.05
S000002166	YDL008W	APC11	699	N	N	N	N	N	N	N	N	0.25	0.85	0.99	0.98	1.27	2	8.36	19	7.21	1.56	0.94	0.39	0.57	0.42	0.25	0.39	0.4	0.23	0.35	0.15	0.15	0.37	0.14	0.21	0.14	0.16	0.1	0.19	0.27	0.32
S000002167	YDL009C	None	1134	N	N	N	N	N	N	N	N	0.18	0.51	0.59	0.56	0.82	1.55	2.36	2.05	1.87	1.7	1.84	2.81	10.35	4.37	0.57	0.59	0.51	0.6	0.26	0.17	0.25	1.01	0.28	0.23	0.16	0.2	0.25	0.17	0.3	0.4
S000002168	YDL010W	GRX6	1137	N	N	N	N	N	N	N	N	0.11	0.23	0.31	0.33	0.66	1.2	1.74	2.23	2.32	2.34	2.42	3.43	12.92	6.01	0.49	0.38	0.41	0.34	0.35	0.16	0.21	0.31	0.16	0.16	0.16	0.14	0.1	0.15	0.29	0.23
S000002169	YDL011C	None	1129	N	N	N	N	N	N	N	N	0.11	0.25	0.27	0.3	0.54	1.15	2.6	2.04	1.22	1.37	1.64	4.15	14.05	5.19	0.6	0.6	0.56	0.66	0.26	0.23	0.31	0.87	0.34	0.25	0.19	0.19	0.22	0.19	0.46	0.48
S000002170	YDL012C	None	577	N	N	N	N	N	N	N	N	0.32	0.79	1.12	1.56	4.69	9.38	6.52	1.7	0.8	0.3	0.33	0.37	0.88	0.94	0.23	0.13	0.17	0.09	0.16	0.09	0.14	0.15	0.07	0.08	0.08	0.05	0.04	0.05	0.15	0.1
S000002171	YDL013W	SLX5	2101	N	N	N	N	N	N	N	N	0.09	0.23	0.28	0.29	0.49	0.77	1.94	1.85	1.14	1.17	1.15	1.39	1.9	2.05	0.96	1.31	1.36	1.4	1.32	3.31	8.53	2.15	0.48	0.29	0.19	0.17	0.16	0.15	0.28	0.29
S000002172	YDL014W	NOP1	1297	N	Y	N	N	N	N	N	Y	0.05	0.17	0.26	0.31	0.45	0.65	0.85	1.77	1.64	2.28	1.97	2.32	1.65	8.84	13.81	2.12	0.22	0.09	0.08	0.04	0.04	0.04	0.03	0.06	0.03	0.02	0.02	0.02	0.02	0.02
S000002173	YDL015C	TSC13	1337	N	N	N	N	N	N	N	N	0.03	0.1	0.12	0.15	0.32	0.41	0.75	1.91	1.34	1.66	1.17	1.6	0.78	3.52	13.33	5.1	0.32	0.06	0.07	0.04	0.04	0.03	0.03	0.03	0.03	0.02	0.02	0.01	0.03	0.05
S000002176	YDL018C	ERP3	1018	N	N	N	N	N	N	N	N	0.05	0.14	0.33	0.48	0.64	1.08	1.47	2.62	1.73	4.62	8.19	8.62	4.58	0.83	0.25	0.13	0.18	0.16	0.22	0.08	0.1	0.12	0.07	0.06	0.06	0.06	0.04	0.09	0.11	0.07
S000002177	YDL019C	OSH2	4232	N	N	N	N	N	N	N	N	0.06	0.17	0.22	0.27	0.32	0.57	1.32	0.84	1.07	0.85	0.93	0.93	0.76	1.05	0.74	0.7	1.02	0.94	1.55	1.5	1.59	1.14	1.24	1.16	1.29	0.98	1.04	0.85	2.81	3.16
S000002179	YDL021W	GPM2	1149	N	N	N	N	Y	Y	N	N	0.07	0.23	0.28	0.35	0.58	1.27	2.02	2.07	1.7	1.92	1.65	3.33	8.7	6.4	0.73	0.15	0.16	0.19	0.14	0.1	0.09	0.23	0.16	0.14	0.13	0.1	0.11	0.06	0.15	0.26
S000002180	YDL022W	GPD1	1435	N	N	N	N	N	N	N	N	0.04	0.12	0.19	0.18	0.28	0.45	0.67	1.8	1.45	1.98	1.81	1.56	1.66	2.15	5.84	9.05	3.9	0.33	0.09	0.05	0.05	0.05	0.03	0.03	0.02	0.02	0.02	0.01	0.02	0.02
S000002183	YDL025C	RTK1	2248	N	N	N	N	N	N	Y	N	0.03	0.08	0.11	0.13	0.22	0.37	0.61	0.76	0.59	0.67	0.6	0.96	0.77	1.28	0.8	0.8	1.15	0.96	1.09	1.71	8.15	8.2	2	0.31	0.26	0.1	0.06	0.04	0.09	0.1
S000002185	YDL027C	None	1585	N	N	N	N	N	N	N	N	0.06	0.2	0.19	0.22	0.52	1.01	1.1	1	1.46	1.79	1.44	0.99	1.24	1.99	1.65	3.49	10.44	7.3	0.51	0.12	0.08	0.06	0.07	0.06	0.04	0.04	0.05	0.06	0.07	0.14
S000002186	YDL028C	MPS1	2822	N	N	N	N	N	N	N	N	0.05	0.26	0.26	0.22	0.33	0.44	0.6	0.69	0.6	0.99	0.76	1.02	0.93	1.42	1.51	1.1	1	1.27	1.05	1.95	1.77	1.26	1.03	3.68	6.69	0.95	0.17	0.21	0.26	0.21
S000002187	YDL029W	ARP2	1377	N	N	N	N	N	N	N	N	0.05	0.18	0.19	0.24	0.37	0.66	1.02	1.71	2.34	2.32	2.25	2.12	2.82	3.56	17.26	10.65	2.28	0.47	0.07	0.04	0.04	0.04	0.03	0.03	0.03	0.03	0.02	0.03	0.04	0.06
S000002188	YDL030W	PRP9	1853	N	N	N	N	N	N	N	N	0.08	0.45	0.46	0.38	0.59	0.86	1.15	2.07	1.46	1.5	1.54	1.61	2.07	2.92	1.34	1.18	1.1	2.3	8.82	4.27	0.42	0.12	0.12	0.08	0.09	0.14	0.09	0.17	0.14	0.24
S000002189	YDL031W	DBP10	3258	N	N	N	N	N	N	N	N	0.08	0.28	0.24	0.25	0.42	0.58	0.82	0.89	0.93	1.12	1.08	1.26	1.21	1.41	1.21	1.14	1.28	1.02	1.12	1.04	1.13	1.04	1	1.05	1.32	5.2	6.8	0.62	0.18	0.18
S000002191	YDL033C	SLM3	1455	N	N	N	N	N	N	N	N	0.17	0.63	0.55	0.75	0.96	1.37	2.74	2.26	3.35	3.21	2.83	3.23	4.07	4.24	3.95	6.95	6.76	1.56	0.35	0.27	0.31	0.26	0.26	0.26	0.17	0.14	0.28	0.26	0.44	0.58
S000002193	YDL035C	GPR1	3435	N	N	N	N	N	N	N	N	0.04	0.25	0.22	0.23	0.34	0.47	0.78	0.56	0.73	0.78	0.87	1.07	0.83	1.13	1.08	1.04	1.16	0.91	1.2	1.61	1.36	0.99	1.05	1.13	0.96	1.27	4.55	3.28	0.58	0.45
S000002194	YDL036C	PUS9	1607	N	N	N	N	N	N	N	N	0.09	0.49	0.44	0.38	0.53	0.85	1.12	1.24	1.29	1.71	1.72	1.77	2.26	1.92	2.42	1.7	6.63	5.32	2.01	0.92	0.63	0.53	0.53	0.21	0.34	0.2	0.24	0.29	0.18	0.31
S000002195	YDL037C	BSC1	4232	N	N	N	N	N	N	N	Y	0.06	0.17	0.09	0.15	0.25	0.57	0.76	0.6	0.79	0.87	0.82	0.83	0.96	1.29	1.11	0.8	0.92	0.77	1.09	1.2	1.1	1.19	1.11	0.87	1.06	0.93	1.78	2.23	2.57	8.51
S000002197	YDL039C	PRM7	4232	N	N	N	N	N	N	N	Y	0.11	0.4	0.35	0.59	0.67	0.95	1.56	1.29	1.42	1.17	1.46	1.36	1.36	1.37	1.01	1.15	0.96	1.04	1.01	1.06	1.05	1.04	0.98	0.9	0.85	0.7	0.82	1.06	1.8	6.15
S000002198	YDL040C	NAT1	2808	N	Y	N	N	N	N	N	N	0.04	0.14	0.13	0.15	0.18	0.31	0.78	0.5	0.42	0.65	0.64	0.81	0.85	1.05	1.19	1.01	1.28	1.08	1.1	1.18	1.2	1.45	1.4	5.48	8.46	1.02	0.18	0.09	0.06	0.08
S000002200	YDL042C	SIR2	1980	N	N	N	N	N	N	N	N	0.08	0.43	0.23	0.28	0.34	0.59	1.66	0.88	0.86	1.44	1.49	1.69	2.05	1.73	1.44	1.35	1.41	1.85	3.02	9.49	2.12	0.3	0.25	0.14	0.28	0.22	0.26	0.25	0.18	0.3
S000002201	YDL043C	PRP11	1249	N	N	N	N	N	N	N	N	0.1	0.29	0.27	0.43	0.48	0.83	1.65	1.69	1.79	1.72	1.98	2.49	4.43	9.41	7.37	1.59	0.69	0.42	0.29	0.29	0.38	0.55	0.45	0.38	0.38	0.14	0.24	0.33	0.37	0.5
S000002203	YDL045C	FAD1	1250	N	N	N	N	N	N	N	N	0.11	0.26	0.25	0.41	0.57	0.98	1.74	1.74	1.78	1.6	1.93	1.9	3.35	11.83	6.69	0.91	0.38	0.17	0.05	0.12	0.14	0.22	0.15	0.16	0.12	0.08	0.12	0.19	0.22	0.28
S000002204	YDL046W	NPC2	975	N	N	N	N	N	N	N	N	0.05	0.26	0.31	0.55	0.9	1.41	1.69	1.97	1.55	4.21	19.46	10.43	1.08	0.2	0.07	0.07	0.07	0.09	0.06	0.04	0.04	0.04	0.04	0.03	0.03	0.03	0.05	0.05	0.03	0.04
S000002205	YDL047W	SIT4	1476	N	N	N	N	N	N	N	N	0.05	0.17	0.14	0.21	0.32	0.49	0.85	1.11	1.6	1.68	1.67	1.78	3.34	2.88	2.5	8.88	5.82	1.12	0.66	0.27	0.23	0.3	0.22	0.11	0.07	0.06	0.06	0.09	0.09	0.12
S000002206	YDL048C	STP4	1718	N	N	N	N	N	N	N	N	0.06	0.23	0.25	0.26	0.37	0.59	0.63	0.86	0.71	1.62	1.7	1.53	1.5	1.99	1.62	1.46	2.37	13.48	6.73	0.63	0.1	0.08	0.05	0.03	0.04	0.03	0.04	0.03	0.02	0.03
S000002209	YDL051W	LHP1	1063	N	N	N	N	N	N	N	Y	0.08	0.18	0.22	0.34	0.69	1.18	1.46	1.54	1.48	1.62	3.07	14.71	10.14	2.1	0.37	0.11	0.05	0.05	0.07	0.02	0.04	0.07	0.04	0.03	0.03	0.05	0.02	0.03	0.04	0.07
S000002210	YDL052C	SLC1	1077	N	N	N	N	N	N	N	N	0.06	0.25	0.29	0.31	0.52	1.31	1.14	1.86	1.16	1.76	1.7	8.02	12.34	3.19	0.28	0.14	0.06	0.06	0.03	0.04	0.05	0.1	0.04	0.03	0.05	0.05	0.03	0.03	0.04	0.02
S000002211	YDL053C	PBP4	1087	N	N	N	N	N	N	N	N	0.09	0.2	0.28	0.44	0.74	1.36	1.55	1.98	1.98	2.58	2.15	9.66	16.72	2.48	0.16	0.31	0.18	0.1	0.21	0.07	0.1	0.2	0.1	0.08	0.07	0.07	0.06	0.08	0.14	0.23
S000002212	YDL054C	MCH1	1687	N	N	N	N	N	N	Y	N	0.06	0.2	0.2	0.22	0.26	0.59	0.75	0.91	1	1.42	1.6	1.47	1.67	2.29	1.93	1.76	3.67	14.08	3.43	0.34	0.07	0.15	0.05	0.05	0.07	0.08	0.05	0.06	0.06	0.03
S000002213	YDL055C	PSA1	1514	N	N	N	N	N	N	N	N	0.04	0.15	0.14	0.18	0.28	0.46	0.69	1.41	1.59	1.81	1.81	1.7	2.75	3.34	3.93	7.47	7.58	1.17	0.1	0.04	0.03	0.04	0.02	0.01	0.02	0.02	0.01	0.01	0.02	0.02
S000002214	YDL056W	MBP1	2905	N	N	N	N	N	N	N	N	0.08	0.22	0.23	0.19	0.28	0.4	0.53	0.8	0.44	0.56	0.65	0.76	1.01	1.15	0.95	1.07	1.08	1.18	1.01	1.27	1.23	1.67	1.4	1.5	6.51	2.55	0.74	0.29	0.21	0.17
S000002215	YDL057W	None	1132	N	N	N	N	N	N	N	N	0.19	0.43	0.42	0.49	0.77	1.27	3.42	2.96	2.46	2.06	2.96	4.2	16.68	6.08	1.65	1.64	1.26	0.42	0.46	0.33	0.5	0.92	0.57	0.43	0.29	0.36	0.34	0.46	0.81	1.42
S000002218	YDL060W	TSR1	2488	N	N	N	N	N	N	N	N	0.05	0.17	0.21	0.17	0.2	0.45	0.83	0.74	0.48	0.47	0.64	0.78	1.19	1.46	1.25	1.21	1.3	1.37	1.3	1.47	1.17	1.74	9.31	3.05	0.69	0.11	0.11	0.07	0.06	0.05
S000002219	YDL061C	RPS29B	464	Y	Y	N	N	N	N	N	N	0.84	2.53	3.74	5.85	4.27	0.79	0.31	0.1	0.08	0.1	0.16	0.06	0.04	0.04	0.02	0.05	0.03	0.02	0.04	0.01	0.02	0.04	0.02	0.03	0.02	0.02	0.02	0.02	0.03	0.04
S000002221	YDL063C	None	2202	N	N	N	N	N	N	N	N	0.05	0.15	0.19	0.19	0.31	0.45	1.1	0.98	0.84	0.8	1.19	1.28	1.85	1.76	1.15	1.09	1.35	1.3	1.7	1.51	7.05	7.46	0.7	0.15	0.52	0.08	0.06	0.11	0.17	0.12
S000002223	YDL065C	PEX19	1263	N	N	N	N	N	N	N	N	0.07	0.21	0.28	0.27	0.36	0.75	1.13	1.84	1.21	1.56	1.97	2.08	1.81	8.58	7.56	1.55	0.44	0.27	0.33	0.15	0.09	0.22	0.08	0.09	0.37	0.08	0.06	0.09	0.17	0.13
S000002225	YDL067C	COX9	560	N	N	Y	Y	N	N	N	N	0.24	0.89	0.99	1.88	7.68	12.47	5.65	0.59	0.24	0.09	0.09	0.05	0.1	0.12	0.08	0.08	0.08	0.06	0.13	0.04	0.02	0.11	0.04	0.04	0.28	0.03	0.03	0.04	0.06	0.07
S000002231	YDL073W	None	3533	N	N	N	N	N	N	N	N	0.04	0.12	0.19	0.18	0.26	0.36	0.66	0.57	0.58	0.73	0.65	0.77	0.38	1.44	0.77	0.66	1.03	0.86	1.1	0.73	0.75	1.13	0.95	1.16	1.1	0.78	2.95	4.22	0.61	0.15
S000002232	YDL074C	BRE1	2454	N	N	N	N	N	N	N	N	0.11	0.35	0.36	0.35	0.62	0.61	0.99	0.91	0.88	0.68	0.89	1.1	0.63	1.41	0.96	0.79	1.03	1.29	1.62	2.12	1.5	1.13	7.85	1.77	0.54	0.19	0.26	0.2	0.34	0.45
S000002233	YDL075W	RPL31A	531	Y	Y	N	N	N	N	N	N	0.31	1.23	0.81	4.76	10.02	5.67	1.99	1.9	0.36	0.11	0.12	0.15	0.08	0.06	0.06	0.04	0.04	0.03	0.01	0.03	0.03	0.04	0.03	0.02	0.02	0.02	0.02	0.02	0.03	0.03
S000002234	YDL076C	RXT3	1342	N	N	N	N	N	N	N	N	0.05	0.26	0.3	0.29	0.52	1	1.06	1.41	1.46	1.93	1.68	2.25	3.54	7.45	12.04	4.47	0.56	0.2	0.07	0.08	0.09	0.08	0.08	0.05	0.07	0.05	0.05	0.09	0.07	0.11
S000002235	YDL077C	VAM6	3596	N	N	N	N	N	N	N	N	0.08	0.33	0.34	0.34	0.44	0.44	0.92	0.74	0.79	0.87	0.73	0.89	0.9	1.19	1.24	1.07	1.06	1.03	1.08	1.15	1.39	1.2	1.77	1.34	1.15	1.19	2.14	5.3	1.22	0.47
S000002236	YDL078C	MDH3	1230	N	N	N	N	N	N	N	N	0.05	0.22	0.28	0.27	0.4	0.92	1.5	1.97	1.54	2.22	2.36	2.32	9.16	26.78	9.36	0.38	0.18	0.09	0.05	0.04	0.04	0.05	0.03	0.03	0.03	0.03	0.03	0.03	0.04	0.04
S000002237	YDL079C	MRK1	1817	N	N	N	N	N	N	N	N	0.19	0.54	0.52	0.56	0.68	1.8	2.56	2.47	2.03	2.73	4.13	2.15	2	2.29	1.54	1.66	1.16	1.94	5.86	2.43	0.72	0.29	0.22	0.28	0.31	0.11	0.11	0.11	0.12	0.19
S000002238	YDL080C	THI3	2130	N	N	N	N	N	N	N	N	0.06	0.33	0.27	0.3	0.53	0.74	1.01	1.17	1.2	1.48	1.68	1.91	2.69	2.25	3.04	1.33	1.69	1.59	1.99	4.69	11.59	6.06	0.94	0.16	0.16	0.16	0.12	0.13	0.17	0.23
S000002239	YDL081C	RPP1A	563	Y	Y	N	N	N	N	N	N	0.39	1.53	1.28	1.91	11.49	25.22	10.85	0.38	0.06	0.04	0.04	0.03	0.03	0.03	0.02	0.02	0.02	0.02	0.01	0.01	0.02	0.02	0.01	0.02	0.02	0.02	0.02	0.01	0.02	0.02
S000002240	YDL082W	RPL13A	834	Y	Y	N	N	N	N	N	N	0.07	0.53	0.68	0.78	1.08	1.62	2.77	4.23	11.74	13.22	1.65	0.13	0.26	0.26	0.15	0.04	0.07	0.05	0.02	0.03	0.04	0.05	0.03	0.03	0.03	0.02	0.02	0.02	0.04	0.03
S000002241	YDL083C	RPS16B	638	Y	Y	N	N	N	N	N	N	0.26	1.14	0.96	1.04	1.34	10.37	15.95	8.88	0.59	0.22	0.33	0.66	0.39	0.41	0.07	0.03	0.03	0.02	0.01	0.02	0.02	0.03	0.02	0.02	0.02	0.02	0.02	0.01	0.03	0.02
S000002242	YDL084W	SUB2	1657	N	N	N	N	N	N	N	N	0.03	0.14	0.16	0.19	0.29	0.45	0.81	0.74	0.9	1.72	1.92	1.65	2.87	2.23	2.64	1.73	7.96	15.15	2.03	0.18	0.09	0.05	0.03	0.02	0.03	0.02	0.02	0.02	0.02	0.02
S000002244	YDL086W	None	934	N	N	N	N	N	N	N	N	0.08	0.38	0.51	0.73	1.06	1.55	3.14	2.45	1.86	11.42	19.75	3.8	1.18	0.25	0.08	0.09	0.1	0.16	0.08	0.06	0.05	0.06	0.05	0.03	0.05	0.04	0.07	0.06	0.05	0.07
S000002246	YDL088C	ASM4	2035	N	N	N	N	N	N	N	N	0.04	0.14	0.15	0.19	0.24	0.35	0.56	0.5	0.49	0.73	0.88	1.08	0.92	1.2	0.99	1.29	1.22	1.39	3.33	4.74	5.14	1.12	0.63	0.43	1.69	0.6	0.26	0.1	0.09	0.07
S000002247	YDL089W	NUR1	1946	N	N	N	N	N	N	N	N	0.11	0.33	0.27	0.35	0.6	0.74	1.18	1.13	1.35	1.26	1.64	1.51	1.65	1.56	1.5	1.4	1.36	1.83	4.64	6.02	1.52	0.38	0.18	0.21	0.13	0.14	0.15	0.18	0.19	0.29
S000002248	YDL090C	RAM1	1444	N	N	N	N	N	N	N	N	0.06	0.25	0.24	0.34	0.41	0.77	1.3	1.39	1.5	2.05	1.75	1.73	1.98	2.27	4.38	8.24	5.18	1.6	0.51	0.28	0.15	0.17	0.2	0.09	0.16	0.32	0.47	0.17	0.08	0.15
S000002249	YDL091C	UBX3	1699	N	N	N	N	N	N	N	N	0.09	0.27	0.23	0.32	0.54	0.7	1.1	1.05	1.19	1.34	1.61	1.29	1.95	2	1.46	1.39	2.46	9.09	3.54	0.38	0.2	0.31	0.22	0.27	0.17	0.28	0.4	0.2	0.16	0.23
S000002250	YDL092W	SRP14	696	Y	N	N	N	N	N	N	N	0.13	0.95	0.79	0.95	1.2	1.86	5.54	19.29	4.07	0.51	0.14	0.12	0.19	0.16	0.12	0.2	0.18	0.34	0.15	0.08	0.06	0.08	0.1	0.04	0.05	0.07	0.11	0.1	0.05	0.08
S000002251	YDL093W	PMT5	2561	N	N	N	N	N	N	N	N	0.07	0.23	0.16	0.24	0.36	0.43	0.73	0.5	0.68	0.65	0.64	0.67	0.8	1.27	1.17	0.88	0.87	0.95	0.89	1.11	1.18	1.38	5.02	5.84	1.19	0.28	0.24	0.21	0.22	0.25
S000002253	YDL095W	PMT1	2497	N	N	N	N	N	N	N	N	0.05	0.18	0.15	0.18	0.28	0.37	0.33	0.56	0.51	0.93	0.82	0.68	1.02	1.43	1.21	1.14	1.05	1.21	1.41	1.26	1.54	1.31	9.19	3.09	0.57	0.08	0.07	0.06	0.06	0.06
S000002255	YDL097C	RPN6	1460	N	N	N	N	N	N	N	N	0.08	0.2	0.31	0.28	0.37	0.58	0.75	1.22	1.57	1.82	1.73	1.73	3.27	2.29	2.19	10.82	5.72	0.61	0.07	0.06	0.06	0.08	0.07	0.06	0.04	0.05	0.04	0.06	0.05	0.08
S000002256	YDL098C	SNU23	872	N	N	N	N	N	N	N	N	0.09	0.36	0.7	0.65	0.76	1.06	2.52	1.82	3.26	11.21	5.93	0.57	0.47	0.46	0.42	0.47	0.36	0.39	0.24	0.25	0.18	0.49	0.66	0.34	0.21	0.18	0.16	0.14	0.15	0.06
S000002257	YDL099W	BUG1	1286	N	N	N	N	N	N	N	N	0.16	0.31	0.33	0.45	0.49	0.73	1.14	1.59	1.44	1.36	1.7	1.63	2.03	7.7	10.24	1.94	0.24	0.11	0.16	0.09	0.1	0.2	0.11	0.09	0.07	0.08	0.06	0.09	0.13	0.22
S000002258	YDL100C	GET3	1247	N	N	N	N	N	N	N	N	0.05	0.2	0.2	0.23	0.38	0.71	0.91	1.59	1.22	1.58	1.74	1.74	3.02	16.47	12.2	0.35	0.05	0.05	0.03	0.04	0.02	0.04	0.02	0.03	0.02	0.03	0.02	0.02	0.01	0.01
S000002259	YDL101C	DUN1	1838	N	N	N	N	N	N	Y	N	0.14	0.33	0.29	0.41	0.44	0.77	2.26	1.66	1.65	1.26	1.96	1.67	2.29	1.98	1.73	1.88	1.55	2.75	8.74	2.69	0.55	0.88	0.28	0.34	0.27	0.34	0.2	0.35	0.34	0.7
S000002261	YDL103C	QRI1	1598	N	N	N	N	N	N	N	N	0.08	0.29	0.22	0.26	0.33	0.55	1.23	1.09	1.18	1.48	1.83	1.37	2.17	2.19	1.63	1.92	9.73	6.39	1.27	0.15	0.11	0.25	0.08	0.1	0.07	0.06	0.06	0.09	0.11	0.19
S000002262	YDL104C	QRI7	1408	N	N	N	N	N	N	N	N	0.11	0.38	0.31	0.41	0.41	0.86	1.18	1.77	1.34	1.54	1.77	1.95	2.42	2.69	5.26	7.6	2.77	1.36	0.56	0.71	0.33	0.59	0.26	0.26	0.28	0.28	0.11	0.12	0.12	0.07
S000002264	YDL106C	PHO2	2152	N	N	N	N	N	N	N	N	0.04	0.13	0.12	0.17	0.17	0.31	0.26	0.53	0.42	0.62	0.55	0.94	1.04	1.07	0.87	0.89	0.77	1.01	0.8	1.43	5.3	3.14	0.51	0.18	0.08	0.09	0.12	0.07	0.06	0.05
S000002265	YDL107W	MSS2	1285	N	N	N	N	N	N	N	N	0.14	0.38	0.4	0.45	0.54	0.91	2.55	2.5	2.54	2.02	2.56	2.13	4.51	5.18	5.77	3.99	1.08	0.41	0.56	0.3	0.47	0.93	0.75	0.53	0.27	0.23	0.23	0.26	0.37	0.57
S000002266	YDL108W	KIN28	1095	N	N	N	N	N	N	N	N	0.09	0.25	0.28	0.53	0.49	1.29	1.22	2.01	1.24	1.75	1.99	8.31	10.24	3.79	0.65	0.3	0.16	0.07	0.02	0.1	0.09	0.18	0.06	0.08	0.06	0.08	0.05	0.06	0.08	0.06
S000002268	YDL110C	TMA17	771	N	Y	N	N	N	N	N	N	0.11	0.48	0.92	0.9	1.14	1.2	1.06	3.63	9.64	3.95	0.43	0.19	0.23	0.3	0.25	0.15	0.26	0.11	0.55	0.52	0.15	0.11	0.23	0.33	0.21	0.3	0.19	0.11	0.21	0.26
S000002269	YDL111C	RRP42	1039	N	N	N	N	N	N	N	N	0.08	0.26	0.35	0.47	0.75	1.72	2.26	2.63	2.46	2.54	6.53	18.96	6.64	0.81	0.16	0.18	0.18	0.15	0.18	0.09	0.09	0.23	0.1	0.1	0.47	0.08	0.06	0.1	0.19	0.16
S000002274	YDL116W	NUP84	2507	N	N	N	N	N	N	N	N	0.08	0.37	0.23	0.25	0.45	0.56	1.03	0.69	0.6	0.99	0.56	0.64	0.84	1.41	1.04	0.85	1.46	1.07	1.26	1.16	1.38	1.36	9.03	2.92	0.74	0.28	0.24	0.31	0.46	0.4
S000002275	YDL117W	CYK3	3322	N	N	N	N	N	N	N	N	0.06	0.2	0.19	0.22	0.35	0.51	0.72	0.68	1.01	0.8	0.88	0.9	1.63	1.29	1.35	1.25	1.35	1.14	1.24	1.55	1.46	1.76	1.71	1.28	1.8	2.22	6.85	0.89	0.21	0.38
S000002277	YDL119C	None	1230	N	N	N	N	N	N	N	N	0.11	0.26	0.4	0.38	0.57	1.13	1.99	2.35	1.99	2.25	2.45	2.43	3.15	10.11	3.89	0.98	0.31	0.19	0.31	0.11	0.12	0.29	0.11	0.13	0.52	0.1	0.07	0.11	0.24	0.25
S000002278	YDL120W	YFH1	836	N	N	N	N	N	N	N	N	0.17	0.76	0.89	1.3	1.3	2.04	3.95	6.1	10.13	14.97	3.93	0.37	0.37	0.43	0.39	0.16	0.37	0.37	0.19	0.14	0.14	0.1	0.14	0.13	0.08	0.06	0.11	0.15	0.11	0.23
S000002279	YDL121C	None	724	N	N	N	N	N	N	N	N	0.09	0.54	0.61	0.66	0.88	1.22	2.76	7.2	7.5	2.66	0.35	0.17	0.28	0.22	0.16	0.18	0.16	0.18	0.25	0.18	0.15	0.11	0.15	0.12	0.19	0.1	0.08	0.09	0.12	0.17
S000002280	YDL122W	UBP1	2846	N	N	N	N	N	N	N	N	0.04	0.18	0.16	0.19	0.23	0.36	0.72	0.62	0.65	0.86	0.63	0.68	0.85	0.98	0.92	0.93	0.89	0.9	1.18	1.12	1.01	1.23	1.26	2.61	6.47	1.18	0.32	0.14	0.22	0.11
S000002282	YDL124W	None	1148	N	N	N	N	N	N	N	N	0.07	0.43	0.25	0.34	0.63	1.08	0.87	1.05	1.19	1.21	0.99	3.72	11.04	5.59	0.38	0.2	0.11	0.06	0.16	0.13	0.26	0.16	0.18	0.17	0.06	0.06	0.04	0.08	0.21	0.05
S000002283	YDL125C	HNT1	661	N	N	N	N	N	N	N	N	0.21	0.92	0.72	0.89	1.16	4.24	15.38	10.23	2.71	4.03	1.83	0.58	0.33	0.14	0.12	0.14	0.09	0.09	0.07	0.06	0.07	0.06	0.07	0.09	0.05	0.03	0.05	0.05	0.04	0.06
S000002284	YDL126C	CDC48	2479	N	N	N	N	N	N	N	N	0.06	0.13	0.17	0.2	0.31	0.43	0.55	0.62	0.8	0.77	0.97	1.02	1.17	2.24	1.36	1.1	1.08	1.07	1.41	1.5	1.35	2.02	13.72	2.93	0.46	0.04	0.05	0.03	0.03	0.03
S000002285	YDL127W	PCL2	1245	N	N	N	N	N	N	N	N	0.09	0.29	0.35	0.37	0.5	0.99	2.48	2.19	2.06	1.89	1.72	1.7	2.81	9.44	6.13	1.23	0.69	0.7	0.58	0.49	0.35	0.55	0.32	0.35	0.21	0.21	0.16	0.25	0.34	0.47
S000002286	YDL128W	VCX1	1508	N	N	N	N	N	N	N	N	0.05	0.21	0.19	0.22	0.34	0.62	0.91	1.42	2.01	2.19	2.01	1.98	2.35	2.76	3.04	10.57	10.53	1.95	0.44	0.3	0.15	0.1	0.07	0.07	0.05	0.04	0.06	0.06	0.04	0.07
S000002287	YDL129W	None	1507	N	N	N	N	N	N	N	N	0.11	0.32	0.23	0.36	0.49	0.74	2.05	1.51	1.74	1.69	1.74	1.52	2.41	2.54	2.44	3.88	4.07	1.36	0.68	0.58	0.55	0.76	0.52	0.51	0.29	0.31	0.46	0.48	0.49	0.52
S000002288	YDL130W	RPP1B	491	Y	Y	N	N	N	N	N	Y	0.48	1.2	1.78	9.02	13.21	4.88	1.33	0.3	0.22	0.38	0.14	0.05	0.08	0.05	0.02	0.04	0.03	0.03	0.03	0.03	0.03	0.04	0.02	0.03	0.03	0.02	0.03	0.02	0.03	0.03
S000002289	YDL131W	LYS21	1492	N	N	N	N	N	N	N	N	0.05	0.15	0.17	0.2	0.28	0.38	0.49	0.94	1.19	1.14	0.96	1.09	0.85	1.64	1.92	6.52	5.04	0.67	0.13	0.05	0.08	0.05	0.05	0.04	0.02	0.03	0.02	0.02	0.05	0.05
S000002290	YDL132W	CDC53	3125	N	N	N	N	N	N	Y	N	0.07	0.29	0.23	0.19	0.46	0.52	0.7	0.83	0.86	0.87	0.78	0.79	0.91	1.21	0.8	1.01	1.09	0.79	1.15	0.91	1.37	1.22	1.25	1.26	2.14	8.37	2.44	0.39	0.55	0.36
S000002291	YDL133W	SRF1	1645	N	N	N	N	N	N	N	N	0.07	0.22	0.23	0.26	0.34	0.57	0.92	1.08	1.64	1.52	1.68	1.36	2.54	2.31	2.6	2.36	4.19	5.34	1.77	1.18	0.6	0.34	0.43	0.53	0.34	0.16	0.21	0.21	0.14	0.29
S000002292	YDL134C	PPH21	1785	Y	N	N	N	N	N	N	N	0.05	0.14	0.14	0.23	0.25	0.48	1.02	1.05	1.13	1.72	2.04	1.56	2.83	2.87	2.98	3.96	2.28	4.53	6.5	0.8	0.11	0.11	0.07	0.07	0.06	0.04	0.04	0.05	0.06	0.05
S000002293	YDL133C-A	RPL41B	384	Y	Y	N	N	N	N	N	N	0.79	4.26	2.54	0.36	0.05	0.02	0.03	0.02	0.01	0.01	0.01	0.01	0.01	0.01	0.01	0.01	0.01	0.01	0.04	0.02	0.02	0.01	0.03	0.03	0.01	0.02	0.01	0.01	0.02	0.02
S000002294	YDL135C	RDI1	1049	N	N	N	N	N	N	N	N	0.09	0.36	0.41	0.44	0.85	1.81	1.62	2.05	2.89	6.53	4.75	9.5	6.41	1.14	0.67	0.2	0.4	0.37	0.23	0.22	0.14	0.11	0.1	0.11	0.07	0.04	0.11	0.14	0.09	0.2
S000002295	YDL136W	RPL35B	548	Y	Y	N	N	N	N	N	N	0.24	0.74	0.65	1.32	6.73	8.29	3.01	0.41	0.14	0.16	0.38	0.48	0.17	0.08	0.05	0.06	0.06	0.04	0.05	0.04	0.05	0.05	0.05	0.04	0.05	0.04	0.05	0.05	0.06	0.05
S000002296	YDL137W	ARF2	924	N	N	N	N	N	N	N	N	0.07	0.34	0.46	0.69	0.74	1.45	2.2	4.55	4.36	14.37	11.14	2.9	0.57	0.35	0.16	0.08	0.09	0.06	0.05	0.03	0.03	0.06	0.03	0.04	0.03	0.04	0.03	0.02	0.04	0.04
S000002297	YDL138W	RGT2	2522	N	N	N	N	N	N	N	N	0.25	0.53	0.42	0.36	0.63	0.8	1.15	1.31	1.26	1.01	1.23	1.57	1.46	1.65	1.05	1.72	1.21	1.42	1.7	1.36	1.82	1.64	5.48	3.89	1.33	0.47	0.47	0.26	0.71	0.39
S000002300	YDL141W	BPL1	2509	N	N	N	N	N	N	N	N	0.06	0.14	0.16	0.2	0.31	0.53	0.86	0.83	0.98	0.94	1.27	1.13	1.72	2.04	1.35	1.7	1.78	1.39	1.38	1.91	1.54	1.79	6.64	4.08	0.82	0.16	0.15	0.16	0.19	0.17
S000002301	YDL142C	CRD1	1108	N	N	N	N	N	N	N	N	0.07	0.2	0.29	0.39	0.6	1.31	2.52	2.22	2.06	2.21	2.89	6.83	12.87	3.26	0.36	0.26	0.35	0.41	0.4	0.18	0.14	0.25	0.14	0.18	0.11	0.09	0.08	0.11	0.17	0.31
S000002302	YDL143W	CCT4	1705	N	N	N	N	N	N	N	N	0.07	0.23	0.2	0.26	0.43	0.64	1.01	1.24	1.29	1.89	2.22	1.85	2.33	2.58	2.48	1.87	2.64	15.45	6.03	0.8	0.15	0.1	0.08	0.08	0.06	0.04	0.05	0.05	0.04	0.06
S000002303	YDL144C	None	1172	N	N	N	N	N	N	N	N	0.12	0.33	0.26	0.4	0.64	1	2.18	1.48	1.72	1.51	1.64	1.66	10.83	10.07	1.04	0.49	0.29	0.23	0.14	0.15	0.18	0.17	0.19	0.16	0.1	0.1	0.14	0.16	0.16	0.18
S000002304	YDL145C	COP1	4103	N	N	N	N	N	N	N	N	0.03	0.07	0.07	0.11	0.16	0.2	0.32	0.4	0.47	0.54	0.45	0.78	0.45	0.81	0.48	0.84	0.82	1.26	1.33	1	1.33	0.76	1.15	0.91	0.71	1.03	1.11	1.65	4.64	4.06
S000002305	YDL146W	LDB17	2058	N	N	N	N	N	N	N	N	0.04	0.11	0.16	0.21	0.28	0.5	1.04	1.02	0.93	0.96	1.35	1.32	1.05	2.15	2.49	1.32	1.2	2	2.9	4.26	4.16	0.91	0.16	0.15	0.09	0.08	0.07	0.08	0.16	0.21
S000002306	YDL147W	RPN5	1666	N	N	N	N	N	N	N	N	0.04	0.19	0.18	0.21	0.3	0.41	0.36	0.41	0.64	1.03	0.91	0.89	0.68	1.24	1.03	0.87	4.4	8.46	2.18	0.29	0.17	0.05	0.07	0.09	0.07	0.05	0.06	0.1	0.11	0.13
S000002307	YDL148C	NOP14	2991	N	N	N	N	N	N	N	N	0.03	0.13	0.12	0.14	0.2	0.33	0.43	0.44	0.54	0.54	0.6	0.63	1.08	0.92	0.94	1	0.84	0.93	1.01	1.07	1.04	1.07	1.19	1.16	4.95	4.88	1.39	0.19	0.08	0.16
S000002308	YDL149W	ATG9	3318	N	N	N	N	N	N	N	N	0.08	0.27	0.24	0.29	0.29	0.53	1.36	0.94	0.78	1.7	1.03	0.9	1.29	1.4	1.1	1.31	1.32	1.4	1.66	1.34	0.92	1.27	1.09	1.21	1.81	1.94	5.55	0.72	0.29	0.22
S000002312	YDL153C	SAS10	2166	N	N	N	N	N	N	N	N	0.07	0.18	0.2	0.23	0.28	0.53	0.85	0.79	0.65	0.78	1.09	1.45	1.98	1.72	1.04	1.24	1.36	1.21	1.51	1.65	8.76	5.43	0.6	0.1	0.08	0.08	0.06	0.06	0.14	0.1
S000002314	YDL155W	CLB3	1619	N	N	N	N	N	N	N	N	0.08	0.26	0.2	0.26	0.52	0.61	1.18	1.08	1.23	1.57	1.98	2.06	1.48	1.77	1.15	1.53	4.41	3.98	1.35	0.95	0.82	0.77	0.79	0.91	0.66	0.52	2.19	0.66	0.24	0.24
S000002315	YDL156W	CMR1	3371	N	N	N	N	N	N	N	N	0.14	0.37	0.23	0.37	0.62	0.76	2.64	1.35	1.34	1.14	1.23	0.99	1.95	1.35	1.23	1.3	1.41	1.32	1.19	1.43	1.6	1.49	1.62	2.36	1.79	1.31	6.11	2.06	0.93	0.74
S000002316	YDL157C	None	629	N	N	N	N	N	N	N	N	0.21	0.65	0.79	1.23	2.86	5.22	8.9	5.04	2.26	0.93	0.34	0.1	0.17	0.16	0.08	0.17	0.11	0.11	0.23	0.13	0.1	0.12	0.07	0.09	0.06	0.06	0.07	0.1	0.11	0.09
S000002317	YDL158C	None	686	N	N	N	N	N	N	N	N	0.16	0.46	0.53	0.65	0.71	1.62	3.34	4.62	2.29	1.31	0.8	0.38	0.5	0.58	0.3	0.26	0.42	0.35	0.88	0.42	0.26	0.22	0.2	0.31	0.14	0.12	0.1	0.12	0.25	0.23
S000002318	YDL159W	STE7	1847	N	N	N	N	N	N	N	N	0.13	0.47	0.41	0.4	0.62	1.16	1.92	2.89	3.42	2.77	2.9	1.99	1.66	1.6	1.63	1.36	1.24	1.93	7.53	3.11	0.52	0.44	0.32	0.27	0.18	0.16	0.21	0.24	0.19	0.3
S000002319	YDL160C	DHH1	2673	Y	N	N	N	N	N	Y	N	0.02	0.07	0.05	0.09	0.14	0.24	0.46	0.44	0.44	0.48	0.6	0.6	0.96	1.43	1.53	1.15	0.93	0.98	1.39	1.66	2.3	2.04	2.93	13.25	4.09	0.38	0.1	0.07	0.06	0.07
S000002323	YDL164C	CDC9	2497	N	N	N	N	N	N	N	N	0.06	0.23	0.23	0.24	0.32	0.49	0.63	0.71	0.83	0.97	1.15	1.18	1.51	1.6	1.32	1.07	1.23	1.71	1.56	1.47	1.17	1.16	3.34	0.99	0.53	0.27	0.31	0.31	0.22	0.2
S000002324	YDL165W	CDC36	764	N	N	N	N	N	N	N	N	0.12	0.75	0.75	0.79	0.83	1.56	4.27	11.7	12.89	3.4	0.56	0.21	0.36	0.31	0.2	0.34	0.26	0.23	0.22	0.18	0.15	0.21	0.27	0.18	0.12	0.12	0.09	0.1	0.14	0.14
S000002326	YDL167C	NRP1	2447	N	N	N	N	N	N	N	N	0.06	0.22	0.22	0.59	0.37	0.54	0.68	0.78	0.88	1.08	0.9	0.91	1.44	1.84	2.05	1.26	1.46	1.62	1.63	1.41	1.71	3.38	10.6	1.69	0.25	0.07	0.09	0.07	0.12	0.13
S000002327	YDL168W	SFA1	1316	N	N	N	N	N	N	N	N	0.08	0.29	0.29	0.31	0.48	0.72	1.61	1.61	1.76	1.95	2.19	1.91	3.93	9.98	10.98	5.07	0.96	0.29	0.28	0.13	0.14	0.14	0.18	0.13	0.08	0.06	0.08	0.13	0.13	0.16
S000002328	YDL169C	UGX2	862	N	N	N	N	N	N	N	N	0.18	0.49	0.65	0.72	0.96	1.47	3.24	2.14	3.93	8.48	2.78	0.6	1.4	1.16	0.94	1.33	1.21	0.85	0.87	0.71	0.64	1.12	0.64	0.7	0.56	0.67	0.42	0.53	0.81	0.97
S000002332	YDL173W	PAR32	1079	N	N	N	N	N	N	N	N	0.1	0.29	0.34	0.43	0.86	1.6	1.91	1.98	1.86	2.3	2.92	15.7	16.51	1.81	0.21	0.3	0.18	0.14	0.16	0.12	0.13	0.19	0.11	0.14	0.13	0.12	0.12	0.13	0.15	0.16
S000002333	YDL174C	DLD1	1872	N	N	N	N	N	N	N	N	0.13	0.25	0.32	0.32	0.4	0.43	0.62	0.5	0.56	0.66	0.88	1.42	0.99	1.7	0.85	1.13	1.29	0.83	8.5	4.91	0.93	0.28	0.43	0.48	0.18	0.14	0.08	0.12	0.33	0.39
S000002334	YDL175C	AIR2	1330	N	N	N	N	N	N	N	N	0.11	0.42	0.27	0.29	0.46	1.01	2.29	2.65	2.39	2.3	2.04	2.31	4.08	4.98	10.58	5.74	0.84	0.77	0.42	0.36	0.44	0.59	0.47	0.38	0.24	0.22	0.28	0.29	0.22	0.35
S000002335	YDL176W	None	2496	N	N	N	N	N	N	N	N	0.08	0.3	0.14	0.26	0.45	0.64	1.86	1.07	1.12	1	1.06	1.26	2.13	2.12	1.61	1.43	1.21	1.22	1.3	2.04	1.95	1.53	7.16	3.03	0.86	0.25	0.35	0.27	0.27	0.25
S000002336	YDL177C	None	739	N	N	N	N	N	N	N	N	0.19	0.73	0.75	0.8	1.02	2.11	3.95	9.2	9.39	2.88	0.92	0.45	0.94	0.83	0.55	0.77	0.64	0.72	0.65	0.54	0.48	0.8	0.38	0.6	0.36	0.32	0.45	0.53	0.67	0.6
S000002337	YDL178W	DLD2	1701	N	N	N	N	N	N	N	N	0.05	0.14	0.16	0.2	0.26	0.54	0.89	0.87	0.94	1.18	1.79	1.3	1.6	1.9	1.52	1.05	2.67	9.97	4.05	0.38	0.09	0.15	0.08	0.1	0.06	0.06	0.05	0.05	0.11	0.16
S000002338	YDL179W	PCL9	1309	N	N	N	N	N	N	N	N	0.07	0.37	0.33	0.44	0.67	1.32	2.08	2	2.07	2.21	1.97	1.83	2.77	8.56	11.61	6.16	1.17	0.57	0.33	0.23	0.25	0.18	0.28	0.26	0.14	0.1	0.18	0.23	0.15	0.25
S000002339	YDL180W	None	1998	N	N	N	N	N	N	N	N	0.08	0.15	0.21	0.19	0.31	0.47	0.38	0.54	0.71	0.72	0.97	0.98	1.13	1.29	0.94	1.31	1.26	1.38	3.53	7.53	3.14	0.42	0.44	0.56	0.11	0.09	0.08	0.19	0.24	0.34
S000002340	YDL181W	INH1	551	N	N	N	N	N	N	N	Y	0.37	1.36	1.34	2.68	7.12	8.24	4.57	1.07	0.34	0.41	0.4	0.14	0.2	0.2	0.12	0.28	0.15	0.15	0.17	0.08	0.07	0.14	0.07	0.09	0.08	0.08	0.05	0.07	0.11	0.09
S000002342	YDL183C	None	1294	N	N	N	N	N	N	N	N	0.13	0.48	0.51	0.49	0.67	1	1.76	1.96	2.17	2.13	1.93	1.68	2.93	5.18	7.24	2.32	1.55	1.74	1.34	1.41	2.09	0.97	0.68	0.62	0.43	0.23	0.43	0.43	0.43	0.69
S000002343	YDL184C	RPL41A	385	Y	Y	N	N	N	N	N	N	0.97	7.73	5.07	0.66	0.08	0.02	0.03	0.02	0.01	0.01	0.01	0.01	0.01	0.01	0.01	0.01	0.01	0.01	0.01	0	0.01	0.01	0.01	0.01	0.01	0.01	0.01	0.01	0.01	0.01
S000002344	YDL185W	VMA1	3314	N	N	N	N	N	N	N	N	0.05	0.15	0.19	0.2	0.32	0.57	0.46	0.53	0.4	0.58	0.72	0.89	1.02	1.21	0.75	0.78	1.18	1.03	1.2	1.03	1.08	1.35	1.15	1.26	1.36	3.08	7.52	1.01	0.13	0.05
S000002345	YDL186W	None	973	N	N	N	N	N	N	N	N	0.17	0.56	0.76	0.99	0.78	1.48	5.66	3.47	4.63	2.88	5.63	3.66	1.58	1.31	0.77	0.8	0.8	0.72	0.86	0.49	0.5	0.68	0.39	0.58	0.43	0.37	0.31	0.4	0.6	0.27
S000002346	YDL187C	None	645	N	N	N	N	N	N	N	N	0.18	0.69	0.65	0.47	0.86	1.94	3.46	2.76	2.74	2.42	4.28	3.78	1.9	2.27	1.6	1.2	1.46	1.12	0.92	0.95	1.19	1.55	1.04	1.14	0.9	0.74	0.85	0.75	0.88	0.97
S000002348	YDL189W	RBS1	1694	N	N	N	N	N	N	N	N	0.1	0.22	0.26	0.33	0.47	0.88	1.1	1.2	1.34	1.46	1.55	1.67	2.21	1.99	1.4	1.65	2.67	6.84	3.07	0.52	0.29	0.32	0.16	0.2	0.17	0.17	0.16	0.23	0.23	0.21
S000002350	YDL191W	RPL35A	554	Y	Y	N	N	N	N	N	N	0.27	0.87	0.69	1.69	8.57	12	3.63	0.57	0.16	0.15	0.18	0.49	0.29	0.19	0.07	0.06	0.04	0.03	0.04	0.04	0.06	0.06	0.05	0.05	0.04	0.04	0.05	0.06	0.03	0.03
S000002351	YDL192W	ARF1	812	N	N	N	N	N	N	N	N	0.09	0.56	0.57	0.77	1.04	1.91	3.1	10.56	11.7	10.75	6.51	1.41	0.29	0.21	0.19	0.08	0.04	0.04	0.02	0.03	0.03	0.03	0.03	0.03	0.02	0.02	0.02	0.02	0.02	0.02
S000002352	YDL193W	NUS1	1491	N	N	N	N	N	N	N	N	0.09	0.19	0.2	0.26	0.39	0.53	0.98	1.21	1.4	1.44	1.71	1.36	1.74	2.02	1.7	7.36	6.22	1.09	0.23	0.12	0.12	0.17	0.1	0.14	0.08	0.07	0.1	0.12	0.15	0.14
S000002353	YDL194W	SNF3	2958	N	N	N	N	N	N	N	N	0.04	0.12	0.16	0.23	0.3	0.49	0.85	0.95	0.89	0.83	1.14	0.93	0.85	1.32	1.2	1	1.15	0.95	1.05	1.31	1.16	1.24	1.28	1.75	3.5	3.09	0.82	0.14	0.21	0.22
S000002354	YDL195W	SEC31	4232	N	N	N	N	N	N	N	N	0.05	0.15	0.19	0.26	0.3	0.39	0.49	0.58	0.51	0.66	0.6	0.81	0.68	1.19	0.87	0.65	0.82	0.76	1.22	1.19	1.08	1.12	1.14	0.93	1.17	1.18	1.46	1.39	2.04	8.58
S000002356	YDL197C	ASF2	2088	N	N	N	N	N	N	N	N	0.3	0.85	0.49	0.49	0.46	0.85	2.26	1.35	1.11	1.46	1.19	1.19	2.73	2.55	2.25	1.51	1.49	2.37	2.63	3.51	3.45	2.01	0.62	0.35	0.22	0.22	0.17	0.19	0.29	0.26
S000002358	YDL199C	None	2307	N	N	N	N	N	N	N	N	0.07	0.26	0.26	0.31	1.36	0.61	0.9	1.11	1.07	1.24	1.19	1.19	1.5	2.41	2.05	1.36	1.73	2.07	1.69	1.64	2.75	9.71	2.86	0.63	0.4	0.25	0.61	0.61	0.3	0.35
S000002359	YDL200C	MGT1	772	N	N	N	N	N	N	N	N	0.14	0.67	0.65	0.68	0.87	1.44	1.9	4.8	8.89	4	1.14	0.43	0.71	0.56	0.5	0.53	0.65	0.57	0.56	0.49	0.38	0.27	0.34	0.29	0.2	0.19	0.23	0.32	0.23	0.55
S000002360	YDL201W	TRM8	1071	N	N	N	N	N	N	N	N	0.15	0.42	0.39	0.56	0.85	1.65	2.66	2.22	2.03	2.15	2.74	9.11	14.8	2.33	0.75	0.98	0.94	0.54	0.65	0.63	0.71	0.7	0.25	0.28	0.2	0.18	0.17	0.26	0.3	0.41
S000002361	YDL202W	MRPL11	1044	Y	Y	N	N	N	N	N	N	0.09	0.25	0.41	0.53	0.58	1.25	2.55	1.98	1.4	1.95	4.4	11.52	6.66	1.32	0.51	0.34	0.3	0.39	0.39	0.21	0.43	0.39	0.16	0.21	0.14	0.14	0.1	0.21	0.22	0.1
S000002362	YDL203C	ACK1	2253	N	N	N	N	N	N	N	N	0.09	0.32	0.25	0.32	0.44	0.76	1.05	1.02	1.1	1.32	1.24	1.64	1.78	1.85	1.04	1.33	1.13	1.11	1.27	1.28	3.13	5.9	1.47	0.73	0.53	0.36	0.64	0.55	0.23	0.2
S000002364	YDL205C	HEM3	1540	N	N	N	N	N	N	N	N	0.07	0.25	0.22	0.26	0.46	0.67	0.94	0.69	1.32	1.01	1.09	1.85	1.05	1.6	1.13	5.54	9.76	3.36	0.48	0.22	0.15	0.21	0.36	0.18	0.1	0.08	0.05	0.08	0.12	0.23
S000002365	YDL206W	None	2656	N	N	N	N	N	N	N	N	0.05	0.11	0.17	0.21	0.26	0.4	0.88	0.83	0.71	0.64	1.3	0.8	0.6	1.23	1.04	0.8	0.93	0.87	1.25	1.73	1.85	1.69	2.05	7.34	1.54	0.28	0.11	0.12	0.22	0.26
S000002366	YDL207W	GLE1	1947	Y	N	N	N	N	N	N	N	0.11	0.36	0.3	0.27	0.66	1.02	1.4	1.3	1.19	1.36	1.38	1.44	1.55	1.96	1.49	1.48	1.02	1.55	9.79	3.89	0.47	0.28	0.2	0.15	0.12	0.1	0.12	0.14	0.12	0.11
S000002367	YDL208W	NHP2	712	N	N	N	N	N	N	N	Y	0.13	0.89	0.69	0.89	1.17	2.04	4.79	28.78	13.13	1.01	0.17	0.1	0.17	0.12	0.1	0.18	0.09	0.14	0.06	0.06	0.06	0.1	0.06	0.06	0.04	0.03	0.06	0.06	0.05	0.06
S000002368	YDL209C	CWC2	1308	N	N	N	N	N	N	N	N	0.11	0.26	0.29	0.34	0.53	0.85	1.72	1.99	1.84	1.41	1.45	1.52	1.39	3.52	5.07	2.62	0.56	0.46	0.41	0.35	0.33	0.57	0.31	0.37	0.25	0.23	0.25	0.29	0.4	0.33
S000002369	YDL210W	UGA4	763	N	N	N	N	N	N	N	N	0.14	0.36	0.51	0.5	0.78	1.65	2.92	3.31	4.33	2.46	2.81	1.53	1.82	3.33	2.72	1.7	1.83	1.39	1.16	0.98	0.65	1.1	0.71	0.82	0.52	0.43	0.4	0.39	0.84	0.93
S000002371	YDL212W	SHR3	900	N	N	N	N	N	N	N	N	0.05	0.26	0.46	0.62	0.83	1.22	1.39	1.82	1.54	16.15	12.24	1.38	0.13	0.07	0.03	0.05	0.04	0.04	0.03	0.03	0.02	0.03	0.03	0.03	0.02	0.03	0.03	0.02	0.02	0.02
S000002374	YDL215C	GDH2	3654	N	N	N	N	N	N	Y	N	0.06	0.25	0.33	0.27	0.42	0.54	0.53	0.69	0.68	0.77	0.81	0.81	0.87	1.08	0.94	0.63	0.91	1.04	0.98	1.36	1.08	1.08	1.16	0.72	2.48	1.34	1.68	4.78	1.71	0.43
S000002375	YDL216C	RRI1	1543	N	N	N	N	N	N	N	N	0.08	0.4	0.3	0.3	0.36	0.7	1.3	0.98	1.12	1.41	2.36	1.28	1.65	2.27	1.56	2.93	7.68	1.72	0.93	0.54	0.28	0.33	0.55	0.42	0.34	0.22	0.23	0.15	0.14	0.15
S000002378	YDL219W	DTD1	880	N	N	N	N	N	N	N	N	0.13	0.61	0.61	0.75	1.04	3.09	4.79	2.79	2.38	9.44	4.99	0.46	0.31	0.22	0.22	0.15	0.19	0.11	0.2	0.08	0.13	0.09	0.1	0.13	0.07	0.08	0.09	0.12	0.13	0.2
S000002379	YDL220C	CDC13	3269	N	N	N	N	N	N	N	N	0.07	0.19	0.26	0.31	0.42	0.54	0.65	0.8	0.94	1.17	0.92	1.16	2.3	1.64	1.4	1.52	2.47	1.56	0.93	0.68	0.72	0.59	0.46	0.63	0.6	1.46	1.67	0.32	0.48	0.38
S000002381	YDL222C	FMP45	1359	N	N	N	N	N	N	N	N	0.09	0.31	0.53	0.42	0.52	0.87	1.85	1.92	3.62	3.38	1.83	2.01	2.9	3.36	5.95	4.98	1.69	1.09	1.12	1.43	1.01	1.25	0.82	0.72	0.72	0.58	0.47	0.48	0.72	0.94
S000002382	YDL223C	HBT1	3426	N	N	N	N	N	N	N	N	0.09	0.3	0.32	0.29	0.48	0.54	1.18	1.24	1.19	1.45	1	1.4	1.32	1.73	1.71	2.16	1.29	1.18	1.1	1.63	1.49	1.01	1.38	1.31	0.94	1.2	3.37	2.41	1.84	1.48
S000002383	YDL224C	WHI4	2638	N	N	N	N	N	N	N	N	0.04	0.11	0.12	0.16	0.27	0.35	0.52	0.66	0.72	0.65	1.01	0.88	1.26	1.71	1.62	1.36	1.2	1.29	1.42	1.57	1.64	1.54	3.25	7.66	1.69	0.28	0.1	0.11	0.1	0.15
S000002384	YDL225W	SHS1	1985	N	N	N	N	N	N	N	N	0.06	0.13	0.19	0.22	0.3	0.5	0.84	0.99	0.78	0.95	1.55	1.5	1.29	1.76	1.2	1.55	1.31	1.18	2.89	15.18	3.1	0.32	0.12	0.1	0.08	0.07	0.05	0.06	0.14	0.1
S000002387	YDL228C	None	1128	N	N	N	N	N	N	N	N	0.05	0.22	0.27	0.28	0.46	0.98	1.14	1.74	1.72	2.07	2.27	2.65	3.69	2.77	2.56	1.73	1.76	1.71	7.53	11.86	1.1	0.11	0.04	0.03	0.04	0.02	0.02	0.02	0.02	0.01
S000002390	YDL231C	BRE4	3564	N	N	N	N	N	N	N	N	0.06	0.23	0.22	0.25	0.32	0.45	0.57	0.55	0.6	0.64	0.78	0.87	0.91	1	0.93	0.62	0.91	1.03	0.93	1.38	1.03	1.3	1.21	0.87	1.34	1.06	3.61	7.16	0.85	0.26
S000002391	YDL232W	OST4	485	N	N	N	N	N	N	N	N	0.17	0.5	1.34	3.88	4.35	1.58	0.32	0.17	0.14	0.14	0.28	0.18	0.24	0.23	0.12	0.17	0.24	0.29	0.16	0.14	0.12	0.12	0.2	0.19	0.09	0.06	0.09	0.12	0.06	0.05
S000002394	YDL235C	YPD1	880	N	N	N	N	N	N	N	N	0.1	0.42	0.58	0.75	0.98	1.48	1.39	1.92	3.96	13.34	5.44	0.73	0.49	0.94	0.38	0.18	0.27	0.16	0.23	0.09	0.13	0.11	0.11	0.15	0.09	0.08	0.13	0.12	0.12	0.17
S000002395	YDL236W	PHO13	1190	N	N	N	N	N	N	N	N	0.08	0.21	0.24	0.3	0.47	1.1	1.79	1.71	1.69	2.11	2.13	2.37	18.51	15.97	1.88	0.23	0.14	0.05	0.13	0.06	0.07	0.09	0.07	0.06	0.05	0.04	0.04	0.06	0.06	0.13
S000002396	YDL237W	AIM6	1411	N	N	N	N	N	N	N	N	0.05	0.15	0.19	0.22	0.35	0.58	0.84	1.31	1.46	1.67	1.78	1.45	1.62	2.61	6.55	9.77	2.1	0.24	0.16	0.09	0.08	0.13	0.08	0.07	0.06	0.05	0.03	0.04	0.09	0.09
S000002397	YDL238C	GUD1	4232	N	N	N	N	N	N	N	N	0.07	0.21	0.37	0.29	0.34	0.78	1.58	1.44	1.03	1.96	1.76	1.21	1.74	1.63	1.52	2.82	4.46	1.75	1.04	0.98	0.99	1.21	0.79	0.69	1.11	0.83	0.82	0.83	1	4.73
S000002398	YDL239C	ADY3	4232	N	N	N	N	N	N	N	N	0.12	0.28	0.21	0.31	0.44	0.55	1.38	0.83	1.09	1.04	0.99	0.95	1.25	1.37	0.88	1.17	0.96	0.94	1.26	1.38	1.3	1.28	1.64	1.13	1.84	1.34	1.58	1.33	1.54	2.79
S000002399	YDL240W	LRG1	3618	N	N	N	N	N	N	N	N	0.07	0.16	0.18	0.2	0.31	0.33	0.89	0.5	0.72	0.56	0.88	0.77	1.03	1.27	0.81	1	1.27	1.14	1.32	0.96	1.25	1.12	1.15	1.32	1	0.7	1.76	7.77	1.37	0.56
S000002400	YDL241W	None	857	N	N	N	N	N	N	N	N	0.16	0.46	0.62	0.66	1	2.12	3.83	3.57	4.96	7.89	3.99	2.43	1.55	1.23	0.8	1	0.81	0.59	0.84	0.39	0.4	0.91	0.35	0.44	0.34	0.28	0.19	0.29	0.56	0.55
S000002403	YDL244W	THI13	1145	N	N	N	N	N	N	N	N	0.16	0.83	0.6	0.7	1.17	2.61	4.32	2.16	2.39	2.91	2.43	2.1	4.95	3.57	1.17	1.1	0.98	0.89	1.34	1.56	0.7	0.66	0.55	0.57	0.6	0.56	0.62	0.5	0.42	0.45
S000002406	YDL247W	MPH2	2284	N	N	N	N	N	N	N	N	0.06	0.26	0.27	0.36	0.37	0.58	0.84	0.9	0.86	0.95	1.2	1.4	1.52	2.14	1.88	1.36	1.59	1.57	1.87	2.16	2.1	5.46	2.03	1.39	1.44	1.6	2.29	1.14	0.79	0.89
S000002410	YDR003W	RCR2	1068	N	N	N	N	N	N	Y	N	0.07	0.32	0.29	0.35	0.71	1.33	1.62	1.62	2.04	2.52	2.51	11.94	10.95	2.97	0.49	0.25	0.38	0.21	0.31	0.13	0.17	0.16	0.17	0.2	0.13	0.11	0.14	0.16	0.17	0.27
S000002411	YDR004W	RAD57	1162	N	N	N	N	N	N	N	N	0.11	0.24	0.34	0.36	0.51	0.63	1.37	0.82	1.14	1.47	0.92	1.09	2.14	1.98	1.54	0.89	1.25	0.93	1.17	0.66	1.22	0.69	0.8	1.5	0.68	0.49	0.51	0.35	0.66	0.54
S000002412	YDR005C	MAF1	1605	N	N	N	N	N	N	N	N	0.05	0.22	0.18	0.21	0.3	0.54	0.99	0.93	1.14	1.68	1.77	1.26	1.64	2.22	2.34	2.66	7.25	6.33	1.6	0.24	0.16	0.25	0.11	0.14	0.1	0.09	0.11	0.09	0.17	0.15
S000002413	YDR006C	SOK1	3081	N	N	N	N	N	N	N	N	0.04	0.09	0.19	0.14	0.22	0.35	0.41	0.5	0.46	0.74	0.77	0.77	1.26	1.12	0.73	1.08	0.79	1	1.03	1.24	1.19	1.2	1.31	0.93	2.74	8	1.36	0.21	0.14	0.15
S000002414	YDR007W	TRP1	897	N	N	N	N	N	N	N	N	0.12	0.46	0.58	0.83	1.03	1.75	2.4	2.93	7.41	14.34	9.3	3.39	1.38	0.65	0.35	0.22	0.33	0.26	0.22	0.11	0.11	0.11	0.13	0.15	0.11	0.09	0.12	0.11	0.15	0.24
S000002416	YDR009W	GAL3	1829	N	N	N	N	N	N	N	N	0.08	0.19	0.24	0.29	0.36	0.6	0.91	0.85	0.92	1.25	1.28	1.14	1.24	1.83	1.21	1.49	1.48	2.43	5.66	2.31	0.79	2.12	1.02	0.29	0.14	0.09	0.08	0.09	0.15	0.17
S000002417	YDR010C	None	2304	N	N	N	N	N	N	N	N	0.1	0.31	0.41	0.41	0.76	1.26	1.34	1.34	1.62	1.85	1.5	1.18	1.06	1.51	1.03	0.79	0.96	0.95	1.3	1.19	1.25	2.64	1.61	0.33	0.16	0.15	0.07	0.1	0.31	0.13
S000002419	YDR012W	RPL4B	1148	Y	Y	N	N	N	N	N	N	0.08	0.29	0.23	0.31	0.6	1.8	1.93	2.45	1.83	2.97	2.75	3.74	35.35	16.86	0.9	0.05	0.04	0.02	0.03	0.03	0.02	0.03	0.02	0.02	0.02	0.02	0.01	0.01	0.01	0.01
S000002423	YDR016C	DAD1	488	N	N	N	N	N	N	N	N	0.25	0.86	2.19	6.14	5.69	2	0.75	0.25	0.15	0.15	0.13	0.14	0.16	0.19	0.09	0.2	0.19	0.14	0.17	0.12	0.08	0.07	0.11	0.1	0.1	0.07	0.09	0.08	0.04	0.06
S000002427	YDR020C	DAS2	1274	N	N	N	N	N	N	N	N	0.12	0.26	0.27	0.35	0.46	0.94	1.64	1.6	2	1.96	1.71	2.01	2.53	7.97	9.36	2.18	0.59	0.34	0.47	0.21	0.32	0.43	0.55	0.48	0.21	0.18	0.17	0.23	0.31	0.49
S000002428	YDR021W	FAL1	1476	N	N	N	N	N	N	N	N	0.14	0.35	0.45	0.43	0.62	1.03	2.16	1.98	2.1	2.42	2.17	1.78	2.3	2.44	1.76	6.47	5.07	1.44	0.71	0.29	0.34	0.71	0.3	0.33	0.24	0.18	0.14	0.2	0.41	0.45
S000002429	YDR022C	CIS1	821	N	N	N	N	N	N	N	N	0.1	0.4	0.59	0.57	0.79	1.14	1.99	2.51	5.06	7.49	2.57	0.5	0.68	0.69	0.68	0.44	0.58	0.51	0.56	0.31	0.29	0.34	0.28	0.19	0.2	0.21	0.12	0.2	0.24	0.31
S000002430	YDR023W	SES1	1628	Y	N	N	N	N	N	N	N	0.05	0.17	0.17	0.23	0.26	0.48	0.53	0.91	0.95	1.56	1.87	1.48	1.74	2.27	1.84	1.89	6.35	15.04	2.44	0.13	0.06	0.04	0.04	0.03	0.03	0.02	0.02	0.02	0.03	0.04
S000002431	YDR024W	FYV	1551	N	N	N	N	N	N	N	N	0.06	0.19	0.21	0.24	0.41	0.48	0.56	0.96	1.01	1.38	1.13	1.03	1.45	1.78	1.05	1.64	2.37	1.53	1.1	0.91	0.61	0.41	0.42	0.48	0.22	0.16	0.19	0.18	0.14	0.14
S000002432	YDR025W	RPS11A	654	Y	Y	N	N	N	N	N	Y	0.19	0.67	0.56	0.68	0.87	5.58	12.53	9.36	3.79	1.4	0.25	0.18	0.09	0.12	0.09	0.08	0.04	0.02	0.03	0.04	0.02	0.04	0.02	0.03	0.03	0.02	0.02	0.01	0.03	0.03
S000002433	YDR026C	NSI1	2087	N	Y	N	N	N	N	N	N	0.05	0.11	0.17	0.18	0.19	0.38	0.54	0.83	0.57	0.81	1.17	1.11	1.28	2.64	2.05	0.95	0.88	0.98	1.08	3.3	5.63	1.78	0.3	0.14	0.08	0.14	0.06	0.04	0.16	0.09
S000002434	YDR027C	VPS54	3075	N	N	N	N	N	N	N	N	0.06	0.23	0.26	0.28	0.39	0.52	0.67	0.76	0.75	0.95	1.02	0.93	0.96	1.22	1.06	0.83	1.12	1.15	1.03	0.87	1.31	3.34	1.53	0.63	2.18	5.12	1.05	0.32	0.25	0.23
S000002435	YDR028C	REG1	3923	N	N	N	N	N	N	N	N	0.03	0.11	0.1	0.12	0.15	0.26	0.43	0.63	0.51	0.67	0.59	0.79	1.24	1.17	0.73	0.79	0.99	0.86	1.18	1.28	1.04	1.2	1.29	0.89	1.56	1.3	2.14	1.67	4.75	2.04
S000002438	YDR031W	MIC14	620	N	N	N	N	N	N	N	N	0.19	0.82	0.76	1.06	1.21	5.48	8.94	3.62	0.96	1.08	0.96	0.44	0.5	0.39	0.35	0.36	0.47	0.43	0.43	0.29	0.26	0.31	0.21	0.16	0.19	0.18	0.19	0.25	0.16	0.3
S000002439	YDR032C	PST2	879	N	N	N	N	N	N	N	N	0.07	0.35	0.6	0.75	0.98	1.52	1.39	2.03	4.24	20.4	7.22	0.79	0.08	0.05	0.03	0.02	0.03	0.03	0.03	0.02	0.02	0.02	0.02	0.02	0.02	0.02	0.02	0.02	0.01	0.02
S000002442	YDR035W	ARO3	1455	N	N	N	N	N	N	Y	N	0.04	0.16	0.15	0.2	0.3	0.49	0.66	1.08	1.57	1.79	1.63	2.02	2.56	2.88	3.5	13.26	5.18	0.66	0.17	0.06	0.06	0.05	0.04	0.05	0.04	0.03	0.04	0.04	0.05	0.07
S000002443	YDR036C	EHD3	1830	N	N	N	N	N	N	N	N	0.08	0.21	0.21	0.23	0.34	0.46	0.76	0.82	0.92	1.01	1.34	1.27	1.84	2	1.22	1.57	1.4	2.55	10.52	2.51	0.43	0.27	0.17	0.24	0.13	0.08	0.09	0.1	0.12	0.19
S000002444	YDR037W	KRS1	1975	Y	N	N	N	N	N	N	N	0.05	0.11	0.14	0.18	0.26	0.37	0.52	0.61	0.53	0.84	1.43	1.25	1.08	1.62	1.17	1.45	1.3	1.24	5.13	12.64	2.16	0.14	0.06	0.04	0.03	0.02	0.02	0.02	0.04	0.03
S000002445	YDR038C	ENA5	3361	N	N	N	N	N	N	N	N	0.04	0.15	0.18	0.18	0.31	0.27	0.34	0.48	0.52	0.81	0.77	0.53	0.62	1.11	0.8	0.9	1.3	1.28	1.26	1.71	1.39	1.68	1.51	1.58	1.91	2.9	10.65	2.96	0.38	0.09
S000002446	YDR039C	ENA2	3375	N	N	N	N	N	N	N	N	0.07	0.16	0.19	0.24	0.25	0.38	0.46	0.59	0.59	0.78	0.63	0.79	0.86	1.23	0.88	1.03	1.18	1.42	1.23	1.26	1.37	1.04	1.57	1.38	1.69	1.82	10.47	3.24	0.29	0.14
S000002447	YDR040C	ENA1	3359	N	N	N	N	N	N	N	N	0.05	0.14	0.15	0.17	0.21	0.35	0.37	0.43	0.67	0.56	0.59	0.73	0.74	0.99	0.62	0.93	1.36	1.28	1.05	1.3	1.28	0.95	1.25	1.29	1.56	1.86	7.58	1.85	0.27	0.11
S000002448	YDR041W	RSM10	922	Y	Y	N	N	N	N	N	N	0.07	0.16	0.4	0.55	1	1.29	1.42	3.25	2.06	11.91	9.82	2.04	0.25	0.21	0.11	0.15	0.14	0.09	0.19	0.09	0.09	0.09	0.1	0.08	0.05	0.04	0.04	0.04	0.12	0.08
S000002450	YDR043C	NRG1	1195	N	N	N	N	N	N	N	N	0.13	0.54	0.53	0.57	0.94	1.43	1.49	1.87	1.96	1.79	1.86	2	6.25	9.05	1.92	0.54	0.66	0.66	0.43	0.68	0.6	0.45	0.37	0.2	0.32	0.27	0.31	0.38	0.25	0.42
S000002451	YDR044W	HEM13	1248	N	N	N	N	N	N	N	Y	0.05	0.18	0.19	0.21	0.29	0.82	1.24	2.22	1.2	1.72	1.89	2.18	6.64	18	7.88	1.61	0.21	0.05	0.04	0.04	0.03	0.04	0.03	0.04	0.04	0.03	0.03	0.02	0.02	0.02
S000002454	YDR047W	HEM12	1294	N	N	N	N	N	N	N	N	0.06	0.24	0.26	0.38	0.41	0.71	1.06	1.4	1.74	1.89	2.09	2.25	2.84	8.54	11.38	2.66	2.87	0.78	0.21	0.09	0.07	0.07	0.07	0.05	0.05	0.03	0.05	0.05	0.04	0.07
S000002458	YDR051C	DET1	1169	N	N	N	N	N	N	N	N	0.09	0.28	0.3	0.33	0.57	1.12	1.43	1.64	1.84	2.3	1.81	2.1	14.16	13.41	0.91	0.27	0.33	0.18	0.18	0.08	0.09	0.1	0.1	0.13	0.06	0.06	0.09	0.09	0.09	0.17
S000002459	YDR052C	DBF4	2737	N	N	N	N	N	N	N	N	0.06	0.1	0.18	0.2	0.38	0.41	0.66	0.53	0.74	0.93	0.8	0.84	1.29	1.4	0.98	1	0.92	0.92	1.21	1.03	1.27	1.13	1.28	5.06	3.92	0.68	0.15	0.15	0.3	0.31
S000002462	YDR055W	PST1	1666	N	N	N	N	N	N	N	N	0.05	0.15	0.18	0.21	0.3	0.43	0.45	0.7	0.98	1.29	1.38	1.42	1.05	1.86	1.18	1.83	7.35	17.14	1.93	0.2	0.08	0.05	0.06	0.04	0.03	0.04	0.04	0.03	0.05	0.04
S000002465	YDR058C	TGL2	1237	N	N	N	N	N	N	N	N	0.07	0.18	0.33	0.32	0.42	0.87	1.71	1.84	1.17	1.4	1.7	1.58	1.99	10.35	3.56	0.38	0.29	0.3	0.57	0.33	0.15	0.27	0.32	0.26	0.15	0.12	0.12	0.14	0.27	0.19
S000002466	YDR059C	UBC5	696	N	N	N	N	N	N	Y	N	0.17	0.92	0.91	0.86	1.2	2.08	6.58	13.8	6.05	1.45	0.51	0.47	0.81	0.54	0.47	0.34	0.39	0.23	0.28	0.17	0.23	0.17	0.2	0.18	0.14	0.13	0.16	0.18	0.17	0.26
S000002467	YDR060W	MAK21	3591	N	N	N	N	N	N	N	N	0.08	0.15	0.17	0.26	0.28	0.37	0.66	0.59	0.51	0.4	0.52	0.5	0.75	0.77	0.53	0.97	1.04	1.16	1.05	0.84	0.87	1.09	0.99	0.99	0.67	0.8	4	2.44	1.61	0.4
S000002468	YDR061W	None	1803	N	N	N	N	N	N	N	N	0.07	0.2	0.23	0.3	0.52	0.61	1.6	1.29	0.79	1.32	2.09	1.59	1.42	2.54	1.71	1.99	1.68	4.05	8.24	1.68	0.21	0.21	0.1	0.13	0.1	0.07	0.07	0.07	0.13	0.1
S000002470	YDR063W	AIM7	724	N	N	N	N	N	N	N	N	0.15	0.8	0.81	0.8	1.07	1.77	4.51	9.85	8.46	3.64	0.93	0.38	0.42	0.29	0.27	0.22	0.28	0.18	0.27	0.23	0.15	0.14	0.16	0.15	0.12	0.12	0.19	0.15	0.12	0.2
S000002471	YDR064W	RPS13	636	Y	Y	N	N	N	N	N	N	0.18	0.55	0.48	0.57	0.76	5.31	5.83	5.06	0.37	0.28	0.39	0.6	1.02	2.44	0.27	0.03	0.03	0.02	0.03	0.03	0.02	0.02	0.02	0.02	0.02	0.02	0.02	0.01	0.02	0.02
S000002472	YDR065W	RRG1	1651	N	N	N	N	N	N	N	N	0.09	0.25	0.23	0.4	0.38	0.6	1.74	1.33	0.95	1.4	1.87	1.49	1.53	2.29	2.23	2.47	3.12	5.55	4.01	2.31	0.83	0.81	0.4	0.34	0.26	0.33	0.22	0.25	0.57	0.33
S000002474	YDR067C	OCA6	972	N	N	N	N	N	N	N	N	0.11	0.33	0.39	0.59	0.89	1.3	1.78	1.89	2.14	4.8	11.44	6.7	1.16	0.51	0.42	0.36	0.45	0.34	0.24	0.16	0.22	0.2	0.19	0.2	0.15	0.12	0.17	0.15	0.14	0.24
S000002477	YDR070C	FMP16	602	N	N	N	N	N	N	N	N	0.25	0.71	0.8	0.81	1.29	6.97	8.02	2.09	0.45	0.09	0.06	0.04	0.18	0.07	0.11	0.09	0.1	0.14	0.56	0.11	0.1	0.06	0.04	0.14	0.02	0.05	0.03	0.05	0.04	0.06
S000002478	YDR071C	PAA1	837	N	N	N	N	N	N	N	N	0.08	0.35	0.48	0.74	0.97	1.33	1.28	2.99	11.41	15.96	4.28	0.46	0.1	0.06	0.06	0.05	0.04	0.05	0.03	0.03	0.03	0.03	0.03	0.03	0.02	0.02	0.02	0.02	0.03	0.03
S000002479	YDR072C	IPT1	1889	N	N	N	N	N	N	N	N	0.07	0.23	0.2	0.31	0.53	0.77	1.15	1.16	1.1	1.06	1.59	1.8	1.69	2.25	1.77	1.64	1.45	1.45	6.12	5.57	0.89	0.33	0.45	0.56	0.25	0.07	0.06	0.05	0.04	0.05
S000002480	YDR073W	SNF11	999	N	N	N	N	N	N	N	N	0.32	1.05	0.95	1.21	1.83	1.92	2.87	3.62	1.54	1.99	4.77	4.93	2.94	1.51	0.24	0.32	0.35	0.33	0.35	0.18	0.2	0.43	0.18	0.19	0.11	0.1	0.11	0.13	0.21	0.24
S000002481	YDR074W	TPS2	3003	N	N	N	N	N	N	N	N	0.03	0.09	0.13	0.09	0.2	0.27	0.42	0.57	0.34	0.52	0.59	0.64	0.48	0.82	0.69	0.66	1.14	0.96	1.08	1.09	1.06	0.87	1.34	1.22	3.55	3.8	0.88	0.09	0.06	0.05
S000002482	YDR075W	PPH3	1356	N	N	N	N	N	N	N	N	0.08	0.32	0.39	0.38	0.54	0.81	1.45	1.49	1.76	2.15	1.73	1.76	2.05	2.93	8.61	6.48	0.83	0.23	0.26	0.25	0.21	0.15	0.17	0.19	0.1	0.11	0.16	0.17	0.21	0.27
S000002484	YDR077W	SED1	1566	N	Y	N	N	N	N	N	N	0.02	0.04	0.06	0.08	0.11	0.11	0.13	0.37	0.28	0.83	0.67	0.67	0.86	0.93	1.05	1.49	3.73	1.77	0.35	0.16	0.05	0.06	0.04	0.04	0.03	0.02	0.02	0.01	0.02	0.02
S000002486	YDR079W	PET100	662	N	N	N	N	N	N	N	N	0.17	0.62	0.76	0.99	1.74	2.96	3.9	3.67	1.77	0.77	0.35	0.2	0.37	0.2	0.21	0.16	0.22	0.14	0.36	0.24	0.12	0.12	0.14	0.17	0.12	0.13	0.13	0.15	0.16	0.15
S000002487	YDR080W	VPS41	3432	N	N	N	N	N	N	N	N	0.07	0.18	0.16	0.18	0.32	0.43	0.57	0.6	0.61	0.8	0.69	0.91	0.94	1.1	0.65	0.98	0.96	1.05	1.22	1.01	1.18	0.8	1.51	1.1	0.89	0.97	3.64	2.41	0.9	0.43
S000002488	YDR081C	PDC2	3177	N	N	N	N	Y	N	N	N	0.05	0.16	0.19	0.28	0.36	0.41	0.9	0.86	0.53	0.77	0.83	0.76	1.13	1.76	1.23	1.19	1.23	1.02	1.26	1.38	1.24	1.57	1.14	1.63	2.17	4.75	3.78	0.52	0.35	0.18
S000002489	YDR082W	STN1	1826	N	N	N	N	N	N	N	N	0.05	0.24	0.29	0.24	0.28	0.4	1.08	1.14	0.89	1.15	1.43	1.01	1.21	1.73	1.76	1.06	1.49	2.93	8.34	2.5	0.35	0.22	0.22	0.3	0.34	0.24	0.18	0.18	0.25	0.1
S000002490	YDR083W	RRP8	1432	N	N	N	N	N	N	N	N	0.07	0.23	0.23	0.29	0.46	0.62	0.83	1.19	1.47	1.44	1.46	1.83	1.41	1.68	2.04	9.92	1.75	0.26	0.18	0.15	0.12	0.11	0.12	0.12	0.09	0.08	0.09	0.09	0.12	0.15
S000002491	YDR084C	TVP23	902	N	N	N	N	N	N	N	N	0.11	0.23	0.38	0.55	1.23	1.12	0.72	1.08	2.83	8.53	5.54	3.11	0.22	0.15	0.05	0.3	0.12	0.07	0.22	0.09	0.1	0.07	0.12	0.12	0.08	0.07	0.11	0.07	0.09	0.13
S000002493	YDR086C	SSS1	587	N	N	N	N	N	N	N	N	0.14	0.4	0.53	0.67	1.61	4.96	2.94	2.11	0.15	0.09	0.13	0.03	0.07	0.07	0.1	0.06	0.06	0.12	0.28	0.13	0.11	0.05	0.08	0.06	0.03	0.07	0.04	0.04	0.07	0.1
S000002495	YDR088C	SLU7	1690	N	N	N	N	N	N	N	N	0.05	0.11	0.12	0.24	0.38	0.43	0.6	0.7	0.89	0.78	1.11	1.3	1.23	1.56	1.17	1.46	2.31	6.75	2.51	0.36	0.2	0.16	0.18	0.19	0.08	0.13	0.15	0.16	0.2	0.17
S000002497	YDR090C	None	1447	N	N	N	N	N	N	N	N	0.04	0.16	0.21	0.23	0.36	0.73	1.73	1.68	1.65	2.01	2.75	2.6	2.16	2.86	3.64	6.94	4.07	0.57	0.3	0.18	0.18	0.29	0.2	0.19	0.25	0.21	0.1	0.09	0.17	0.23
S000002498	YDR091C	RLI1	2309	Y	Y	N	N	N	N	N	N	0.02	0.08	0.11	0.12	0.13	0.21	0.34	0.36	0.41	0.49	0.6	0.65	1.03	1.42	1.13	0.83	0.96	1.11	1.28	1.15	1.42	10.04	3.18	0.52	0.09	0.05	0.05	0.05	0.05	0.05
S000002499	YDR092W	UBC13	651	N	N	N	N	N	N	Y	N	0.19	0.51	0.68	0.75	0.82	2.88	5.03	3.77	0.94	0.51	0.4	0.41	0.26	0.1	0.21	0.06	0.14	0.16	0.77	0.41	0.18	0.1	0.48	0.47	0.15	0.17	0.14	0.15	0.11	0.22
S000002503	YDR096W	GIS1	3598	N	N	N	N	N	N	N	N	0.03	0.09	0.09	0.11	0.15	0.24	0.33	0.5	0.41	0.44	0.55	0.62	0.71	1.03	1.06	1	0.89	1.53	1.13	1.26	1.13	1.46	1.12	1.42	1.38	2.11	5.22	4.53	2.05	0.44
S000002504	YDR097C	MSH6	3874	N	N	N	N	N	N	N	N	0.06	0.27	0.21	0.24	0.33	0.39	1.31	0.83	0.55	0.68	0.85	0.7	1.6	1.4	1.01	0.91	1.02	0.94	1.25	1.13	1.11	1.29	1.09	1.41	1.46	1.23	1.35	1.82	4.05	0.93
S000002505	YDR098C	GRX3	955	N	N	N	N	N	N	N	N	0.06	0.3	0.43	0.62	0.97	1.15	1.17	1.98	2.26	8.1	15.94	3.57	0.59	0.34	0.13	0.05	0.07	0.1	0.1	0.04	0.05	0.04	0.05	0.05	0.06	0.03	0.03	0.03	0.05	0.03
S000002506	YDR099W	BMH2	1354	N	N	N	N	N	N	N	N	0.06	0.13	0.13	0.24	0.24	0.34	0.41	0.55	0.62	0.57	0.72	1.3	0.96	2.09	5.05	4.01	0.74	0.16	0.21	0.14	0.18	0.05	0.13	0.14	0.11	0.07	0.08	0.08	0.17	0.15
S000002510	YDR103W	STE5	3008	N	N	N	N	N	N	N	N	0.13	0.33	0.36	0.32	0.57	0.9	1.34	1.09	1.11	1.2	1.64	0.76	0.95	0.93	0.79	1.34	1	1.43	1.18	1.19	1.21	0.66	1.09	0.82	2.03	2.12	1.17	0.69	1.02	0.42
S000002512	YDR105C	TMS1	1575	N	N	N	N	N	N	N	N	0.07	0.18	0.21	0.24	0.36	0.65	1.02	1.13	1.59	1.5	1.49	1.35	1.43	2.01	1.81	2.36	9.95	4.19	0.77	0.18	0.15	0.22	0.09	0.1	0.06	0.06	0.06	0.08	0.13	0.14
S000002514	YDR107C	TMN2	2303	N	N	N	N	N	N	N	N	0.14	0.4	0.37	0.46	0.69	0.84	1.52	1.11	1.3	1.17	1.09	1.15	1.08	1.4	1.29	1.02	1.06	1.11	1.5	1.11	1.21	2.22	1.48	0.96	0.57	0.5	0.42	0.4	0.64	0.43
S000002515	YDR108W	TRS85	2354	N	N	N	N	N	N	N	N	0.06	0.28	0.18	0.2	0.4	0.37	0.8	0.62	0.94	0.73	0.64	0.78	1.2	1.49	1.16	1.02	0.98	1.02	1.5	1.45	1.17	5.28	4.33	1.14	0.24	0.14	0.21	0.14	0.16	0.29
S000002518	YDR111C	ALT2	2030	N	N	N	N	N	N	N	N	0.1	0.38	0.27	0.37	0.42	0.58	0.8	0.58	1.05	0.91	1.14	1.27	1.41	1.45	1.03	1.47	1.34	1.77	3.32	4.53	3.63	1.08	0.86	0.86	0.4	0.29	0.38	0.27	0.4	0.4
S000002520	YDR113C	PDS1	1442	N	N	N	N	N	N	N	N	0.15	0.4	0.41	0.39	0.5	0.69	1.94	2.13	1.39	1.67	2.04	1.1	2.77	2.09	2.48	13.13	3.56	0.63	0.53	0.26	0.34	0.38	0.19	0.29	0.21	0.22	0.2	0.19	0.42	0.28
S000002521	YDR114C	None	684	N	N	N	N	N	N	N	N	0.12	0.4	0.6	0.84	2.91	3.02	1.95	3.86	0.66	0.52	0.91	0.3	0.34	0.45	0.4	0.35	0.44	0.51	0.46	0.26	0.26	0.24	0.42	0.18	0.29	0.25	0.18	0.13	0.31	0.13
S000002522	YDR115W	None	552	Y	Y	N	N	N	N	N	N	0.3	0.73	0.72	1.74	5.06	6.02	4.57	3.52	0.81	0.3	0.15	0.28	0.19	0.27	0.11	0.17	0.13	0.12	0.17	0.12	0.07	0.19	0.12	0.11	0.09	0.07	0.07	0.07	0.13	0.16
S000002523	YDR116C	MRPL1	1112	Y	Y	N	N	N	N	N	N	0.09	0.2	0.16	0.27	0.63	1.09	0.83	1.05	1.17	1.49	1.16	5.75	11.74	3.31	0.14	0.23	0.18	0.16	0.35	0.17	0.16	0.17	0.39	0.28	0.11	0.13	0.3	0.12	0.3	0.27
S000002524	YDR117C	TMA64	1964	Y	Y	N	N	N	N	N	N	0.09	0.18	0.24	0.28	0.37	0.51	1.19	0.9	0.92	0.64	0.97	1.12	0.8	1.28	0.67	1.08	1.19	0.9	3.35	7.77	1.82	0.42	0.19	0.22	0.21	0.18	0.13	0.18	0.32	0.29
S000002526	YDR119W	VBA4	2506	N	N	N	N	N	N	N	N	0.1	0.22	0.17	0.22	0.35	0.37	0.4	0.48	0.57	0.45	0.78	1.18	0.93	1.32	0.67	0.91	0.85	1	1.02	0.88	1.04	0.67	10.26	3.06	0.74	0.11	0.08	0.08	0.28	0.12
S000002527	YDR120C	TRM1	1975	N	N	N	N	N	N	N	N	0.06	0.15	0.16	0.18	0.33	0.49	0.57	0.57	0.52	0.55	0.72	0.97	0.96	1.24	1.04	1.39	1.16	1.01	2.79	11.34	1.79	0.14	0.08	0.08	0.05	0.06	0.07	0.07	0.08	0.11
S000002528	YDR121W	DPB4	936	N	N	N	N	N	N	N	N	0.09	0.27	0.43	0.53	0.86	1.32	1.66	2.22	1.53	5.94	12.65	2.86	0.54	0.41	0.14	0.41	0.74	0.38	0.26	0.19	0.18	0.41	0.14	0.16	0.11	0.11	0.09	0.14	0.17	0.29
S000002529	YDR122W	KIN1	3623	N	N	N	N	N	N	N	N	0.03	0.12	0.2	0.23	0.32	0.55	0.87	0.92	0.63	1.09	0.77	0.83	1.08	1.16	0.79	0.78	0.97	0.97	1.18	1.11	1.07	1.09	1.53	1.16	1.17	0.75	1.28	2.98	1.19	0.3
S000002534	YDR127W	ARO1	3352	N	N	N	N	N	N	Y	N	0.02	0.1	0.1	0.11	0.18	0.19	0.22	0.29	0.3	0.42	0.42	0.49	0.51	0.79	0.48	0.51	0.76	0.85	0.89	1.07	1.37	1.51	1.16	1.27	2.09	2.04	2.72	1.98	1.19	1.51
S000002535	YDR128W	MTC5	3646	N	N	N	N	N	N	N	N	0.07	0.22	0.2	0.29	0.3	0.48	0.86	0.83	0.94	1.1	0.98	0.94	1.13	1.26	1.25	1.13	1.15	1.96	1.48	1.45	1.42	1.53	1.51	1.36	1.57	1.11	1.33	5.15	1.77	0.62
S000002536	YDR129C	SAC6	2141	N	N	N	N	N	N	N	N	0.03	0.1	0.12	0.15	0.22	0.27	0.48	0.51	0.41	0.5	0.7	0.72	1.41	1.59	1.03	1	1.24	1.19	1.16	1.51	9.03	2.98	0.28	0.09	0.08	0.08	0.18	0.09	0.1	0.06
S000002541	YDR134C	None	881	N	N	N	N	N	N	N	N	0.05	0.18	0.4	0.49	0.94	1.6	1.36	2.31	2.66	6.03	4.19	0.48	0.05	0.05	0.01	0.01	0.02	0.02	0.02	0.02	0.01	0.01	0.02	0.01	0.01	0.01	0.01	0.01	0.01	0.01
S000002542	YDR135C	YCF1	2087	N	N	N	N	N	N	N	N	0.09	0.23	0.24	0.29	0.45	0.56	0.98	0.95	0.88	0.97	1.01	1.19	1.03	1.4	0.8	0.91	0.97	0.67	1.18	1.44	2	0.99	1.15	1.03	0.64	0.76	0.99	0.58	1.37	1.08
S000002543	YDR136C	VPS61	638	N	N	N	N	N	N	N	N	0.25	0.43	0.37	0.51	0.61	0.88	2.14	1.16	1.43	1.07	1.88	1.23	1.29	1.78	1.43	1.33	1.49	1.05	1.39	1.15	1.15	1.74	2.31	0.94	0.68	0.62	0.53	0.51	0.65	0.67
S000002546	YDR139C	RUB1	500	N	N	N	N	N	N	N	N	0.23	0.64	1.36	4.72	8.07	2.76	0.54	0.19	0.23	0.24	0.18	0.13	0.13	0.15	0.15	0.1	0.1	0.09	0.37	0.12	0.07	0.1	0.12	0.13	0.06	0.1	0.11	0.1	0.12	0.13
S000002547	YDR140W	MTQ2	896	Y	N	N	N	N	N	N	N	0.1	0.4	0.45	0.63	0.72	1.05	1.15	2.26	1.86	8.3	7.08	1.59	0.66	0.72	0.47	0.42	0.29	0.25	0.45	0.44	0.38	0.25	0.45	0.49	0.17	0.21	0.27	0.21	0.22	0.31
S000002550	YDR143C	SAN1	2174	N	N	N	N	N	N	N	N	0.09	0.25	0.25	0.35	0.32	0.49	0.65	0.82	0.94	0.89	0.81	1.35	1.43	1.65	1.23	0.98	1.45	1.13	1.3	1.27	7.48	4.73	0.59	0.21	0.14	0.14	0.16	0.16	0.3	0.22
S000002552	YDR145W	TAF12	1962	N	N	N	N	N	N	N	N	0.05	0.09	0.15	0.16	0.21	0.27	0.4	0.46	0.27	0.48	0.76	0.99	1.11	1.17	0.94	0.97	1.01	0.85	2.68	4.73	1.55	0.33	0.13	0.24	0.11	0.19	0.17	0.1	0.26	0.2
S000002555	YDR148C	KGD2	1634	N	N	N	N	N	N	N	N	0.06	0.15	0.21	0.19	0.33	0.43	0.54	0.59	0.81	1.06	1.15	1.67	0.63	1.39	0.88	1.71	5.81	6.03	4.14	1.26	0.25	0.11	0.09	0.08	0.05	0.08	0.08	0.08	0.14	0.08
S000002559	YDR152W	GIR2	1025	Y	N	N	N	N	N	N	N	0.09	0.25	0.25	0.49	0.84	0.96	1.23	1.29	1.48	1.36	4.95	9.23	2.91	0.37	0.14	0.19	0.14	0.11	0.22	0.11	0.08	0.1	0.07	0.07	0.05	0.04	0.05	0.07	0.06	0.09
S000002561	YDR154C	None	721	N	N	N	N	N	N	N	N	0.1	0.47	0.61	0.6	1	1.21	4.74	10.84	1.86	0.16	0.02	0.03	0.02	0.04	0.06	0.01	0.03	0.01	0.05	0.02	0.02	0.02	0.03	0.02	0.02	0.01	0.01	0.01	0.05	0.02
S000002562	YDR155C	CPR1	689	N	N	N	N	N	N	N	N	0.17	1.07	0.96	0.97	1.72	2.6	12.67	22.49	3.38	0.3	0.11	0.11	0.07	0.09	0.07	0.05	0.07	0.05	0.05	0.03	0.05	0.04	0.03	0.03	0.04	0.03	0.03	0.02	0.03	0.02
S000002563	YDR156W	RPA14	604	N	N	N	N	N	N	N	N	0.22	0.91	0.84	0.89	1.49	10.34	12.42	2.01	0.37	0.55	0.42	0.3	0.53	0.31	0.24	0.42	0.31	0.59	0.29	0.25	0.18	0.2	0.27	0.16	0.16	0.13	0.17	0.21	0.1	0.19
S000002564	YDR157W	None	597	N	N	N	N	N	N	N	N	0.26	1.6	0.91	1.04	1.36	6.9	6.76	3.43	0.41	0.6	0.48	0.4	0.53	0.24	0.44	0.46	0.5	0.5	0.22	0.25	0.22	0.47	0.21	0.32	0.24	0.22	0.15	0.14	0.29	0.12
S000002568	YDR161W	None	1318	N	N	N	N	N	N	N	N	0.04	0.16	0.22	0.2	0.25	0.35	0.46	0.95	0.96	1.15	0.9	1.58	1.53	3.18	9.23	4.41	0.45	0.12	0.02	0.09	0.05	0.07	0.05	0.06	0.05	0.05	0.03	0.03	0.04	0.03
S000002569	YDR162C	NBP2	1160	N	N	N	N	N	N	N	N	0.11	0.38	0.44	0.36	0.78	1.24	1.5	1.72	2.04	2.79	2.56	4.07	12.06	9.3	1.43	0.44	0.58	0.7	0.68	0.13	0.2	0.12	0.4	0.34	0.1	0.1	0.24	0.15	0.33	0.41
S000002570	YDR163W	CWC15	789	N	N	N	N	N	N	N	N	0.16	0.59	0.62	0.85	0.61	1.73	1.85	5.39	6.03	5.92	1.13	0.57	1.01	1.03	0.83	0.65	0.9	0.59	0.52	0.35	0.41	0.36	0.55	0.52	0.27	0.16	0.34	0.37	0.35	0.44
S000002571	YDR164C	SEC1	2491	N	N	N	N	N	N	N	N	0.06	0.19	0.18	0.24	0.34	0.45	0.77	0.66	0.75	0.77	0.67	0.77	1.06	1.63	1.11	1.17	1.14	1.25	1.24	1.22	1.23	1.34	9.8	2.94	0.47	0.13	0.11	0.14	0.12	0.17
S000002572	YDR165W	TRM82	1591	N	N	N	N	N	N	N	N	0.07	0.18	0.15	0.22	0.24	0.24	0.44	0.61	0.91	1.34	1.02	1.06	0.84	1.48	1.02	2.05	8.36	5.34	0.77	0.27	0.23	0.17	0.28	0.18	0.15	0.12	0.11	0.11	0.12	0.18
S000002573	YDR166C	SEC5	3403	N	N	N	N	N	N	Y	N	0.09	0.21	0.23	0.25	0.47	0.51	0.66	0.68	0.81	0.99	0.83	1.04	0.96	1.48	0.71	1.42	1.19	1.15	1.75	1.08	1.09	0.86	1.33	0.89	0.88	0.97	5.44	2.13	0.68	0.4
S000002574	YDR167W	TAF10	822	N	N	N	N	N	N	N	N	0.13	0.64	0.71	1.11	1.09	1.9	2.66	4.22	13.48	13.16	1.66	0.28	0.64	0.46	0.44	0.33	0.6	0.36	0.28	0.25	0.21	0.22	0.31	0.23	0.16	0.1	0.18	0.22	0.18	0.24
S000002575	YDR168W	CDC37	1749	N	N	N	N	N	N	N	N	0.06	0.22	0.25	0.3	0.56	0.59	0.7	0.59	0.68	0.89	0.89	1.25	1.71	1.6	1.26	1.08	1.02	3.2	3.2	1.27	1.05	0.75	1.11	1.86	1.11	0.17	0.12	0.09	0.14	0.08
S000002576	YDR169C	STB3	2419	N	N	N	N	N	N	N	N	0.03	0.16	0.13	0.12	0.19	0.22	0.66	0.41	0.81	0.83	0.7	0.89	0.93	1.34	1.1	1.58	0.92	1.16	1.5	1.74	3.23	3.45	7.53	1.26	0.42	0.28	0.33	0.32	0.51	0.37
S000002578	YDR171W	HSP42	1318	N	N	N	N	N	N	N	N	0.06	0.26	0.28	0.27	0.44	0.61	1.06	1.43	1.36	1.6	1.82	2.17	2.02	6.53	22.15	3.78	0.27	0.13	0.07	0.04	0.06	0.05	0.05	0.03	0.05	0.03	0.03	0.05	0.05	0.04
S000002579	YDR172W	SUP35	2264	Y	N	N	N	N	N	N	N	0.06	0.17	0.19	0.21	0.28	0.41	0.56	0.59	0.71	0.85	0.78	1.11	2.11	2.33	1.6	1.39	1.51	1.88	1.73	1.47	4.37	19.38	1.99	0.2	0.08	0.06	0.07	0.08	0.06	0.08
S000002580	YDR173C	ARG82	1346	N	N	N	N	N	N	N	N	0.11	0.36	0.34	0.46	0.48	1.04	1.25	2.3	1.04	1.53	1.74	1.62	1.6	2.33	7.77	4.49	0.54	0.3	0.16	0.23	0.2	0.47	0.32	0.27	0.12	0.11	0.09	0.09	0.13	0.08
S000002581	YDR174W	HMO1	1001	N	N	N	N	N	N	N	N	0.11	0.31	0.3	0.46	0.83	1.37	1.54	1.65	2.04	3.4	12.3	13.76	4.19	0.43	0.09	0.11	0.06	0.09	0.07	0.04	0.04	0.03	0.04	0.04	0.03	0.02	0.03	0.04	0.04	0.07
S000002582	YDR175C	RSM24	1228	Y	Y	N	N	N	N	N	N	0.07	0.25	0.29	0.3	0.52	0.92	1.1	1.51	1.69	2.03	2.03	2.8	4.5	16.98	7.73	0.62	0.5	0.52	0.16	0.14	0.11	0.09	0.15	0.07	0.1	0.06	0.06	0.1	0.08	0.13
S000002583	YDR176W	NGG1	2402	N	N	N	N	N	N	N	N	0.08	0.3	0.25	0.28	0.37	0.58	0.83	0.76	0.84	0.89	1.13	1.16	1.97	1.52	1.31	1.25	1.06	1.16	1.74	1.34	1.23	4.49	5.8	1.28	0.3	0.14	0.17	0.16	0.16	0.27
S000002584	YDR177W	UBC1	964	N	N	N	N	N	N	N	N	0.08	0.27	0.41	0.64	0.7	1.24	1.89	2.44	2.09	7.3	14.36	5.17	0.7	0.15	0.12	0.18	0.13	0.17	0.09	0.07	0.06	0.14	0.07	0.1	0.07	0.06	0.06	0.05	0.05	0.05
S000002585	YDR178W	SDH4	955	N	N	Y	N	N	N	N	N	0.07	0.26	0.37	0.58	0.95	1.39	1.89	1.78	2.23	6.57	15.67	6.22	0.68	0.16	0.12	0.1	0.09	0.1	0.11	0.06	0.06	0.06	0.06	0.06	0.05	0.04	0.04	0.05	0.05	0.08
S000002586	YDR179C	CSN9	746	N	N	N	N	N	N	N	N	0.17	0.63	0.58	0.66	0.91	1.59	2.73	5.7	7.69	3.36	1.6	0.99	1.5	1.19	1.05	1.18	0.93	1.75	0.51	0.73	0.67	1.12	0.74	0.65	0.56	0.33	0.54	0.51	0.48	0.6
S000002587	YDR179W-A	None	1675	N	N	N	N	N	N	N	N	0.15	0.38	0.24	0.42	0.58	0.94	1.82	1.6	1.86	2	1.92	1.72	2.58	2.65	2.01	1.85	2.72	6.08	2.95	0.68	0.48	0.49	0.43	0.45	0.24	0.19	0.3	0.45	0.47	0.55
S000002588	YDR180W	SCC2	987	N	N	N	N	N	N	N	N	0.11	0.31	0.39	0.4	0.58	0.83	0.87	0.95	1.07	1.48	3.29	2.69	0.91	1	0.59	0.51	0.58	0.57	0.66	0.59	0.56	0.56	0.5	0.51	0.52	0.46	0.36	0.54	0.53	0.36
S000002589	YDR181C	SAS4	1794	N	N	N	N	N	N	N	N	0.09	0.33	0.22	0.38	0.66	0.75	2.1	1.53	1.53	1.44	1.77	1.52	2.06	1.78	1.68	1.74	1.38	3.78	7.94	2.24	0.41	0.63	0.49	0.31	0.24	0.14	0.29	0.32	0.29	0.38
S000002590	YDR182W	CDC1	1696	N	N	N	N	N	N	N	N	0.07	0.2	0.2	0.22	0.48	0.39	0.61	0.71	1.06	1.4	0.95	1.72	0.83	1.7	1.11	1.67	3.34	10.9	3.72	0.56	0.2	0.1	0.18	0.15	0.08	0.07	0.08	0.08	0.12	0.13
S000002591	YDR183W	PLP1	911	N	N	N	N	N	N	N	N	0.17	0.56	0.51	0.7	1.05	1.71	3.19	2.98	3.14	7.97	8.13	2.17	2.17	1.25	1.06	1.07	0.82	1.07	0.44	0.55	0.57	1.15	0.67	0.6	0.44	0.26	0.56	0.53	0.48	0.65
S000002592	YDR184C	ATC1	1300	N	N	N	N	N	N	N	N	0.08	0.28	0.2	0.21	0.35	0.5	0.87	1	1.15	1.11	1.21	1.32	1.71	5.77	7.67	2.78	0.54	0.41	0.45	0.23	0.22	0.34	0.42	0.23	0.1	0.09	0.12	0.18	0.19	0.24
S000002593	YDR185C	UPS3	937	N	N	N	N	N	N	N	N	0.14	0.46	0.66	0.81	1.08	2.04	3.96	3.55	4.06	9.13	9.6	4.87	1.24	1.04	0.39	0.53	0.63	0.48	0.68	0.33	0.35	1.08	0.6	0.44	0.25	0.25	0.21	0.27	0.46	0.58
S000002594	YDR186C	None	2956	N	Y	N	N	N	N	N	N	0.07	0.14	0.18	0.18	0.19	0.53	0.43	0.64	0.51	0.55	0.69	0.7	0.62	0.9	0.69	1.21	1.25	1	1.23	0.89	1.05	1.12	1.06	1.24	4.11	3.27	1.04	0.22	0.25	0.12
S000002596	YDR188W	CCT6	1706	N	N	N	N	N	N	N	N	0.07	0.21	0.24	0.3	0.3	0.56	0.78	0.97	0.84	1.61	1.88	1.82	2.31	2.27	1.92	1.66	3.28	15.69	5.4	0.7	0.18	0.16	0.06	0.06	0.05	0.03	0.03	0.03	0.02	0.02
S000002598	YDR190C	RVB1	1582	N	N	N	N	N	N	N	N	0.08	0.24	0.3	0.24	0.23	0.36	0.5	0.59	0.63	0.96	1.39	1.13	1.11	1.39	0.73	1.74	13.73	4.55	2.03	0.33	0.35	0.17	0.39	0.43	0.2	0.2	0.12	0.18	0.39	0.22
S000002599	YDR191W	HST4	1327	N	N	N	N	N	N	N	N	0.1	0.36	0.35	0.42	0.49	1.06	1.94	1.82	1.7	1.77	1.88	2.1	3.2	3.77	13.27	4.43	1.17	0.9	0.55	0.61	0.55	0.64	0.65	0.4	0.47	0.34	0.48	0.44	0.29	0.5
S000002600	YDR192C	NUP42	1490	N	N	N	N	N	N	N	N	0.09	0.22	0.25	0.27	0.33	0.57	0.83	0.92	1.47	1.16	1.29	1.4	1.39	1.74	1.42	5.41	5.71	1.06	0.63	0.33	0.2	0.22	0.27	0.38	0.15	0.14	0.16	0.16	0.29	0.24
S000002602	YDR194C	MSS116	2308	Y	N	N	N	N	N	N	N	0.05	0.14	0.11	0.17	0.16	0.34	0.41	0.49	0.54	0.81	0.64	0.65	0.99	1.56	0.75	0.97	0.99	0.87	1.24	1.15	1.52	12.8	3.73	0.52	0.07	0.06	0.06	0.06	0.08	0.09
S000002603	YDR195W	REF2	2053	N	N	N	N	N	N	N	N	0.11	0.38	0.32	0.42	0.6	0.92	1.54	2.02	1.22	1.21	1.36	1.54	1.59	2.27	2.46	1.75	0.84	0.89	1.15	5.38	3.99	0.71	0.19	0.19	0.17	0.14	0.19	0.19	0.27	0.25
S000002604	YDR196C	CAB5	979	N	N	N	N	N	N	N	N	0.1	0.22	0.35	0.46	0.7	1.12	0.94	1.53	1.32	3.95	14.66	7.23	0.94	0.31	0.15	0.27	0.19	0.13	0.23	0.09	0.12	0.1	0.24	0.09	0.07	0.05	0.04	0.06	0.12	0.11
S000002605	YDR197W	CBS2	1405	Y	Y	N	N	N	N	N	N	0.08	0.22	0.23	0.32	0.51	0.86	1.77	1.62	2.13	1.98	2.01	2.08	1.91	2.62	5.09	8.59	2.03	0.65	0.24	0.18	0.19	0.39	0.18	0.18	0.13	0.14	0.19	0.2	0.22	0.22
S000002606	YDR198C	RKM2	1703	N	N	N	N	N	N	N	N	0.08	0.32	0.22	0.21	0.39	0.62	1.4	1.36	1.69	2.11	2.07	1.42	1.7	2.31	1.92	1.8	3.91	5.55	4.22	1	0.32	0.26	0.31	0.22	0.16	0.1	0.19	0.22	0.22	0.35
S000002608	YDR200C	VPS64	2231	N	N	N	N	N	N	N	N	0.09	0.22	0.23	0.29	0.35	0.48	1.07	0.93	0.83	0.64	0.87	1.07	1.55	1.5	0.91	1.27	1.17	0.86	1.2	1.12	5.43	8.24	0.92	0.23	0.12	0.15	0.1	0.15	0.21	0.3
S000002609	YDR201W	SPC19	712	N	N	N	N	N	N	N	N	0.08	0.33	0.56	0.64	0.77	1.24	2.78	8.27	5.87	4.03	0.91	0.2	0.14	0.4	0.21	0.11	0.23	0.2	0.34	0.13	0.09	0.1	0.12	0.17	0.05	0.06	0.03	0.04	0.14	0.28
S000002610	YDR202C	RAV2	1282	N	N	N	N	N	N	N	N	0.08	0.29	0.32	0.32	0.54	0.65	1.52	1.46	1.81	2.16	1.52	1.63	1.83	10.45	11.58	1.4	0.3	0.41	0.16	0.2	0.21	0.15	0.17	0.09	0.11	0.09	0.07	0.14	0.12	0.19
S000002612	YDR204W	COQ4	1158	N	N	N	N	N	N	N	N	0.07	0.27	0.26	0.36	0.34	1.03	1.7	1.68	1.4	2.17	2.27	2.79	16.34	10.57	0.82	0.29	0.24	0.42	0.14	0.09	0.09	0.19	0.11	0.13	0.08	0.09	0.06	0.06	0.05	0.08
S000002614	YDR206W	EBS1	3333	Y	N	N	N	N	N	N	N	0.08	0.15	0.21	0.19	0.45	0.5	0.6	0.58	0.67	0.62	0.73	1.5	0.92	1.29	1.03	0.82	1.36	1.42	1.02	1.02	1.31	1.16	1.16	1.46	1.79	2.34	8.42	1.22	0.34	0.26
S000002615	YDR207C	UME6	2893	N	N	N	N	N	N	N	N	0.05	0.16	0.19	0.24	0.31	0.45	0.62	0.59	0.63	0.93	0.92	0.8	0.9	1.1	0.98	1.17	1.08	1.2	1.19	1.38	1.43	1.29	1.41	1.26	9.13	2.08	0.46	0.21	0.12	0.15
S000002616	YDR208W	MSS4	2780	N	N	N	N	N	N	N	N	0.05	0.17	0.16	0.2	0.19	0.36	0.44	0.59	0.44	0.52	0.6	0.67	0.7	0.99	1.05	1	1.12	1.03	1.17	1.2	1.18	1.32	1.34	5.37	6.59	0.89	0.15	0.08	0.14	0.08
S000002617	YDR209C	None	718	N	N	N	N	N	N	N	N	0.13	0.59	0.66	1.42	2.7	2.76	5.08	13.29	8.23	1.68	0.34	0.11	0.21	0.22	0.14	0.09	0.1	0.13	0.11	0.06	0.06	0.15	0.08	0.08	0.05	0.04	0.05	0.03	0.07	0.14
S000002619	YDR211W	GCD6	2464	Y	N	N	N	N	N	N	N	0.05	0.14	0.13	0.14	0.24	0.24	0.41	0.43	0.64	0.64	0.5	0.75	0.58	1.51	0.72	1.13	0.97	1.49	1.28	1.29	2.5	2.13	13.9	1.58	0.24	0.1	0.1	0.07	0.07	0.08
S000002620	YDR212W	TCP1	1832	N	N	N	N	N	N	N	N	0.07	0.2	0.21	0.23	0.37	0.6	0.58	0.78	0.93	1.19	1.7	1.73	1.71	2.25	1.61	1.91	1.48	3.23	17.57	3.29	0.26	0.08	0.05	0.04	0.03	0.02	0.03	0.03	0.04	0.04
S000002621	YDR213W	UPC2	3156	N	N	N	N	N	N	N	N	0.08	0.11	0.3	0.15	0.4	0.31	0.36	0.38	0.61	0.51	0.45	1.11	0.75	1.11	0.74	1.55	1.34	1.63	1.44	1.3	2.06	1.23	3.35	2.15	1.59	4.33	2.75	0.3	0.13	0.13
S000002622	YDR214W	AHA1	1285	N	N	N	N	N	N	N	N	0.08	0.31	0.25	0.34	0.49	0.85	1.46	2.35	2.12	2.32	2.16	2.52	3.79	12.81	15.74	2.58	0.25	0.2	0.19	0.2	0.14	0.13	0.11	0.09	0.09	0.06	0.08	0.08	0.07	0.1
S000002623	YDR215C	None	635	N	N	N	N	N	N	N	N	0.2	0.58	0.55	0.36	0.8	1.26	2.34	1.47	2.04	1.77	0.75	1.33	1.61	1.53	0.86	1.84	1.38	1.55	1.79	1.84	2.24	1.38	2.07	1.55	1.02	0.8	0.88	0.7	0.79	0.68
S000002624	YDR216W	ADR1	2161	N	N	N	N	N	N	N	N	0.08	0.25	0.33	0.24	0.53	0.51	0.82	0.77	0.76	0.91	0.96	1.04	1.18	1.96	1.1	1.24	1.47	1.29	1.5	1.38	2.78	2.26	0.99	0.84	0.61	0.79	0.86	0.8	0.84	0.68
S000002625	YDR217C	RAD9	4232	N	N	N	N	N	N	N	N	0.11	0.39	0.36	0.32	0.62	1.01	1.84	1.06	1.54	1.23	1.17	1.45	1.23	1.63	1.03	2.12	1.23	1.23	1.39	1.27	1.95	1.28	2.04	1.25	1.1	0.98	1.39	1.03	1.15	2.83
S000002627	YDR219C	MFB1	1984	N	N	N	N	N	N	N	N	0.04	0.24	0.26	0.21	0.48	0.62	1.34	1.12	1.16	1.05	1.03	1.5	1.69	1.93	1.28	1.59	1.17	1.44	1.55	10.28	6.91	1.13	0.28	0.22	0.13	0.12	0.15	0.18	0.13	0.16
S000002629	YDR221W	GTB1	2666	N	N	N	N	N	N	N	N	0.06	0.26	0.22	0.22	0.46	0.54	0.99	1	1	1.01	0.99	1.23	1.16	1.57	1.02	1.39	0.94	1.29	1.25	1.47	2.48	4.47	2.59	5.83	2.02	0.4	0.3	0.3	0.22	0.68
S000002630	YDR222W	None	1558	N	N	N	N	N	N	N	N	0.06	0.26	0.28	0.35	0.49	0.63	0.81	1.02	1.41	1.79	1.87	1.61	1.83	2.81	2.69	4.21	11.64	3.38	1.08	0.53	0.51	0.53	0.38	0.27	0.48	0.3	0.38	0.33	0.25	0.74
S000002631	YDR223W	CRF1	1594	N	N	N	N	N	N	N	N	0.11	0.29	0.36	0.33	0.48	0.71	0.81	0.83	1.06	1.26	1.31	1.26	1.57	1.52	1.3	1.25	2	1.77	0.82	0.67	0.68	0.69	0.66	0.58	0.63	0.58	0.53	0.34	0.23	0.31
S000002632	YDR224C	HTB1	680	N	N	N	N	N	N	N	N	0.19	0.92	0.8	0.99	1.19	4.04	14.02	21.11	2.57	0.58	0.1	0.05	0.03	0.03	0.02	0.02	0.03	0.02	0.02	0.02	0.01	0.02	0.01	0.02	0.02	0.02	0.02	0.01	0.02	0.01
S000002633	YDR225W	HTA1	688	N	N	N	N	N	N	N	Y	0.2	1.22	0.75	0.96	1.41	3.82	13.5	37.56	5.47	0.37	0.09	0.04	0.04	0.04	0.02	0.03	0.02	0.02	0.02	0.02	0.02	0.03	0.02	0.02	0.02	0.02	0.01	0.01	0.02	0.01
S000002634	YDR226W	ADK1	882	N	N	N	N	N	N	N	N	0.11	0.44	0.67	1.11	1.3	1.88	2.83	2.98	6.84	40.07	19.02	0.81	0.16	0.08	0.05	0.03	0.04	0.02	0.03	0.02	0.03	0.03	0.02	0.02	0.02	0.02	0.02	0.02	0.03	0.03
S000002636	YDR228C	PCF11	2265	N	N	N	N	N	N	N	N	0.06	0.15	0.2	0.21	0.33	0.39	0.54	0.55	0.61	0.53	0.61	0.93	1.02	1.16	0.73	1.05	0.88	1.09	0.96	0.91	1.87	6.33	0.91	0.38	0.49	0.19	0.11	0.1	0.14	0.17
S000002637	YDR229W	IVY1	1588	N	N	N	N	N	N	N	N	0.08	0.24	0.27	0.3	0.43	0.64	1.09	1.28	1.24	1.65	1.85	1.26	1.08	1.82	1	1.29	7.55	4.24	0.76	0.22	0.22	0.24	0.11	0.14	0.08	0.1	0.06	0.08	0.41	0.18
S000002638	YDR230W	None	811	N	N	N	N	N	N	N	N	0.21	1	0.9	1	1.2	1.85	2.76	5.4	9.51	8.32	2.55	0.64	0.8	0.67	0.43	0.54	0.62	0.52	0.52	0.3	0.28	0.31	0.26	0.29	0.16	0.12	0.18	0.3	0.26	0.39
S000002639	YDR231C	COX20	799	N	N	N	N	N	N	N	N	0.17	0.76	0.84	0.97	1.2	1.78	2.74	6.72	12.04	10.49	2.81	0.58	0.59	0.45	0.36	0.48	0.37	0.41	0.25	0.16	0.18	0.26	0.32	0.26	0.14	0.08	0.13	0.2	0.14	0.21
S000002640	YDR232W	HEM1	1995	N	N	N	N	N	N	N	N	0.03	0.08	0.12	0.12	0.2	0.35	0.33	0.54	0.69	0.87	1.28	1.34	1.07	1.71	1.4	1.38	1.88	2.39	2.83	9.21	3.19	0.34	0.17	0.1	0.03	0.05	0.02	0.02	0.09	0.06
S000002641	YDR233C	RTN1	1225	N	N	N	N	N	N	N	N	0.03	0.16	0.14	0.19	0.28	0.78	1.49	2.31	1.11	1.44	2.04	1.45	2.54	16.9	3.54	0.18	0.04	0.03	0.04	0.02	0.02	0.02	0.02	0.02	0.01	0.01	0.01	0.01	0.02	0.02
S000002642	YDR234W	LYS4	2153	N	N	N	N	N	N	N	N	0.06	0.14	0.15	0.18	0.28	0.37	0.49	0.77	0.53	0.49	0.87	1.24	1.69	1.69	1.05	1.25	1.34	1.33	2.47	2.77	7.74	4.41	0.63	0.1	0.06	0.07	0.05	0.06	0.1	0.08
S000002643	YDR235W	PRP42	1939	N	N	N	N	N	N	N	N	0.05	0.18	0.2	0.23	0.28	0.51	0.58	0.56	0.59	0.89	1.18	1.22	1.1	1.48	1.21	1.18	1.65	1.41	4.68	7.71	1.13	0.2	0.22	0.09	0.1	0.07	0.14	0.15	0.06	0.15
S000002644	YDR236C	FMN1	860	N	N	N	N	N	N	N	N	0.06	0.25	0.49	0.49	0.6	0.85	1.02	1.74	3.13	9.11	2.38	0.75	0.45	1.06	1.02	0.29	0.23	0.21	0.27	0.28	0.09	0.14	0.09	0.11	0.07	0.05	0.03	0.04	0.04	0.03
S000002645	YDR237W	MRPL7	1224	Y	Y	N	N	N	N	N	N	0.14	0.36	0.3	0.22	0.34	0.67	0.66	0.88	0.75	1.07	0.87	1.73	2.45	9.97	2.88	0.53	0.11	0.1	0.3	0.28	0.18	0.05	0.28	0.22	0.07	0.11	0.11	0.09	0.08	0.13
S000002646	YDR238C	SEC26	3315	N	N	N	N	N	N	N	N	0.04	0.14	0.55	0.16	0.25	0.31	0.42	0.45	0.4	0.6	0.6	0.67	0.71	0.97	0.83	0.72	1.21	0.92	1.02	1.16	1.37	1.3	1.54	1.1	1.81	5.39	14.41	1.59	0.17	0.08
S000002647	YDR239C	None	2516	N	Y	N	N	N	N	Y	N	0.07	0.24	0.24	0.33	0.35	0.67	1.07	0.85	1.01	0.97	1.36	1.7	2.34	1.56	1.55	1.76	1.33	1.33	1.07	1.6	1.2	1.1	7.07	2.75	0.75	0.2	0.27	0.23	0.19	0.39
S000002648	YDR240C	SNU56	1634	N	N	N	N	N	N	N	N	0.11	0.31	0.26	0.41	0.32	0.75	1.78	1.89	1.16	1.27	1.57	1.31	1.75	1.98	1.69	1.57	6.43	7.72	1.3	0.28	0.19	0.45	0.25	0.28	0.15	0.2	0.15	0.15	0.24	0.32
S000002650	YDR242W	AMD2	1932	N	N	N	N	N	N	Y	N	0.09	0.28	0.22	0.24	0.35	0.53	0.71	0.6	0.87	0.97	1.26	1.45	1.13	1.58	1.22	1.06	1.56	1.41	3.39	4.01	1.61	0.76	1.24	0.87	0.6	0.55	0.96	0.84	0.9	0.57
S000002651	YDR243C	PRP28	1897	N	N	N	N	N	N	N	N	0.15	0.39	0.38	0.29	0.62	0.57	1.38	0.89	1.03	0.81	0.89	1.09	1.12	1.14	0.91	1.29	0.88	1.22	3.48	3.48	1.46	0.87	1.08	0.83	0.59	0.58	0.9	1.05	0.79	0.48
S000002652	YDR244W	PEX5	2100	N	N	N	N	N	N	N	N	0.06	0.14	0.24	0.18	0.28	0.44	0.6	0.88	0.58	0.87	0.86	1.13	1.17	1.68	1.28	0.99	1.04	0.71	1.36	3.19	6.27	1.58	0.42	0.12	0.13	0.09	0.13	0.11	0.53	0.11
S000002653	YDR245W	MNN10	1459	N	N	N	N	N	N	N	N	0.04	0.1	0.15	0.18	0.23	0.35	0.79	0.95	0.97	1.36	1.28	1.09	1.35	1.8	1.31	7.52	3.8	0.3	0.12	0.05	0.03	0.06	0.03	0.05	0.02	0.03	0.02	0.03	0.09	0.06
S000002654	YDR246W	TRS23	954	N	N	N	N	N	N	N	N	0.14	0.54	0.52	0.76	0.9	1.6	2.18	2.91	2.49	6.83	11.54	5.7	1.23	0.88	0.83	0.8	1	0.64	0.39	0.33	0.29	0.44	0.39	0.39	0.22	0.17	0.32	0.39	0.36	0.42
S000002655	YDR247W	VHS1	2271	N	N	N	N	N	N	N	N	0.03	0.09	0.13	0.13	0.23	0.31	0.42	0.68	0.49	0.8	0.75	0.93	0.69	1.39	1.29	0.88	1.08	1	1.33	1.85	2.87	6.05	2.43	0.34	0.14	0.07	0.05	0.05	0.1	0.05
S000002656	YDR248C	None	853	N	N	N	N	N	N	N	N	0.12	0.42	0.52	0.55	0.63	0.81	1.12	1.59	4.05	5.17	1.28	0.93	0.71	0.65	0.42	0.43	0.44	0.37	0.65	0.62	0.38	0.41	0.36	0.29	0.2	0.17	0.15	0.2	0.46	0.29
S000002657	YDR249C	None	1406	N	N	N	N	N	N	N	N	0.09	0.21	0.27	0.31	0.38	0.6	1.58	1.67	1.47	1.22	1.31	1.28	1.04	2.47	3.3	3.44	2.09	1.7	0.83	0.35	0.31	0.46	0.25	0.32	0.21	0.18	0.14	0.22	0.29	0.45
S000002659	YDR251W	PAM1	3241	N	N	N	N	N	N	N	N	0.03	0.07	0.11	0.16	0.18	0.35	0.5	0.49	0.64	0.6	0.61	0.69	0.6	1.16	0.77	1.72	1.22	1.08	0.87	1.1	1.02	1.12	1.04	0.91	1.08	4.18	4.1	0.46	0.1	0.13
S000002660	YDR252W	BTT1	1217	N	N	N	N	N	N	N	N	0.12	0.3	0.33	0.39	0.61	0.92	1.81	2.87	1.67	2.31	1.72	1.78	3.45	7.17	3.16	1.52	1.97	0.79	0.69	0.42	0.37	0.84	0.68	0.44	0.27	0.27	0.21	0.37	0.45	0.46
S000002661	YDR253C	MET32	1238	N	N	N	N	N	N	N	N	0.11	0.31	0.37	0.46	0.7	1.31	2.46	2.05	2.61	2.24	3.01	3.06	2.17	5.94	3.71	1.82	1.51	0.8	0.58	0.31	0.4	0.95	0.35	0.44	0.28	0.27	0.34	0.29	0.29	0.37
S000002662	YDR254W	CHL4	2127	N	N	N	N	N	N	N	N	0.12	0.42	0.41	0.49	0.64	0.82	1.25	1.29	1.12	0.93	1.5	1.41	1.47	2.04	1.32	1.69	1.49	1.67	1.92	2.2	6.44	2.82	2.82	1.4	0.48	0.17	0.1	0.14	0.21	0.2
S000002663	YDR255C	RMD5	1709	N	N	N	N	Y	N	N	N	0.07	0.26	0.25	0.29	0.39	0.71	1.09	0.79	1.28	1	0.99	1.39	1.14	1.57	1.36	1.45	1.03	3.62	1.86	1.25	2.58	1.84	1.87	1.74	0.7	0.16	0.17	0.13	0.11	0.16
S000002664	YDR256C	CTA1	1673	N	N	N	N	N	N	N	N	0.14	0.48	0.33	0.38	0.62	0.82	2.32	1.88	1.83	1.76	2.25	1.77	2.2	2.79	2.45	2.62	3.33	6.24	2.3	0.7	0.55	0.77	0.75	0.39	0.39	0.32	0.46	0.64	0.45	0.46
S000002666	YDR258C	HSP78	2643	Y	N	N	N	N	N	N	N	0.04	0.09	0.18	0.2	0.23	0.27	0.38	1.15	0.36	0.54	0.55	0.56	0.73	1.14	1.03	0.77	0.82	0.89	0.96	1.07	0.6	0.77	2.22	7.85	0.94	0.16	0.06	0.04	0.05	0.02
S000002670	YDR262W	None	1184	N	N	N	N	N	N	N	N	0.05	0.08	0.17	0.18	0.22	0.63	0.69	0.95	0.86	1.21	0.92	3.29	5.39	4.99	0.65	0.37	0.23	0.28	0.17	0.15	0.06	0.05	0.09	0.06	0.05	0.04	0.04	0.07	0.17	0.08
S000002672	YDR264C	AKR1	2640	N	N	N	N	N	N	N	N	0.04	0.13	0.18	0.16	0.29	0.34	0.61	0.49	0.49	0.45	0.65	0.65	0.65	1.19	1.33	0.78	1.1	1.04	1.74	1.34	1.21	1.26	3.91	10	1.88	0.38	0.23	0.15	0.27	0.43
S000002674	YDR266C	HEL2	2433	N	Y	N	N	N	N	N	N	0.04	0.09	0.2	0.17	0.21	0.27	0.48	0.59	0.46	0.52	0.51	0.7	0.64	1.46	1.05	0.84	0.91	1.2	1.21	0.87	1.33	4.33	6.88	0.94	0.25	0.19	0.15	0.15	0.24	0.09
S000002675	YDR267C	CIA1	1254	N	N	N	N	N	N	N	N	0.08	0.23	0.24	0.33	0.46	0.72	1.4	1.58	1.8	2.33	2.52	2.84	3.61	10.84	8.47	2.7	1.05	0.26	0.15	0.08	0.11	0.09	0.13	0.09	0.08	0.08	0.1	0.13	0.16	0.15
S000002676	YDR268W	MSW1	1325	Y	N	N	N	N	N	N	N	0.1	0.3	0.31	0.41	0.53	0.82	1.44	1.77	2.13	2.53	1.88	2.6	1.97	3.7	9.87	5.07	1.24	0.62	0.25	0.14	0.15	0.14	0.16	0.14	0.1	0.1	0.13	0.12	0.21	0.24
S000002679	YDR271C	None	650	N	N	N	N	N	N	N	N	0.35	1.01	0.71	0.93	1.24	1.53	2.79	2.39	2.43	1.85	1.82	1.28	1.91	1.85	1.45	1.29	1.46	1.14	1.04	0.79	1.04	0.88	1.14	0.77	0.84	1.33	3.42	0.62	0.54	0.64
S000002680	YDR272W	GLO2	1037	N	N	N	N	N	N	N	N	0.14	0.29	0.36	0.37	0.65	1.2	1.1	1.17	1.41	1.73	3.47	16.68	7.43	1.08	0.31	0.27	0.22	0.2	0.64	0.35	0.27	0.16	0.76	0.29	0.12	0.14	0.14	0.11	0.24	0.26
S000002682	YDR274C	None	683	N	N	N	N	N	N	N	N	0.2	0.56	0.57	0.51	0.87	1.45	2.19	4.57	2.2	0.9	1.26	0.63	1.18	1.12	0.85	1.08	2.05	4.45	1.97	0.74	0.25	0.4	0.58	0.21	0.12	0.2	0.14	0.22	0.76	0.75
S000002683	YDR275W	BSC2	1114	N	N	N	N	N	N	N	N	0.08	0.26	0.25	0.35	0.43	1.52	1.51	1.7	1.64	2.27	3.2	6.63	8.12	5.12	1.53	0.9	1.23	2.25	0.68	0.18	0.14	0.15	0.11	0.16	0.14	0.12	0.11	0.11	0.08	0.13
S000002684	YDR276C	PMP3	543	N	N	N	N	N	N	N	N	0.23	0.71	0.95	3.28	6.74	7.94	1.82	0.5	0.19	0.2	0.1	0.06	0.06	0.05	0.04	0.04	0.05	0.04	0.04	0.04	0.03	0.04	0.03	0.05	0.03	0.02	0.03	0.02	0.02	0.02
S000002685	YDR277C	MTH1	1776	N	N	N	N	N	N	N	N	0.08	0.19	0.25	0.29	0.33	0.54	0.73	0.83	0.88	1.09	1.34	1.51	1.21	1.71	1.21	1.49	1.59	7.4	6.05	0.71	0.29	0.22	0.34	0.33	0.12	0.07	0.06	0.09	0.12	0.16
S000002687	YDR279W	RNH202	1328	N	N	N	N	N	N	N	N	0.16	0.24	0.23	0.3	0.46	0.54	0.99	1.26	1.34	1.51	1.24	1.44	1.42	3.79	7.24	4.26	0.82	0.31	0.37	0.17	0.27	0.25	0.38	0.72	0.26	0.11	0.12	0.16	0.21	0.26
S000002688	YDR280W	RRP45	1255	N	N	N	N	N	N	N	N	0.04	0.15	0.24	0.25	0.34	0.86	0.71	1.14	1.17	1.28	1.38	1.65	2.53	11.62	5.74	0.63	0.22	0.13	0.14	0.13	0.07	0.11	0.12	0.35	0.13	0.05	0.05	0.03	0.02	0.03
S000002689	YDR281C	PHM6	677	N	N	N	N	N	N	N	N	0.19	0.4	0.55	0.59	1.19	3.26	3.78	3.57	2.45	0.33	0.09	0.08	0.18	0.19	0.13	0.07	0.09	0.08	0.2	0.04	0.08	0.06	0.09	0.14	0.05	0.03	0.05	0.07	0.15	0.19
S000002695	YDR287W	INM2	1058	N	N	N	N	N	N	N	N	0.08	0.18	0.27	0.32	0.45	1	1.28	1.67	1.17	1.45	1.93	7.05	4.52	3.44	0.93	0.39	0.43	0.31	0.65	0.19	0.27	0.36	0.48	0.23	0.08	0.08	0.09	0.08	0.2	0.21
S000002697	YDR289C	RTT103	1538	N	N	N	N	N	N	N	N	0.09	0.17	0.23	0.23	0.34	0.46	0.83	1.07	1.25	1.32	1.2	1.1	1.09	1.56	0.77	4.25	4.82	1.61	0.91	0.24	0.37	0.2	0.46	0.28	0.14	0.13	0.12	0.15	0.32	0.2
S000002699	YDR291W	HRQ1	3503	N	N	N	N	N	N	N	N	0.1	0.15	0.23	0.26	0.24	0.51	0.98	0.91	0.89	0.84	0.97	0.78	0.79	1.12	0.62	0.93	1.14	0.99	1.18	0.94	1.49	1.01	1.6	1.12	1.02	1.28	3.8	4.08	0.79	0.44
S000002703	YDR295C	HDA2	2491	N	N	N	N	N	N	N	N	0.07	0.12	0.19	0.21	0.29	0.49	0.61	1.25	0.84	0.77	0.76	0.83	0.9	1.81	1.19	1.04	1.01	1.05	1.3	1.22	1.41	1.91	6.81	3.05	0.35	0.16	0.09	0.12	0.28	0.34
S000002705	YDR297W	SUR2	1254	N	N	N	N	N	N	N	N	0.05	0.15	0.2	0.21	0.29	0.53	1.06	1.57	1.16	1.5	1.64	1.7	1.84	10.81	10.5	1.72	0.15	0.06	0.07	0.04	0.03	0.06	0.03	0.03	0.03	0.02	0.02	0.03	0.05	0.04
S000002707	YDR299W	BFR2	1960	N	N	N	N	N	N	N	N	0.04	0.13	0.26	0.26	0.4	0.47	0.73	1.05	0.61	0.87	1.36	1.41	1.02	1.38	1.19	0.92	1.02	1.09	4.05	9.05	1.87	0.32	0.16	0.08	0.07	0.05	0.06	0.06	0.13	0.12
S000002714	YDR306C	None	1718	N	N	N	N	N	N	N	N	0.1	0.4	0.33	0.33	0.47	0.57	0.79	0.9	0.94	1.23	1.23	1.06	1.26	1.37	1.34	1.25	2.14	5.03	3.59	2.38	1.4	0.71	0.73	0.4	0.31	0.24	0.31	0.39	0.43	0.54
S000002715	YDR307W	None	2323	N	N	N	N	N	N	N	N	0.1	0.22	0.17	0.22	0.33	0.51	0.57	0.62	0.72	0.93	0.81	0.7	1.01	1.63	0.98	1.14	0.95	1.03	1.56	1.19	1.73	5.91	3.36	0.46	0.16	0.14	0.16	0.12	0.15	0.2
S000002716	YDR308C	SRB7	712	N	N	N	N	N	N	N	N	0.11	0.68	0.64	0.6	0.86	1.06	2.49	8.02	4.26	1.3	0.63	0.47	0.75	1.19	0.8	0.47	0.49	0.41	1.55	0.93	0.6	0.62	0.57	0.35	0.26	0.25	0.27	0.33	0.32	0.41
S000002717	YDR309C	GIC2	1803	N	N	N	N	N	N	N	N	0.05	0.14	0.12	0.14	0.23	0.33	0.45	0.47	0.68	1.09	1.34	1.17	1.09	1.62	1.13	1.58	1.23	4.31	10.62	2.33	0.27	0.12	0.11	0.07	0.06	0.05	0.05	0.05	0.08	0.08
S000002718	YDR310C	SUM1	3810	N	N	N	N	N	N	N	N	0.09	0.36	0.31	0.31	0.42	0.53	0.94	0.89	0.83	1	0.96	0.91	1.13	1.1	0.97	0.74	0.89	0.92	1.32	1.74	1.19	1.07	1.08	0.81	1	0.99	1.49	2.81	3.38	0.94
S000002719	YDR311W	TFB1	2072	N	N	N	N	N	N	N	N	0.16	0.26	0.26	0.32	0.44	0.58	1.12	0.78	1.01	1.01	0.89	0.89	1.54	1.28	0.86	1.43	1.06	1.15	1.34	1.07	6.99	4.75	1.41	0.52	0.33	0.39	0.39	0.3	0.51	0.58
S000002720	YDR312W	SSF2	1660	N	N	N	N	N	N	N	N	0.1	0.33	0.4	0.37	0.47	0.63	0.84	0.94	0.96	1.38	1.44	1.15	1.36	1.41	1.17	1.27	4.56	7.07	2.44	0.68	0.61	0.22	0.31	0.27	0.19	0.26	0.22	0.25	0.3	0.44
S000002722	YDR314C	RAD34	2363	N	N	N	N	N	N	N	N	0.11	0.31	0.33	0.42	0.51	0.73	1.2	0.87	1.06	1.02	0.94	0.77	1.11	1.36	1.16	0.91	1.06	1.02	1.13	2.36	1.45	3.09	2.92	0.97	0.97	0.7	1.07	3.1	1.31	0.86
S000002723	YDR315C	IPK1	1112	N	N	N	N	N	N	N	N	0.12	0.3	0.29	0.34	0.68	1.15	1.7	1.35	1.7	1.68	1.47	5.7	7.91	3.66	0.47	0.42	0.38	0.32	0.21	0.16	0.25	0.17	0.27	0.22	0.16	0.13	0.2	0.18	0.25	0.31
S000002724	YDR316W	OMS1	1697	N	N	N	N	N	N	N	N	0.1	0.34	0.32	0.3	0.45	0.71	1.06	0.89	1.26	1.54	1.57	1.28	1.69	1.99	2.1	1.49	2.66	8.29	3.4	0.58	0.25	0.27	0.2	0.16	0.2	0.14	0.2	0.18	0.21	0.43
S000002726	YDR318W	MCM21	1339	N	N	N	N	N	N	N	N	0.07	0.25	0.31	0.38	0.51	0.97	1.8	1.97	1.98	2.22	2.29	2.44	3.56	3.89	7.4	5.23	1.77	1.18	1.15	1.02	0.59	0.78	0.32	0.35	0.31	0.21	0.22	0.16	0.12	0.3
S000002727	YDR319C	None	1138	N	N	N	N	N	N	N	N	0.1	0.25	0.26	0.39	0.66	1.29	2.11	1.88	1.79	2.27	2.49	4.97	11.7	7.3	0.97	0.78	0.46	0.49	0.96	0.51	0.34	0.41	0.16	0.18	0.11	0.07	0.11	0.17	0.17	0.28
S000002728	YDR320C	SWA2	2000	N	N	N	N	N	N	N	N	0.11	0.35	0.35	0.5	0.63	0.84	1.13	0.91	0.95	1.1	0.9	1.05	1.46	1.6	1.5	1.16	1.61	1.48	0.94	2.95	1.32	2.36	1.06	1.36	1.04	0.7	0.8	0.49	0.46	0.49
S000002729	YDR321W	ASP1	1264	N	N	N	N	N	N	N	N	0.07	0.17	0.17	0.2	0.32	0.43	2.15	1.21	1.2	1.11	1.43	1.47	2.28	10.64	8.33	1.39	0.22	0.32	0.24	0.07	0.05	0.06	0.04	0.07	0.05	0.03	0.04	0.04	0.05	0.06
S000002730	YDR322W	MRPL35	1311	Y	Y	N	N	N	N	N	N	0.07	0.22	0.21	0.35	0.32	0.64	1.13	1.39	1.32	1.45	1.64	1.64	2.95	5.32	13.11	3.12	0.39	0.39	0.12	0.17	0.14	0.14	0.13	0.14	0.11	0.11	0.11	0.09	0.05	0.15
S000002731	YDR323C	PEP7	1844	N	N	N	N	N	N	N	N	0.14	0.3	0.33	0.39	0.66	0.72	1.53	1.07	1.11	0.88	1.39	1.13	1.59	1.98	1.54	1.32	1.16	1.64	4.4	2.21	0.89	0.54	0.52	0.64	0.41	0.33	0.35	0.42	0.57	0.46
S000002735	YDR327W	None	946	N	N	N	N	N	N	N	N	0.14	0.4	0.58	0.79	1	0.96	1.3	1.36	2.08	6.68	5.94	1.22	0.57	0.23	0.17	0.19	0.17	0.11	0.42	0.16	0.21	0.14	0.43	0.34	0.18	0.24	0.13	0.23	0.33	0.42
S000002736	YDR328C	SKP1	904	N	N	N	N	N	N	N	N	0.06	0.3	0.63	0.62	0.91	1.06	0.99	1.47	2.3	10.07	9.1	1.34	0.31	0.1	0.22	0.12	0.15	0.1	0.14	0.15	0.25	0.11	0.24	0.42	0.21	0.12	0.15	0.08	0.08	0.08
S000002737	YDR329C	PEX3	1468	N	N	N	N	N	N	N	N	0.14	0.35	0.32	0.35	0.58	0.62	1.21	0.79	1.22	1.17	1.33	1.35	1.06	1.43	1.44	10.56	4.63	0.85	0.9	0.27	0.32	0.26	0.53	0.45	0.24	0.28	0.25	0.27	0.59	0.53
S000002739	YDR331W	GPI8	1491	N	N	N	N	N	N	N	N	0.06	0.14	0.17	0.21	0.26	0.45	0.92	1.23	1.41	1.44	1.43	1.29	1.97	2.4	1.92	9.99	5.78	0.76	0.19	0.09	0.05	0.17	0.06	0.08	0.07	0.05	0.05	0.07	0.12	0.15
S000002745	YDR337W	MRPS28	1113	Y	Y	N	N	N	N	N	N	0.11	0.26	0.34	0.4	0.62	1.47	2.03	2.46	1.91	2.15	2.5	7.05	19.24	3.56	0.29	0.28	0.3	0.19	0.19	0.1	0.04	0.2	0.1	0.11	0.08	0.09	0.06	0.1	0.2	0.18
S000002747	YDR339C	FCF1	813	N	N	N	N	N	N	N	N	0.13	0.52	0.7	0.9	0.93	1.52	2.35	5.53	13.53	11.42	1.95	0.19	0.32	0.23	0.1	0.21	0.21	0.21	0.26	0.08	0.04	0.21	0.08	0.1	0.08	0.07	0.06	0.11	0.18	0.24
S000002749	YDR341C	None	2037	Y	N	N	N	N	N	N	N	0.04	0.08	0.14	0.15	0.22	0.29	0.34	0.52	0.44	0.49	0.65	1.07	0.58	0.98	0.55	0.83	0.86	0.95	1.34	8.29	5.52	0.41	0.08	0.09	0.04	0.04	0.05	0.03	0.09	0.06
S000002751	YDR343C	HXT6	2008	N	N	N	N	N	N	N	N	0.04	0.1	0.14	0.13	0.19	0.25	0.28	0.35	0.41	0.42	0.61	1.09	0.93	1.15	0.67	1.12	0.87	0.98	1.43	9.01	2.52	0.22	0.12	0.09	0.04	0.04	0.04	0.05	0.06	0.05
S000002753	YDR345C	HXT3	1969	N	N	N	N	N	N	N	N	0.03	0.14	0.12	0.13	0.21	0.31	0.36	0.48	0.24	0.4	0.7	1.02	0.42	1.06	0.82	0.52	1.06	0.69	3.17	11.08	1.62	0.16	0.1	0.11	0.05	0.06	0.04	0.04	0.04	0.04
S000002755	YDR347W	MRP1	1225	Y	Y	N	N	N	N	N	N	0.05	0.17	0.23	0.29	0.45	1.18	1.93	2.23	1.51	1.87	1.64	1.67	4.36	15.82	4.39	0.25	0.14	0.14	0.23	0.22	0.12	0.13	0.1	0.05	0.06	0.06	0.05	0.07	0.1	0.1
S000002757	YDR349C	YPS7	2046	N	N	N	N	N	N	N	N	0.04	0.1	0.16	0.18	0.29	0.43	0.42	0.77	0.42	0.67	0.85	1.06	0.74	1.59	1.27	0.93	1.08	1.1	1.7	7.37	9.02	1.01	0.18	0.19	0.08	0.06	0.04	0.05	0.09	0.07
S000002761	YDR353W	TRR1	1091	N	N	N	N	N	N	N	N	0.05	0.16	0.16	0.18	0.42	0.87	0.78	1.14	1.01	1.36	1.45	6.43	11.04	6.56	2.78	0.21	0.06	0.05	0.08	0.05	0.06	0.05	0.09	0.13	0.05	0.02	0.02	0.01	0.03	0.05
S000002762	YDR354W	TRP4	1303	N	N	N	N	N	N	Y	N	0.08	0.22	0.24	0.32	0.41	0.57	0.84	1.08	1.54	1.46	1.31	1.81	1.59	4.21	9.33	5.67	0.51	0.11	0.18	0.14	0.15	0.08	0.09	0.13	0.09	0.1	0.1	0.12	0.22	0.19
S000002765	YDR357C	CNL1	648	N	N	N	N	N	N	N	N	0.29	0.93	0.89	2.04	3.48	4.39	5.44	4.71	0.89	0.23	0.17	0.61	0.19	0.21	0.13	0.16	0.18	0.14	0.16	0.13	0.1	0.14	0.22	0.14	0.14	0.1	0.11	0.18	0.18	0.14
S000002766	YDR358W	GGA1	2008	N	N	N	N	N	N	Y	N	0.09	0.29	0.27	0.33	0.39	0.64	1.05	1.12	1.11	1.47	1.46	1.58	1.65	1.48	1.37	2.54	2.13	0.75	0.85	3.91	2.3	0.38	0.32	0.3	0.23	0.26	0.22	0.23	0.38	0.36
S000002769	YDR361C	BCP1	1222	N	N	N	N	N	N	N	N	0.07	0.18	0.19	0.29	0.47	0.78	0.93	1.19	1.2	1.25	1.1	2.82	2.74	8.42	2.5	0.35	0.11	0.11	0.1	0.1	0.11	0.09	0.2	0.16	0.12	0.07	0.07	0.08	0.14	0.13
S000002773	YDR365C	ESF1	2138	N	N	N	N	N	N	N	N	0.09	0.32	0.36	0.34	0.72	0.65	1.22	1.07	1.3	1.09	0.9	1.02	1.5	1.41	1.04	1.38	0.96	1.23	1.15	1.42	7.69	2.85	4.05	1.24	0.34	0.15	0.15	0.17	0.23	0.24
S000002775	YDR367W	KEI1	914	N	N	N	N	N	N	N	N	0.09	0.32	0.42	0.56	0.79	1.08	0.91	1.41	3.56	7.8	5	0.94	0.22	0.18	0.06	0.14	0.13	0.09	0.12	0.1	0.11	0.12	0.11	0.21	0.1	0.07	0.09	0.08	0.11	0.11
S000002776	YDR368W	YPR1	1222	N	N	N	N	N	N	N	N	0.06	0.12	0.18	0.23	0.34	0.61	0.83	1.27	1.08	1.13	1.61	1.63	3.2	15.71	3.43	0.26	0.1	0.07	0.1	0.09	0.08	0.07	0.09	0.08	0.07	0.07	0.04	0.06	0.1	0.1
S000002777	YDR369C	XRS2	2901	N	N	N	N	N	N	N	N	0.16	0.29	0.23	0.35	0.51	0.93	1.78	1.11	1.11	0.87	0.67	2.22	1.48	1.39	0.8	1.07	1.19	0.88	1.02	1.23	1.11	1.05	1.08	0.84	3.38	1.3	0.66	0.4	0.59	0.46
S000002778	YDR370C	None	1539	N	N	N	N	N	N	N	N	0.15	0.27	0.26	0.29	0.44	0.74	1.02	1.05	1.41	1.38	1.48	1.41	1.57	1.92	1.21	2.85	6.8	1.43	0.28	0.2	0.24	0.2	0.23	0.31	0.16	0.15	0.11	0.19	0.28	0.35
S000002779	YDR371W	CTS2	1822	N	N	N	N	N	N	N	N	0.15	0.29	0.24	0.36	0.47	0.65	1.26	0.95	0.97	0.64	1.02	1.05	0.97	1.23	0.89	1.19	1.5	2.57	7.76	1.88	0.44	0.48	0.4	0.33	0.21	0.27	0.35	0.29	0.34	0.31
S000002781	YDR373W	FRQ1	862	N	N	N	N	N	N	N	N	0.08	0.21	0.4	0.51	0.82	0.94	1.07	1.56	4.46	12.2	4.6	0.4	0.14	0.1	0.04	0.08	0.08	0.05	0.08	0.03	0.05	0.06	0.05	0.04	0.05	0.05	0.03	0.05	0.06	0.06
S000002783	YDR375C	BCS1	1492	N	N	N	N	N	N	N	N	0.13	0.28	0.23	0.46	0.7	0.97	1.73	1.15	1.28	0.99	1.2	1.6	1.3	1.6	1.73	5.61	5.5	0.94	0.36	0.19	0.23	0.26	0.2	0.25	0.17	0.15	0.14	0.17	0.24	0.22
S000002784	YDR376W	ARH1	1632	N	N	N	N	N	N	N	N	0.1	0.27	0.22	0.28	0.34	0.48	0.78	0.65	0.96	0.95	1.23	1.12	1.41	1.72	1.31	1.49	5.72	6.61	1.42	0.26	0.22	0.28	0.21	0.2	0.14	0.13	0.11	0.16	0.25	0.29
S000002785	YDR377W	ATP17	767	N	N	N	N	N	N	N	N	0.11	0.36	0.48	0.65	1.22	1.9	1.44	5.25	6.39	4.28	1.1	0.38	0.17	0.14	0	0.07	0.16	0.08	0.19	0.07	0.11	0.13	0.12	0.1	0.06	0.09	0.08	0.08	0.17	0.12
S000002786	YDR378C	LSM6	539	N	N	N	N	N	N	N	N	0.26	0.82	1.06	1.95	4.17	4.63	1.7	1.11	0.62	1.16	0.53	0.18	0.07	0.06	0.04	0.06	0.06	0.04	0.07	0.04	0.05	0.06	0.02	0.06	0.02	0.04	0.03	0.04	0.12	0.05
S000002788	YDR380W	ARO10	2236	N	N	N	N	N	N	N	N	0.09	0.23	0.35	0.38	0.64	0.81	1.23	1.1	1.14	2.34	1.43	1.97	1.94	2.06	0.68	0.74	0.94	1.36	1.43	0.94	2.29	3.49	0.72	0.25	0.18	0.16	0.21	0.16	0.34	0.24
S000002789	YDR381W	YRA1	999	N	N	N	N	N	N	N	N	0.07	0.19	0.26	0.46	0.85	1.32	1.12	1.37	1.24	2.56	4.36	4.5	2.02	0.59	0.26	0.27	0.43	1.04	0.81	0.16	0.04	0.03	0.02	0.02	0.02	0.01	0.01	0.01	0.05	0.02
S000002790	YDR382W	RPP2B	627	Y	Y	N	N	N	N	N	N	0.19	1.22	0.78	0.81	1.45	8.27	13.5	5.39	0.2	0.05	0.04	0.02	0.02	0.03	0.01	0.01	0.02	0.01	0.03	0.01	0.02	0.02	0.01	0.01	0.01	0.01	0.01	0.01	0.02	0.01
S000002792	YDR384C	ATO3	1160	N	N	N	N	N	N	N	N	0.11	0.28	0.31	0.37	0.79	1.31	2.38	2.4	1.26	1.82	2.13	4.59	9.15	4.82	0.56	0.51	0.48	0.19	0.12	0.12	0.11	0.17	0.31	0.08	0.08	0.09	0.06	0.1	0.17	0.14
S000002793	YDR385W	EFT2	2508	Y	Y	N	N	N	N	N	N	0.05	0.08	0.12	0.15	0.24	0.33	0.36	0.47	0.52	0.5	0.65	0.58	0.59	1.23	0.96	0.86	0.82	1.23	1.03	1.13	1.11	1.16	7.68	3.35	0.34	0.07	0.05	0.04	0.03	0.03
S000002794	YDR386W	MUS81	2117	N	N	N	N	N	N	N	N	0.11	0.36	0.27	0.27	0.4	0.56	1.57	1.26	0.74	0.84	1.02	1.43	1.66	1.47	0.68	0.86	0.94	0.9	1.06	1.61	5.54	1.64	0.79	0.25	0.18	0.27	0.21	0.25	0.66	0.43
S000002795	YDR387C	None	2007	N	N	N	N	N	N	N	N	0.06	0.1	0.15	0.22	0.22	0.46	0.89	0.74	0.63	0.85	1.66	1.02	0.77	1.37	0.67	1.11	1.24	1.09	2.28	10	1.85	0.3	0.26	0.21	0.11	0.08	0.07	0.07	0.2	0.14
S000002796	YDR388W	RVS167	1555	N	N	N	N	N	N	N	N	0.08	0.18	0.21	0.22	0.3	0.35	0.59	0.71	0.9	1.5	1.4	0.97	1.08	1.43	0.95	2.36	8.99	2.88	0.34	0.11	0.08	0.12	0.16	0.06	0.05	0.06	0.04	0.05	0.1	0.08
S000002798	YDR390C	UBA2	2144	N	N	N	N	N	N	N	N	0.04	0.16	0.25	0.2	0.3	0.35	0.46	0.73	0.36	0.65	0.73	1.33	0.73	0.98	0.94	0.69	0.98	0.99	1.12	1.93	7.89	2.74	0.37	0.06	0.07	0.06	0.06	0.05	0.18	0.04
S000002799	YDR391C	None	923	N	N	N	N	N	N	N	N	0.05	0.19	0.33	0.45	0.66	1.04	1.51	1.61	1.45	7.99	7.45	2.33	0.37	0.68	0.8	0.21	0.09	0.04	0.2	0.09	0.05	0.07	0.11	0.05	0.05	0.03	0.02	0.03	0.16	0.19
S000002800	YDR392W	SPT3	1270	N	N	N	N	N	N	N	N	0.07	0.18	0.4	0.3	0.37	0.67	1.18	1.83	0.85	1.66	1.85	1.88	1.76	7.93	7.92	0.7	0.72	0.5	0.26	0.22	0.23	0.09	0.13	0.08	0.16	0.08	0.07	0.11	0.24	0.12
S000002801	YDR393W	SHE9	2498	N	N	N	N	N	N	N	N	0.04	0.14	0.17	0.21	0.28	0.41	0.65	0.77	0.64	1.06	1.56	1.03	0.51	1.17	0.93	0.79	1.1	1.26	1.47	1.58	1.38	1.46	8.46	3.33	0.78	0.21	0.14	0.11	0.41	0.24
S000002803	YDR395W	SXM1	3160	N	N	N	N	N	N	N	N	0.05	0.15	0.16	0.15	0.2	0.33	0.46	0.76	0.58	0.55	0.81	0.85	0.28	0.86	0.46	0.63	1.22	1.01	1.49	0.97	1.22	0.74	1.58	1.27	0.88	6.22	2.75	0.42	0.23	0.19
S000002804	YDR396W	None	708	N	N	N	N	N	N	N	N	0.14	0.41	0.88	0.66	0.88	1.54	4.61	10.79	3.44	1.08	0.51	0.16	0.07	0.08	0.06	0.07	0.14	0.03	0.17	0.08	0.07	0.05	0.17	0.06	0.07	0.11	0.13	0.04	0.05	0.06
S000002805	YDR397C	NCB2	673	N	N	N	N	N	N	N	N	0.12	0.59	0.73	0.75	0.96	2.35	6.33	11.76	6.32	1.52	0.68	0.22	0.12	0.16	-0.02	0.06	0.12	0.09	0.16	0.09	0.09	0.1	0.14	0.1	0.09	0.13	0.15	0.04	0.11	0.15
S000002806	YDR398W	UTP5	2127	N	N	N	N	N	N	N	N	0.08	0.2	0.33	0.21	0.3	0.43	0.48	0.73	0.48	0.76	0.75	1.04	0.84	1.15	1.12	0.81	1.34	0.89	1.51	2.05	7.54	2.43	0.44	0.16	0.17	0.17	0.16	0.07	0.16	0.14
S000002807	YDR399W	HPT1	973	N	N	N	N	N	N	N	Y	0.04	0.09	0.26	0.37	0.77	1.04	0.61	1.22	1.21	3.13	6.8	5.89	0.24	0.06	0.01	0.02	0.03	0.02	0.03	0.02	0.03	0.04	0.04	0.02	0.02	0.02	0.01	0.01	0.02	0.02
S000002808	YDR400W	URH1	1263	N	N	N	N	N	N	N	N	0.07	0.17	0.4	0.24	0.33	0.5	0.72	1.57	0.7	1.17	1.46	1.55	0.82	8.9	7.25	1.31	0.76	0.16	0.65	0.47	0.55	0.77	0.32	0.14	0.12	0.07	0.12	0.12	0.08	0.06
S000002812	YDR404C	RPB7	1002	Y	N	N	N	N	N	N	N	0.07	0.18	0.41	0.52	0.84	1.27	1.27	1.4	1.81	1.3	5.64	10.25	1.27	0.51	0.22	0.08	0.08	0.06	0.1	0.11	0.1	0.05	0.14	0.1	0.07	0.11	0.08	0.13	0.2	0.14
S000002813	YDR405W	MRP20	1048	Y	Y	N	N	N	N	N	N	0.16	0.4	0.37	0.58	0.94	1.59	1.46	1.53	1.61	1.87	2.92	14.61	5.76	0.91	0.28	0.39	0.25	0.32	0.25	0.23	0.4	0.16	0.26	0.37	0.18	0.15	0.18	0.18	0.38	0.23
S000002816	YDR408C	ADE8	856	N	N	N	N	N	N	N	N	0.12	0.51	0.82	1.11	1.38	1.69	1.8	3.43	8.11	12.16	5.99	0.74	0.39	0.17	0.12	0.11	0.15	0.06	0.26	0.18	0.08	0.07	0.21	0.17	0.09	0.13	0.1	0.2	0.3	0.16
S000002818	YDR410C	STE14	955	N	N	N	N	N	N	N	N	0.09	0.28	0.39	0.55	0.74	0.96	0.92	1.12	2.21	5.68	6.51	3.1	0.49	0.29	0.18	0.19	0.18	0.16	0.28	0.25	0.32	0.16	0.14	0.19	0.16	0.13	0.13	0.14	0.34	0.24
S000002819	YDR411C	DFM1	1187	N	N	N	N	N	N	N	N	0.08	0.25	0.22	0.31	0.69	1.45	0.94	1.99	1.35	1.48	1.27	1.9	3.58	10.41	1.29	0.31	0.16	0.24	0.18	0.15	0.27	0.53	0.26	0.09	0.06	0.04	0.05	0.08	0.09	0.09
S000002820	YDR412W	RRP17	1030	N	N	N	N	N	N	N	N	0.11	0.39	0.33	0.41	0.8	1.1	1.34	1.38	1.66	1.57	3.28	11.38	2.94	0.76	0.4	0.31	0.39	0.2	0.4	0.62	0.37	0.21	0.27	0.32	0.26	0.28	0.24	0.3	0.68	0.33
S000002822	YDR414C	ERD1	1537	N	N	N	N	N	N	N	N	0.11	0.23	0.27	0.31	0.41	0.64	1.08	1.16	1.52	1.78	2.43	1.74	3.02	2.45	2.14	5.05	8.94	1.7	0.34	0.24	0.24	0.3	0.19	0.23	0.5	0.16	0.11	0.19	0.18	0.34
S000002823	YDR415C	None	1335	N	N	N	N	N	N	N	N	0.11	0.28	0.21	0.41	0.64	0.86	1.38	1.64	1.87	1.58	1.65	2.48	2.4	3.87	7.9	3.44	2.72	1.18	0.3	0.22	0.21	0.22	0.17	0.19	0.4	0.13	0.11	0.13	0.12	0.14
S000002824	YDR416W	SYF1	2844	N	N	N	N	N	N	N	N	0.17	0.36	0.32	0.38	0.53	0.76	1.11	0.84	0.88	0.7	0.79	0.94	1.07	1.32	1.71	1.44	1.31	0.99	1.03	0.94	0.96	1.46	0.99	2.06	5.51	0.8	0.29	0.19	0.26	0.36
S000002825	YDR417C	None	694	N	N	N	N	N	N	N	N	0.12	0.56	0.47	0.59	1.06	1.48	5.2	15.37	3.32	1.13	0.17	0.05	0.04	0.06	0.02	0.02	0.02	0.01	0.02	0.01	0.02	0.02	0.01	0.01	0.01	0.01	0.01	0.01	0.01	0.01
S000002826	YDR418W	RPL12B	697	Y	Y	N	N	N	N	N	N	0.12	0.44	0.53	0.48	0.78	1.21	3.71	8.17	2.4	1.57	0.5	0.08	0.05	0.08	0.04	0.01	0.04	0.02	0.04	0.01	0.02	0.02	0.02	0.02	0.02	0.02	0.02	0.02	0.02	0.02
S000002827	YDR419W	RAD30	2379	N	N	N	N	N	N	N	N	0.11	0.26	0.18	0.27	0.46	0.76	1.92	1.31	1.1	0.56	0.62	0.84	0.9	1.46	0.89	1.55	1.37	1.23	1.15	0.81	1.22	5.02	4.37	1.09	0.33	0.22	0.25	0.23	0.33	0.38
S000002832	YDR424C	DYN2	423	N	N	N	N	N	N	N	N	0.45	1.42	3.77	2.66	0.96	0.73	1	0.47	0.75	0.28	0.52	0.39	0.49	0.51	0.28	0.32	0.39	0.34	1.57	0.68	0.79	0.24	1.26	1.34	0.31	0.32	0.26	0.42	0.7	0.64
S000002835	YDR427W	RPN9	1454	N	N	N	N	N	N	N	N	0.06	0.12	0.14	0.17	0.24	0.35	0.49	0.7	0.81	0.93	0.65	1.16	0.49	1.56	1.02	8.54	3.06	0.3	0.11	0.09	0.13	0.16	0.17	0.09	0.05	0.04	0.04	0.03	0.08	0.13
S000002838	YDR430C	CYM1	3203	N	N	N	N	N	N	N	N	0.13	0.34	0.38	0.34	0.47	0.65	1.46	1.24	1.22	1.17	1.17	0.84	1.17	1.62	1.48	1.49	1.84	1.45	1.04	0.88	0.89	1.03	1.1	0.74	0.79	2.7	2.28	0.51	0.84	0.49
S000002840	YDR432W	NPL3	1487	Y	N	N	N	N	N	N	N	0.06	0.12	0.18	0.19	0.32	0.39	0.46	0.69	0.83	1.1	1.31	1.29	1.73	1.64	1.32	4.63	3.83	2.29	1.05	0.62	0.4	0.15	0.2	0.08	0.08	0.06	0.06	0.05	0.23	0.11
S000002842	YDR434W	GPI17	1958	N	N	N	N	N	N	N	N	0.08	0.14	0.24	0.26	0.29	0.33	0.57	0.64	0.68	0.77	1.13	0.88	0.75	1.57	0.85	1.09	1.15	1.34	3.31	8.36	1.56	0.29	0.38	0.14	0.16	0.23	0.16	0.21	0.53	0.28
S000002844	YDR436W	PPZ2	2477	N	N	N	N	N	N	N	N	0.1	0.21	0.28	0.3	0.38	0.46	1.07	0.78	0.71	0.9	1	0.65	1.11	1.6	0.79	0.99	1.04	1.26	1.72	1.24	1.61	1.92	5.86	2.28	0.61	0.2	0.18	0.21	0.56	0.34
S000002846	YDR438W	THI74	2257	N	N	N	N	N	N	N	N	0.07	0.13	0.31	0.2	0.23	0.42	0.79	0.97	0.61	1.21	1.24	1.49	1.1	2.21	3.62	1.74	1.59	1.67	2	1.85	1.6	3.82	0.99	0.09	0.12	0.09	0.08	0.13	0.12	0.12
S000002847	YDR439W	LRS4	1430	N	N	N	N	N	N	N	N	0.06	0.19	0.28	0.29	0.44	0.71	2.02	2.17	1.63	1.87	1.61	1.46	1.12	1.75	2.56	4.78	2.29	0.69	0.32	0.26	0.2	0.24	0.36	0.28	0.22	0.21	0.17	0.09	0.26	0.34
S000002848	YDR440W	DOT1	2097	N	N	N	N	N	N	N	N	0.08	0.21	0.33	0.29	0.29	0.44	0.78	1.38	0.55	1.03	1.33	1.09	1.61	1.44	1.61	1.01	1.3	0.89	1.27	2.63	7.04	1.43	0.3	0.19	0.26	0.46	0.2	0.19	0.2	0.13
S000002855	YDR447C	RPS17B	599	Y	Y	N	N	N	N	N	N	0.11	0.37	0.41	0.51	1.04	4.29	2.94	2.02	0.56	0.44	0.38	0.53	0.12	0.16	0.06	0.06	0.18	0.13	0.37	0.14	0.16	0.13	0.33	0.19	0.12	0.13	0.1	0.07	0.53	0.16
S000002857	YDR449C	UTP6	1603	N	N	N	N	N	N	N	N	0.09	0.23	0.3	0.29	0.43	0.87	2	1.31	1.34	1.14	1.12	1.06	0.69	1.22	0.69	0.87	5.5	4.11	1.17	0.43	0.36	0.53	0.55	0.31	0.32	0.26	0.25	0.16	0.47	0.38
S000002859	YDR451C	YHP1	1341	N	N	N	N	N	N	N	N	0.12	0.4	0.37	0.31	0.76	1.04	1.75	2.31	2.39	2.14	1.76	1.84	2.27	4.32	11.12	6.87	1.01	0.99	0.31	0.29	0.21	0.15	0.22	0.16	0.08	0.08	0.14	0.22	0.26	0.37
S000002860	YDR452W	PPN1	2337	N	N	N	N	N	N	N	N	0.03	0.14	0.14	0.15	0.2	0.27	0.38	0.56	0.48	0.74	0.7	0.95	1.18	1.6	1.61	1.06	1.43	1.84	1.51	2.18	2.35	13.85	8.61	0.67	0.14	0.08	0.06	0.05	0.04	0.05
S000002861	YDR453C	TSA2	822	N	N	N	N	N	N	N	N	0.09	0.41	0.57	0.91	0.89	1.19	1.07	3.2	10.38	8.62	1.34	0.52	0.13	0.22	0.11	0.11	0.16	0.24	0.08	0.1	0.1	0.15	0.25	0.08	0.03	0.04	0.05	0.07	0.05	0.07
S000002862	YDR454C	GUK1	728	N	N	N	N	N	N	N	N	0.1	0.96	0.96	0.98	1.15	1.44	2.69	34.18	14.94	1.5	0.13	0.07	0.07	0.07	0.04	0.03	0.03	0.03	0.04	0.04	0.05	0.04	0.06	0.02	0.02	0.03	0.02	0.04	0.02	0.03
S000002864	YDR456W	NHX1	2161	N	N	N	N	N	N	N	N	0.04	0.18	0.13	0.18	0.32	0.41	0.53	0.68	0.79	0.88	0.81	1.13	0.89	1.68	2.24	1.4	1.48	1.41	1.21	1.52	11.32	6.43	0.88	0.13	0.07	0.08	0.06	0.09	0.07	0.08
S000002866	YDR458C	HEH2	2381	N	N	N	N	N	N	N	N	0.05	0.28	0.24	0.27	0.28	0.43	0.72	0.74	0.87	0.79	0.83	1.23	0.99	1.66	0.87	0.82	1.53	0.99	1.87	1.5	1.28	6.02	6.44	0.57	0.2	0.15	0.17	0.19	0.26	0.24
S000002867	YDR459C	PFA5	1384	N	N	N	N	N	N	N	N	0.08	0.26	0.22	0.25	0.6	0.63	1.33	1.5	1.97	1.91	1.65	1.67	2.18	3.7	6.78	8.11	1.95	0.28	0.15	0.17	0.15	0.11	0.2	0.16	0.07	0.08	0.1	0.15	0.18	0.31
S000002868	YDR460W	TFB3	1284	N	N	N	N	N	N	N	N	0.07	0.35	0.34	0.33	0.52	0.81	1.82	1.68	1.54	1.72	1.78	2.37	3.28	8.62	11.59	1.18	0.87	0.43	0.38	0.49	0.26	0.29	0.26	0.13	0.22	0.16	0.16	0.27	0.18	0.32
S000002870	YDR462W	MRPL28	656	Y	Y	N	N	N	N	N	N	0.19	0.83	0.91	1.02	1.14	2.55	22.28	11.23	1.41	0.58	0.24	0.34	0.47	0.39	0.23	0.63	0.53	0.8	0.5	0.41	0.26	0.28	0.32	0.16	0.27	0.27	0.38	0.34	0.13	0.17
S000002871	YDR463W	STP1	1954	N	N	N	N	N	N	N	N	0.08	0.25	0.18	0.25	0.33	0.53	0.64	0.71	0.88	0.88	1.31	1.43	1.5	1.7	1.57	1.89	1.1	1.07	4.11	13.74	1.92	0.21	0.17	0.18	0.09	0.08	0.11	0.17	0.21	0.32
S000002872	YDR464W	SPP41	636	N	N	N	N	N	N	N	N	0.1	0.29	0.38	0.37	0.45	0.9	2.5	1.22	0.84	1.15	1.08	1.49	1.18	1.45	1.18	1.1	1.45	1.25	1.23	1.17	0.8	0.88	1.1	0.77	0.58	0.53	0.62	0.49	0.43	0.4
S000002873	YDR465C	RMT2	1530	N	N	N	N	N	N	N	N	0.07	0.2	0.18	0.28	0.37	0.61	0.76	0.86	1.3	1.52	1.62	1.67	2.09	2.51	1.79	6.69	8.98	2.13	0.45	0.19	0.16	0.13	0.11	0.12	0.07	0.07	0.08	0.14	0.14	0.24
S000002877	YDR469W	SDC1	741	N	N	N	N	N	N	N	N	0.12	0.39	0.45	0.57	0.8	1.04	1.14	5.11	5.27	2.54	3.24	2.09	0.5	0.51	0.19	0.29	0.16	0.14	0.39	0.44	0.2	0.08	0.12	0.13	0.06	0.11	0.11	0.14	0.22	0.25
S000002878	YDR470C	UGO1	1936	N	N	N	N	N	N	N	N	0.09	0.34	0.31	0.36	0.47	0.73	1.22	0.91	0.86	1.37	1.38	1.5	1.5	1.5	1.21	1.31	1.52	1.12	3.15	4.3	0.93	0.52	0.58	0.43	0.37	0.38	0.63	0.41	0.29	0.35
S000002879	YDR471W	RPL27B	604	Y	Y	N	N	N	N	N	N	0.25	1.16	0.75	0.97	1.73	11.12	12.44	4.68	0.34	0.17	0.36	0.96	0.18	0.08	0.04	0.04	0.04	0.03	0.03	0.03	0.03	0.05	0.03	0.03	0.03	0.03	0.03	0.03	0.05	0.04
S000002880	YDR472W	TRS31	1221	N	N	N	N	N	N	N	N	0.06	0.17	0.2	0.21	0.34	0.79	0.9	1.15	1.06	1.95	1.71	2.11	6.08	10.44	3.86	1.03	0.44	0.34	0.35	0.33	0.31	0.26	0.25	0.19	0.28	0.11	0.14	0.12	0.04	0.07
S000002884	YDR476C	None	911	N	N	N	N	N	N	N	N	0.09	0.32	0.62	0.71	0.86	1.29	3.36	2.72	1.84	12.26	17.46	1.33	0.45	0.32	0.25	0.44	0.26	0.34	0.17	0.21	0.14	0.37	0.1	0.18	0.17	0.15	0.09	0.1	0.07	0.04
S000002885	YDR477W	SNF1	2434	Y	N	N	N	Y	N	N	N	0.05	0.14	0.13	0.19	0.28	0.4	0.68	0.77	0.71	0.63	1.03	0.86	1.94	1.78	1.38	1.63	1.56	1.65	1.69	2.02	2.08	6.35	9.18	1.3	0.19	0.11	0.09	0.1	0.19	0.2
S000002886	YDR478W	SNM1	841	N	N	N	N	N	N	N	N	0.1	0.36	0.54	0.59	0.54	0.96	1.73	1.77	4.06	5.15	2.46	1.33	0.72	0.78	0.48	0.89	0.96	1.53	2.26	1.91	0.99	0.65	0.17	0.21	0.22	0.25	0.19	0.18	0.12	0.06
S000002887	YDR479C	PEX29	1855	N	N	N	N	N	N	N	N	0.09	0.28	0.24	0.31	0.47	0.7	1.53	1.32	1	1.17	1.55	1.5	1.97	1.71	1.38	1.82	1.59	2.8	7.76	4.27	1.05	0.33	0.16	0.14	0.1	0.07	0.08	0.1	0.22	0.21
S000002888	YDR480W	DIG2	1235	N	N	N	N	N	N	N	N	0.08	0.26	0.3	0.38	0.35	0.89	1.98	1.59	1.46	2.02	2.73	2.15	2.46	8.27	4.37	1.72	1.34	0.5	0.31	0.36	0.16	0.46	0.12	0.19	0.22	0.21	0.19	0.16	0.1	0.04
S000002889	YDR481C	PHO8	1766	N	N	N	N	N	N	N	N	0.05	0.16	0.18	0.2	0.32	0.4	0.66	0.81	0.73	1.11	1.8	1.52	2.32	1.99	1.62	1.61	1.43	7.58	11.04	1.56	0.15	0.09	0.04	0.04	0.03	0.03	0.03	0.03	0.05	0.06
S000002890	YDR482C	CWC21	633	N	N	N	N	N	N	N	N	0.33	1.52	1.79	1.58	2.38	5.61	14.98	5.98	1.31	0.35	0.42	0.19	0.45	0.24	0.21	0.44	0.29	0.51	0.17	0.27	0.21	0.51	0.14	0.18	0.18	0.2	0.2	0.18	0.13	0.05
S000002891	YDR483W	KRE2	1531	N	N	N	N	N	N	N	N	0.03	0.12	0.13	0.14	0.23	0.31	0.48	0.83	1.05	1.36	1.36	1.4	1.35	2.03	1.54	5.88	11.65	2.52	0.45	0.09	0.05	0.05	0.04	0.03	0.02	0.02	0.02	0.02	0.04	0.04
S000002892	YDR484W	VPS52	2290	N	N	N	N	N	N	N	N	0.06	0.18	0.2	0.22	0.26	0.5	0.7	1	0.61	0.63	0.7	0.86	1.04	1.45	0.91	1.09	1.12	1.12	1.04	1.78	2.27	9.65	2.59	0.41	0.12	0.12	0.15	0.11	0.09	0.04
S000002893	YDR485C	VPS72	2787	N	N	N	N	N	N	N	N	0.1	0.25	0.23	0.26	0.4	0.42	1.18	1.03	0.84	0.72	0.91	0.78	1.21	1.3	1.07	1.39	1.24	1.07	1.54	1.14	1.15	1.41	2.2	3.62	4.17	0.73	0.3	0.36	0.6	0.45
S000002895	YDR487C	RIB3	837	N	N	N	N	N	N	N	N	0.06	0.33	0.58	0.73	0.89	1.37	2.16	3.19	16.04	18.34	4.1	0.69	0.23	0.35	0.22	0.16	0.19	0.17	0.28	0.15	0.18	0.58	0.12	0.06	0.16	0.03	0.04	0.05	0.1	0.05
S000002906	YDR498C	SEC20	1331	N	N	N	N	N	N	N	N	0.05	0.31	0.25	0.25	0.41	0.59	1.1	1.37	1.46	1.68	1.49	1.67	2.15	3.41	13.89	4.81	1.13	0.59	0.21	0.27	0.33	0.22	0.2	0.09	0.14	0.14	0.52	0.25	0.1	0.16
S000002907	YDR499W	LCD1	2564	N	N	N	N	N	N	N	N	0.12	0.45	0.26	0.33	0.71	1.39	1.76	0.91	1.21	1.17	1.01	0.84	1.13	1.94	0.97	1.18	1.29	1.37	1.76	1.6	1.93	1.42	5.59	5.52	0.96	0.2	0.26	0.36	0.5	0.51
S000002908	YDR500C	RPL37B	447	Y	Y	N	N	N	N	N	N	0.21	1.32	3.42	4.35	1.83	0.41	0.48	0.32	0.24	0.67	2.63	0.86	0.07	0.08	0.06	0.07	0.19	0.18	0.08	0.07	0.11	0.07	0.08	0.07	0.05	0.05	0.06	0.05	0.08	0.08
S000002910	YDR502C	SAM2	1513	N	N	N	N	N	N	N	N	0.04	0.14	0.14	0.2	0.24	0.34	0.57	0.85	1.01	1.3	1.41	1.6	1.46	2.11	5.96	8.62	13.67	1.05	0.12	0.08	0.07	0.05	0.04	0.03	0.04	0.03	0.03	0.02	0.04	0.02
S000002911	YDR503C	LPP1	1127	N	N	N	N	N	N	N	N	0.08	0.32	0.27	0.48	0.62	1.3	2.05	1.65	2.07	2.46	2.13	6.57	16.86	7.06	0.7	0.35	0.57	0.26	0.25	0.13	0.18	0.16	0.22	0.21	0.08	0.09	0.15	0.21	0.21	0.31
S000002912	YDR504C	SPG3	722	N	N	N	N	N	N	N	N	0.09	0.47	0.48	0.54	0.87	0.92	2.02	2.65	2.46	2.21	1.33	1.45	0.58	1.28	1.64	1.05	2.01	1.63	0.86	1.13	1.27	1.05	0.92	0.72	0.78	1.57	1.7	2.93	0.87	0.48
S000002913	YDR505C	PSP1	3561	N	N	N	N	N	N	N	N	0.04	0.13	0.09	0.15	0.22	0.32	0.5	0.45	0.6	0.67	0.56	0.89	0.77	1.06	0.73	1.09	1.07	1.22	1.25	0.98	1.25	1.21	1.3	1.43	1.67	4.06	4.07	6.02	1.3	0.38
S000002914	YDR506C	GMC1	2303	N	N	N	N	N	N	N	N	0.11	0.41	0.38	0.4	0.75	0.73	1.59	1.06	1.14	1.61	2.02	1.71	1.36	1.69	1.69	0.95	1.95	1.78	1.47	1.62	2.8	11.56	2.18	0.46	0.47	0.4	0.42	0.64	0.43	0.65
S000002915	YDR507C	GIN4	3917	N	N	N	N	N	N	N	N	0.1	0.34	0.24	0.29	0.66	0.71	1.52	1.08	1.13	1.51	1.23	1.13	1.47	1.66	1.04	1.22	1.06	1.05	1.94	1.31	1.56	1.1	1.45	1.49	1.06	1.11	1.65	1.79	5.92	1.73
S000002916	YDR508C	GNP1	2307	N	N	N	N	N	N	N	N	0.06	0.16	0.21	0.22	0.31	0.32	0.46	0.59	0.51	0.68	0.72	1.47	1.16	1.45	0.99	0.81	2.34	1.09	1.35	1.14	3.15	12.64	3.78	0.41	0.13	0.19	0.08	0.05	0.1	0.1
S000002918	YDR510W	SMT3	560	N	N	N	N	N	N	N	N	0.31	1.35	1.06	1.56	7.57	17.51	5.38	0.61	0.13	0.12	0.13	0.1	0.1	0.21	0.1	0.14	0.1	0.19	0.06	0.07	0.04	0.05	0.07	0.03	0.04	0.04	0.06	0.07	0.02	0.04
S000002919	YDR511W	ACN9	577	N	N	N	N	Y	N	N	N	0.31	1.26	1.16	2.1	3.67	7.63	6.06	1.35	0.66	0.4	0.36	0.3	0.5	0.5	0.31	0.59	0.61	0.57	0.48	0.31	0.21	0.28	0.28	0.23	0.11	0.14	0.18	0.36	0.35	0.4
S000002921	YDR513W	GRX2	475	N	N	N	N	N	N	N	N	0.28	1.31	0.78	0.97	1.56	7.59	15.86	8.24	0.45	0.11	0.11	0.08	0.11	0.09	0.06	0.1	0.09	0.11	0.09	0.05	0.04	0.05	0.04	0.05	0.03	0.03	0.04	0.06	0.06	0.08
S000002922	YDR514C	None	1666	N	N	N	N	N	N	N	N	0.07	0.47	0.32	0.34	0.45	0.84	1.17	1.09	0.85	1.42	1.45	1.37	1.72	2.32	1.42	1.61	3.88	6.66	2.31	0.34	0.11	0.16	0.22	0.04	0.11	0.15	0.2	0.18	0.07	0.15
S000002923	YDR515W	SLF1	1904	Y	N	N	N	N	N	N	N	0.1	0.3	0.23	0.41	0.65	0.68	1.6	1.01	1.02	1.05	1.46	1.35	1.75	2.03	1.62	1.78	1.55	1.76	7.08	6.89	0.63	0.29	0.21	0.25	0.12	0.15	0.17	0.32	0.29	0.47
S000002924	YDR516C	EMI2	1590	N	N	N	N	Y	Y	N	N	0.04	0.13	0.15	0.17	0.22	0.34	0.46	0.47	0.64	1.4	1.41	1.28	1.59	1.93	1.56	2.12	18.84	7.79	1.07	0.09	0.05	0.04	0.04	0.02	0.02	0.02	0.03	0.02	0.01	0.02
S000002925	YDR517W	GRH1	1267	N	N	N	N	N	N	N	N	0.07	0.28	0.23	0.35	0.62	0.92	1.54	1.86	1.97	2.13	2.27	2.3	5.07	18.08	8.93	2.31	0.62	0.28	0.14	0.09	0.07	0.1	0.07	0.08	0.14	0.17	0.09	0.07	0.07	0.11
S000002926	YDR518W	EUG1	1725	N	N	N	N	N	N	N	N	0.03	0.1	0.11	0.14	0.2	0.32	0.38	0.41	0.38	0.99	1.17	1.1	0.86	1.5	1.23	1.37	1.82	9.93	5.96	0.78	0.13	0.12	0.14	0.06	0.14	0.17	0.08	0.05	0.02	0.04
S000002927	YDR519W	FPR2	715	N	N	N	N	N	N	N	N	0.13	0.74	0.62	0.83	1.06	1.65	4.51	10.63	7.16	2.91	0.63	0.42	0.7	0.41	0.23	0.25	0.25	0.23	0.18	0.16	0.19	0.21	0.18	0.26	0.15	0.11	0.11	0.14	0.17	0.18
S000002928	YDR520C	URC2	2686	N	N	N	N	N	N	N	N	0.13	0.32	0.38	0.31	0.5	0.71	1.34	0.98	0.74	1.28	1.22	1.11	1.55	1.44	1.29	1.16	1.59	1.18	1.24	1.94	0.97	1.2	1.44	2.16	1.39	0.65	0.69	0.6	0.45	0.59
S000002929	YDR521W	None	639	N	N	N	N	N	N	N	N	0.26	0.46	0.56	0.5	0.75	0.84	2.84	1.42	1.44	1.17	1.13	0.84	1.34	1.67	1.3	1.36	1.35	1.11	1.04	0.93	1.05	1.39	1.33	6.07	3.21	0.89	0.66	0.79	0.72	0.78
S000002931	YDR523C	SPS1	647	N	N	N	N	N	N	N	N	0.14	0.42	0.4	0.38	0.7	0.79	2.17	1.54	1.33	1.1	1.44	1.03	1.45	1.75	1.3	1.42	1.28	1.17	1.56	1.46	1.32	1.66	1.55	1.41	1.29	0.95	0.92	0.89	1.93	1.23
S000002935	YDR527W	RBA50	1544	N	N	N	N	N	N	N	N	0.11	0.29	0.3	0.3	0.58	0.64	1.74	1.29	1.39	1.42	1.22	1.08	1.35	1.82	1.31	1.77	3.38	1.43	1.21	0.73	0.89	0.84	1.13	0.47	0.34	0.33	0.34	0.3	0.79	0.45
S000002936	YDR528W	HLR1	1920	N	N	N	N	N	N	N	N	0.05	0.17	0.16	0.33	0.22	0.51	0.54	0.92	0.64	1.02	1.19	1.36	1.39	1.58	1.3	1.65	1.51	1.41	5.41	6.62	0.7	0.43	0.22	0.26	0.21	0.17	0.15	0.15	0.1	0.06
S000002937	YDR529C	QCR7	711	N	N	Y	N	N	N	N	N	0.14	0.44	0.65	0.64	0.84	1.2	2.76	15.53	5.81	0.56	0.09	0.03	0.03	0.04	0.02	0.04	0.02	0.02	0.06	0.03	0.03	0.02	0.02	0.04	0.02	0.02	0.02	0.01	0.05	0.03
S000002938	YDR530C	APA2	1180	N	N	N	N	N	N	N	N	0.07	0.22	0.24	0.37	0.39	0.82	1.04	2.56	1.17	1.77	2.08	2.26	11.58	11.18	3.4	1.78	0.34	0.25	0.21	0.23	0.19	0.2	0.06	0.1	0.07	0.09	0.06	0.07	0.06	0.04
S000002940	YDR532C	KRE28	1420	N	N	N	N	N	N	N	N	0.07	0.22	0.22	0.23	0.22	0.49	0.51	1.09	0.79	1.01	0.94	1.16	1.27	1.91	2.89	6.02	1.74	1.08	0.5	0.32	0.27	0.21	0.18	0.23	0.15	0.14	0.12	0.14	0.09	0.06
S000002941	YDR533C	HSP31	940	N	N	N	N	N	N	Y	N	0.12	0.4	0.38	0.53	0.9	1.3	2.31	2.11	1.99	6.76	8.83	4.86	1.44	0.85	0.24	0.42	0.17	0.14	0.21	0.09	0.11	0.12	0.17	0.08	0.05	0.05	0.05	0.07	0.13	0.17
S000002947	YDR539W	FDC1	1643	N	N	N	N	N	N	N	N	0.05	0.19	0.18	0.14	0.26	0.29	0.38	0.49	0.58	1.01	0.88	1.49	1.42	1.48	1.36	1.68	5.74	6.78	2.57	1.33	0.47	0.29	0.32	0.18	0.55	0.25	0.22	0.27	0.13	0.11
S000002949	YDR541C	None	1537	N	N	N	N	N	N	N	N	0.04	0.1	0.18	0.16	0.26	0.5	1.14	1.38	1.5	1.82	2	1.55	1.25	2.39	1.88	3.32	8.01	3.5	1.05	0.25	0.1	0.16	0.08	0.13	0.34	0.08	0.05	0.08	0.16	0.15
S000002954	YEL059C-A	SOM1	393	N	N	N	N	N	N	N	N	0.46	2.53	2.29	0.74	0.7	0.78	2.05	1.36	1.63	1.07	1.1	1.51	3.47	3.48	1.06	0.85	0.73	0.86	0.79	0.51	0.62	0.69	0.55	0.5	0.39	0.29	0.47	0.44	0.37	0.57
S000002957	YER007C-A	TMA20	834	Y	Y	N	N	N	N	N	N	0.07	0.32	0.6	0.47	0.7	0.9	1.1	4.36	5.71	6.04	2.22	0.63	0.33	0.29	0.2	0.12	0.28	0.15	0.46	0.17	0.28	0.17	0.24	0.26	0.07	0.15	0.13	0.15	0.54	0.14
S000002959	YER066C-A	None	758	N	N	N	N	N	N	N	N	0.07	0.33	0.39	0.4	0.6	0.7	0.77	5.09	7.64	2.36	0.89	0.53	0.13	0.1	0.06	0.1	0.11	0.09	0.31	0.15	0.14	0.08	0.19	0.18	0.07	0.07	0.08	0.07	0.19	0.14
S000002968	YFR024C-A	LSB3	1563	N	N	N	N	N	N	N	N	0.05	0.16	0.13	0.17	0.31	0.41	0.48	0.56	0.95	1.32	1.33	1.26	1.44	1.87	1.82	3.03	7.55	3.25	0.51	0.1	0.09	0.06	0.07	0.07	0.06	0.05	0.05	0.06	0.1	0.14
S000002969	YGL001C	ERG26	1317	N	N	N	N	N	N	N	N	0.03	0.13	0.17	0.23	0.23	0.61	0.82	1.68	1.64	1.62	1.88	1.95	1.98	11.04	16.87	2.38	0.18	0.09	0.04	0.04	0.03	0.05	0.03	0.04	0.04	0.03	0.02	0.02	0.02	0.02
S000002971	YGL003C	CDH1	2052	N	N	N	N	N	N	N	N	0.08	0.27	0.26	0.36	0.47	0.74	1.22	1.07	1.45	1.59	1.67	1.79	2.98	2.74	2.33	1.84	2.65	2.74	2.74	5.22	6.12	1.42	0.47	0.39	0.47	0.33	0.19	0.19	0.2	0.29
S000002973	YGL005C	COG7	1236	N	N	N	N	N	N	N	N	0.1	0.19	0.21	0.26	0.32	0.71	1.52	1.58	1.41	1.22	1.69	1.72	2.8	12.63	5.67	1.14	0.49	0.39	0.61	0.26	0.31	0.46	0.35	0.43	0.21	0.14	0.14	0.2	0.26	0.45
S000002974	YGL006W	PMC1	3942	N	N	N	N	N	N	N	N	0.04	0.09	0.16	0.16	0.22	0.39	0.58	0.68	0.66	0.76	0.78	1.05	0.53	1.3	1.01	0.74	1.18	1.08	1.24	0.91	0.82	0.89	0.68	0.82	0.88	0.83	0.92	0.84	3.1	2.09
S000002975	YGL007W	BRP1	1135	N	N	N	N	N	N	N	N	0.14	0.45	0.46	0.4	0.52	1.13	2.5	1.53	1.6	2.27	2.89	3.13	6.26	3.76	2.59	1.37	1.7	1.09	1.43	0.97	1.21	1.42	1.05	1.04	0.97	0.79	0.88	0.66	0.95	0.95
S000002976	YGL008C	PMA1	3450	N	N	N	N	N	N	N	N	0.04	0.17	0.13	0.2	0.31	0.37	0.5	0.65	0.56	0.77	0.81	0.93	0.77	1.13	1.15	0.79	1.05	1.73	1.06	1.55	1.59	1.38	1.4	1.57	1.89	1.49	6.62	4.21	0.74	0.1
S000002977	YGL009C	LEU1	2498	N	N	N	N	N	N	N	N	0.04	0.12	0.12	0.13	0.21	0.26	0.49	0.5	0.58	0.52	0.66	0.69	0.99	1.58	0.99	1.1	1.14	1.33	1.55	1.59	1.6	1.75	12.29	4.57	0.82	0.13	0.1	0.06	0.07	0.07
S000002978	YGL010W	None	830	N	N	N	N	N	N	N	N	0.08	0.39	0.58	0.61	0.68	1.24	2.46	2.6	8.02	10.46	1.64	0.33	0.48	0.48	0.37	0.31	0.36	0.52	0.61	0.21	0.17	0.5	0.39	0.29	0.86	0.14	0.1	0.19	0.22	0.29
S000002979	YGL011C	SCL1	1052	N	N	N	N	N	N	N	N	0.07	0.29	0.32	0.45	0.75	1.22	2.22	1.68	1.57	2.13	5.61	24.61	10.74	1.58	0.2	0.1	0.16	0.08	0.06	0.07	0.06	0.05	0.07	0.03	0.04	0.03	0.03	0.05	0.03	0.04
S000002981	YGL013C	PDR1	3580	N	N	N	N	N	N	N	N	0.03	0.09	0.17	0.21	0.15	0.35	0.47	0.62	0.57	0.54	0.64	0.76	0.73	0.81	0.62	0.93	0.9	0.8	0.91	1.04	1.09	1.35	0.86	1.15	1.28	1.18	2.07	5.02	0.81	0.12
S000002984	YGL016W	KAP122	3623	N	N	N	N	N	N	N	N	0.04	0.13	0.12	0.15	0.2	0.31	0.33	0.4	0.34	0.5	0.52	0.67	0.63	1.01	0.81	0.72	0.96	1.16	0.89	0.88	0.89	1.27	1.25	0.89	1.31	1.16	1.8	8.94	1.59	0.46
S000002985	YGL017W	ATE1	1635	N	N	N	N	N	N	N	N	0.08	0.29	0.27	0.35	0.29	0.74	0.81	1.14	1.23	1.56	1.73	1.53	2.29	2.22	2.15	2.27	9.36	6.43	1.51	0.33	0.17	0.36	0.14	0.21	0.18	0.17	0.13	0.12	0.13	0.07
S000002987	YGL019W	CKB1	1035	N	N	N	N	N	N	N	N	0.09	0.28	0.32	0.52	0.7	1.22	1.41	1.74	1.59	1.94	3.76	11.8	4.03	0.82	0.39	0.3	0.35	0.25	0.32	0.23	0.2	0.2	0.18	0.16	0.13	0.12	0.14	0.13	0.11	0.13
S000002988	YGL020C	GET1	957	N	N	N	N	N	N	N	N	0.14	0.37	0.41	0.76	1	1.67	1.68	2.07	2.09	6.52	18.49	5.78	0.58	0.26	0.2	0.22	0.23	0.18	0.3	0.13	0.12	0.14	0.21	0.16	0.08	0.04	0.05	0.12	0.09	0.17
S000002989	YGL021W	ALK1	2489	N	N	N	N	N	N	N	N	0.07	0.2	0.18	0.19	0.26	0.42	0.67	0.71	0.69	0.66	0.83	0.77	0.94	1.63	1.27	1.2	1.05	1.16	1.46	1.52	1.33	1.84	14.11	3.78	0.7	0.13	0.11	0.09	0.14	0.17
S000002990	YGL022W	STT3	2143	N	N	N	N	N	N	N	N	0.05	0.16	0.19	0.22	0.4	0.47	0.78	0.84	0.99	0.98	1.17	1.39	1.31	1.99	1.22	1.03	1.46	1.45	1.75	2.25	14.83	5.38	0.48	0.11	0.19	0.05	0.04	0.04	0.05	0.05
S000002991	YGL023C	PIB2	1995	N	N	N	N	N	N	N	N	0.1	0.34	0.28	0.37	0.35	0.65	1.29	1.03	1.2	1.99	1.5	1.67	3.07	2.24	1.69	1.65	1.72	1.59	1.87	10.37	7.05	0.74	0.25	0.2	0.15	0.12	0.15	0.16	0.26	0.33
S000002993	YGL025C	PGD1	1325	N	N	N	N	N	N	N	N	0.12	0.35	0.3	0.45	0.62	1.03	1.97	2.02	1.8	1.55	1.64	1.73	3.15	4.15	8.92	5.7	0.72	0.3	0.42	0.27	0.27	0.33	0.23	0.22	0.19	0.16	0.14	0.17	0.27	0.34
S000002994	YGL026C	TRP5	2059	N	N	N	N	N	N	N	N	0.05	0.17	0.18	0.19	0.28	0.43	0.78	0.77	0.72	0.95	1.05	1.29	1.12	1.64	0.93	0.74	1.12	1.18	1.32	5.51	7.82	0.79	0.06	0.04	0.08	0.03	0.02	0.03	0.04	0.04
S000002995	YGL027C	CWH41	2625	N	N	N	N	N	N	N	N	0.05	0.18	0.2	0.21	0.27	0.43	0.58	0.64	0.65	0.84	1.19	1.58	1.01	1.36	1.53	0.81	1.16	1.05	1.1	1.16	1.21	1.65	3.69	8.23	1.78	0.2	0.08	0.08	0.08	0.08
S000002996	YGL028C	SCW11	2311	N	N	N	N	N	N	N	N	0.02	0.13	0.1	0.13	0.18	0.29	0.35	0.5	0.44	0.78	0.71	0.92	1.28	1.87	1.64	1.56	1.59	1.7	1.65	2.17	2.42	18.52	5.13	0.73	0.26	0.08	0.07	0.05	0.04	0.04
S000002997	YGL029W	CGR1	705	N	N	N	N	N	N	N	N	0.13	0.63	0.95	0.86	1.08	1.45	3.27	12.88	4.16	0.68	0.26	0.18	0.27	0.16	0.09	0.25	0.23	0.43	0.13	0.16	0.15	0.44	0.12	0.16	0.15	0.16	0.11	0.12	0.1	0.04
S000002999	YGL031C	RPL24A	689	Y	Y	N	N	N	N	N	N	0.18	1.17	0.88	1.07	1.36	3.67	13.18	22.56	4.18	0.38	0.09	0.07	0.14	0.08	0.02	0.03	0.05	0.04	0.03	0.03	0.02	0.03	0.02	0.02	0.02	0.02	0.02	0.02	0.07	0.02
S000003003	YGL035C	MIG1	1826	N	N	N	N	N	N	N	N	0.07	0.25	0.23	0.3	0.48	0.59	1.05	0.8	0.99	1.32	1.57	1.41	1.54	1.97	1.75	1.76	1.42	3.43	8.52	3.03	0.44	0.24	0.19	0.12	0.09	0.08	0.1	0.13	0.15	0.21
S000003004	YGL036W	None	3106	N	N	N	N	N	N	N	N	0.05	0.17	0.15	0.19	0.3	0.46	0.56	0.73	0.72	0.89	1.09	0.91	1.15	1.32	0.99	1.27	1.25	0.84	0.82	0.81	1.35	1.79	0.82	0.84	1.95	6.29	1.37	0.19	0.11	0.1
S000003005	YGL037C	PNC1	923	N	N	N	N	N	N	N	N	0.06	0.24	0.53	0.74	0.92	1.57	1.47	2.11	3.1	15.93	19.29	2.53	0.17	0.08	0.05	0.06	0.06	0.04	0.06	0.04	0.03	0.05	0.05	0.04	0.02	0.02	0.02	0.02	0.03	0.03
S000003006	YGL038C	OCH1	1976	N	N	N	N	N	N	N	N	0.05	0.15	0.18	0.2	0.25	0.54	0.93	0.95	1.03	1.34	1.54	1.39	1.13	1.89	1.75	1.29	1.98	5.05	3.61	6.91	2.43	0.36	0.09	0.11	0.55	0.07	0.05	0.07	0.1	0.12
S000003007	YGL039W	None	1363	N	N	N	N	N	N	N	N	0.06	0.22	0.2	0.25	0.37	0.67	1.26	1.44	1.78	2.38	1.85	1.93	2	5.56	13.83	4.49	0.71	0.55	0.91	0.35	0.16	0.1	0.1	0.11	0.08	0.06	0.07	0.08	0.1	0.14
S000003008	YGL040C	HEM2	1357	N	N	N	N	N	N	N	N	0.06	0.22	0.19	0.28	0.43	0.74	1.43	1.98	1.95	1.89	1.96	2.14	3.59	5.82	18.35	5.91	0.4	0.14	0.13	0.09	0.08	0.08	0.07	0.08	0.06	0.04	0.06	0.08	0.07	0.09
S000003009	YGL041C	None	727	N	N	N	N	N	N	N	N	0.14	0.67	0.62	0.69	0.87	1.35	3.33	8.3	6.16	1.48	0.56	0.46	0.7	0.83	0.76	1.07	0.55	0.39	0.69	0.31	0.38	0.47	0.3	0.31	0.21	0.17	0.17	0.24	0.28	0.4
S000003010	YGL042C	None	647	N	N	N	N	N	N	N	N	0.21	0.86	0.64	0.63	0.66	1.03	2.63	1.91	1.56	1.47	1.36	1.25	1.64	6.61	5.64	1.08	0.55	0.57	0.71	0.21	0.2	0.56	0.2	0.26	0.71	0.15	0.1	0.19	0.29	0.32
S000003011	YGL043W	DST1	1291	N	N	N	N	N	N	N	N	0.05	0.21	0.2	0.23	0.36	0.51	1	1.24	1.11	1.51	1.42	1.73	2.19	9.95	14.1	1.38	0.48	0.26	0.17	0.23	0.26	0.16	0.17	0.09	0.12	0.1	0.1	0.14	0.09	0.1
S000003012	YGL044C	RNA15	1435	N	N	N	N	N	N	N	N	0.05	0.22	0.21	0.33	0.34	0.68	0.88	1.19	1.22	1.79	1.66	1.9	2.31	2.56	5.03	6.96	4.24	1.04	0.39	0.33	0.28	0.39	0.4	0.24	0.26	0.21	0.3	0.24	0.1	0.17
S000003013	YGL045W	RIM8	1260	N	N	N	N	N	N	N	N	0.07	0.28	0.32	0.42	0.32	0.95	1.72	2.01	1.76	1.93	2.02	1.75	2.3	4.55	4.22	2.21	2.28	1.44	0.83	1.98	1.14	1.78	0.57	0.57	0.42	0.37	0.3	0.26	0.2	0.12
S000003016	YGL048C	RPT6	1390	N	N	N	N	N	N	N	N	0.04	0.16	0.16	0.2	0.28	0.57	0.67	1.4	1.32	1.86	1.83	1.98	2.88	2.65	13.9	14.92	1.09	0.18	0.07	0.07	0.05	0.06	0.06	0.04	0.05	0.04	0.05	0.05	0.03	0.05
S000003017	YGL049C	TIF4632	3351	Y	N	N	N	N	N	N	N	0.05	0.21	0.21	0.2	0.16	0.36	0.22	0.69	0.31	0.49	0.36	0.61	0.46	0.95	0.79	0.83	1.16	0.93	0.86	0.89	0.97	1.26	1.02	1.19	1.13	1.25	7.15	0.99	0.2	0.08
S000003019	YGL051W	MST27	979	N	N	N	N	N	N	N	N	0.09	0.19	0.25	0.47	0.57	0.81	0.89	1.14	1.23	2.83	8.8	5.98	3.02	1.72	0.61	0.35	0.32	0.36	0.28	0.24	0.21	0.12	0.28	0.09	0.05	0.05	0.09	0.08	0.12	0.1
S000003021	YGL053W	PRM8	1046	N	N	N	N	N	N	N	N	0.08	0.2	0.28	0.37	0.59	1.09	1.26	1.53	1.35	1.83	4.15	10.24	7.57	1.74	0.45	0.44	0.46	0.59	0.4	0.29	0.21	0.2	0.18	0.1	0.07	0.06	0.04	0.07	0.09	0.11
S000003022	YGL054C	ERV14	915	N	N	N	N	N	N	N	N	0.04	0.16	0.34	0.52	0.74	1.13	1.05	1.84	2.59	12.85	14.66	1.87	0.18	0.12	0.06	0.04	0.05	0.07	0.1	0.06	0.04	0.03	0.02	0.04	0.18	0.02	0.01	0.02	0.03	0.03
S000003023	YGL055W	OLE1	1928	N	N	N	N	N	N	N	Y	0.03	0.13	0.13	0.16	0.17	0.33	0.43	0.57	0.84	1.09	1.47	1.67	1.96	2.07	1.83	1.65	1.53	1.56	10.58	15.01	1.68	0.13	0.04	0.04	0.03	0.02	0.03	0.02	0.03	0.03
S000003024	YGL056C	SDS23	1943	N	N	N	N	N	N	N	N	0.08	0.26	0.23	0.33	0.46	0.5	0.95	0.88	1.1	1.2	1.66	1.63	1.88	2.06	1.74	1.76	1.39	1.35	6.09	9.87	1.35	0.24	0.15	0.18	0.18	0.09	0.1	0.12	0.11	0.13
S000003025	YGL057C	GEP7	1149	N	N	N	N	N	N	N	N	0.11	0.3	0.29	0.35	0.54	1	1.93	2.01	1.97	1.72	1.81	3.64	12.34	8.48	0.77	0.77	0.38	0.27	0.49	0.17	0.23	0.45	0.27	0.22	0.18	0.15	0.12	0.2	0.3	0.42
S000003026	YGL058W	RAD6	889	N	N	N	N	N	N	N	N	0.05	0.16	0.29	0.36	0.62	0.98	1.43	2.09	2.08	8.7	5.34	5.65	2.58	0.7	0.15	0.12	0.16	0.18	0.45	0.16	0.1	0.16	0.12	0.18	0.29	0.08	0.05	0.07	0.17	0.13
S000003027	YGL059W	PKP2	1732	N	N	N	N	Y	N	N	N	0.08	0.38	0.36	0.5	0.59	0.67	1.04	1.06	1.89	1.77	1.7	1.5	2.54	2.77	2.45	1.97	2.34	8.19	5.8	1.09	0.5	0.34	0.42	0.7	0.58	0.2	0.25	0.27	0.29	0.36
S000003028	YGL060W	YBP2	2296	N	N	N	N	N	N	Y	N	0.06	0.23	0.23	0.25	0.32	0.44	0.84	0.53	0.83	0.82	0.9	0.78	1.19	1.45	1.1	0.89	1.19	1.1	1.11	1.2	2.51	7.92	3.16	0.71	0.26	0.17	0.23	0.25	0.33	0.45
S000003029	YGL061C	DUO1	1077	N	N	N	N	N	N	N	N	0.12	0.31	0.32	0.49	0.62	1.43	2.66	2.08	1.49	1.82	2.82	8.84	8.47	2.65	0.59	0.65	0.53	0.52	0.51	0.27	0.21	0.52	0.27	0.31	0.21	0.3	0.19	0.21	0.35	0.32
S000003030	YGL062W	PYC1	3463	N	N	N	N	Y	N	Y	N	0.05	0.1	0.15	0.16	0.22	0.27	0.3	0.5	0.52	0.56	0.63	0.8	0.71	1.16	0.93	1.21	1.46	1.34	1.09	1.49	1.03	0.94	1.04	1.19	1.34	1.25	3.17	1.92	0.55	0.27
S000003031	YGL063W	PUS2	1140	N	N	N	N	N	N	N	N	0.12	0.44	0.39	0.49	0.6	1.1	2.04	1.98	2.29	2.97	3.2	3.17	6.82	4.67	3.27	3.47	4.91	2.33	1.43	0.67	0.7	0.63	0.79	0.57	0.44	0.35	0.38	0.27	0.3	0.35
S000003032	YGL064C	MRH4	1944	N	N	N	N	N	N	N	N	0.1	0.33	0.36	0.39	0.57	0.87	1.62	0.97	1.22	1.05	1.37	1.41	2.07	1.76	1.62	1.65	1.68	1.48	4.76	7.93	1.53	0.52	0.42	0.39	0.29	0.19	0.29	0.38	0.38	0.65
S000003033	YGL065C	ALG2	1796	N	N	N	N	N	N	N	N	0.06	0.27	0.28	0.31	0.31	0.38	0.68	0.56	0.76	0.71	1.12	1.08	0.68	1.19	0.69	0.99	1.11	4.21	7.08	0.92	0.25	0.24	0.4	0.62	0.11	0.18	0.09	0.13	0.3	0.15
S000003035	YGL067W	NPY1	1380	N	N	N	N	N	N	N	N	0.09	0.31	0.21	0.36	0.49	0.7	1.38	1.98	2.16	2.03	1.78	1.89	2.21	3.17	10.11	10.54	0.99	0.25	0.12	0.1	0.11	0.15	0.11	0.09	0.07	0.04	0.06	0.08	0.09	0.14
S000003036	YGL068W	MNP1	851	Y	Y	N	N	N	N	N	N	0.1	0.45	0.53	0.77	1.03	1.18	1.67	2.78	10.09	11.48	4.5	0.47	0.13	0.09	0.06	0.12	0.06	0.06	0.05	0.04	0.05	0.05	0.04	0.04	0.03	0.03	0.03	0.04	0.25	0.06
S000003038	YGL070C	RPB9	829	N	N	N	N	N	N	N	N	0.08	0.42	0.59	0.78	0.91	1.65	3.59	9.27	8.91	9.86	4.62	0.29	0.36	0.36	0.18	0.2	0.27	0.29	0.42	0.19	0.16	0.33	0.17	0.23	0.14	0.13	0.1	0.12	0.19	0.27
S000003039	YGL071W	AFT1	2907	N	N	N	N	N	N	N	N	0.05	0.31	0.28	0.34	0.48	0.57	1.26	2.87	4.19	1.9	1.03	0.88	0.72	0.97	0.75	1	0.71	0.82	0.97	1.15	1.31	1.47	1.48	1.31	6.73	2.17	0.46	0.12	0.13	0.13
S000003040	YGL072C	None	641	N	N	N	N	N	N	N	N	0.22	0.61	0.55	0.62	0.77	1.84	3.17	2.35	1.71	1.45	1.41	1.29	2.15	1.71	1.35	1.26	1.26	1.2	1.07	1.24	1.14	1.34	1.05	1.23	2.94	1.6	0.74	0.54	0.48	0.46
S000003041	YGL073W	HSF1	2913	N	N	N	N	N	N	N	N	0.12	0.41	0.37	0.45	0.63	1.27	3.16	2.04	0.91	0.64	0.73	0.77	0.63	1.04	0.81	1.01	0.75	0.78	0.96	1.09	1	1.52	1.08	1.34	3.59	1.81	0.62	0.2	0.16	0.18
S000003043	YGL075C	MPS2	1820	N	N	N	N	N	N	N	N	0.1	0.4	0.25	0.42	0.52	0.6	1.34	1	1.91	1.48	1.57	1.46	2.2	2.09	2.75	1.67	2.36	3.83	9.01	2.84	0.9	0.36	0.37	0.3	0.23	0.18	0.28	0.31	0.35	0.59
S000003044	YGL076C	RPL7A	935	Y	Y	N	N	N	N	N	N	0.07	0.22	0.38	0.53	0.8	1.18	1.06	1.41	1.24	6.48	10.77	2.02	0.3	0.39	0.46	0.22	0.08	0.04	0.04	0.04	0.04	0.04	0.03	0.03	0.03	0.03	0.02	0.02	0.03	0.03
S000003045	YGL077C	HNM1	1991	N	N	N	N	N	N	N	N	0.04	0.15	0.18	0.21	0.2	0.35	0.58	0.65	0.53	0.72	1.03	1.33	0.94	1.44	1.15	1	1.02	1.1	2.7	9.03	2.87	0.34	0.1	0.08	0.05	0.06	0.04	0.04	0.09	0.05
S000003047	YGL079W	KXD1	901	N	N	N	N	N	N	N	N	0.09	0.4	0.53	0.66	0.89	1.1	1.45	1.52	2.59	9.34	8.18	1.84	0.48	0.53	0.34	0.3	0.51	1.31	0.59	0.62	0.4	0.16	0.21	0.26	0.23	0.18	0.14	0.24	0.34	0.23
S000003048	YGL080W	FMP37	830	N	N	N	N	N	N	N	N	0.07	0.29	0.42	0.54	0.68	1.14	1.07	2.05	6.29	7.79	2.15	0.25	0.13	0.14	0.08	0.08	0.09	0.1	0.2	0.09	0.05	0.05	0.09	0.05	0.04	0.03	0.04	0.05	0.07	0.11
S000003051	YGL083W	SCY1	2862	N	N	N	N	N	N	N	N	0.08	0.31	0.22	0.33	0.38	0.62	1.31	1.28	1.35	1.7	1.39	2.85	2.6	2.92	1.17	1.08	0.82	0.8	0.98	1.1	1.12	1.15	1.16	1.65	6.85	1.11	0.47	0.23	0.17	0.24
S000003054	YGL086W	MAD1	2604	N	N	N	N	N	N	N	N	0.09	0.23	0.34	0.37	0.47	0.61	1.06	0.98	1.06	1.12	1.07	0.99	0.72	1.54	0.74	0.86	1.01	1.1	1.18	1.07	1.08	0.8	1.68	2.24	0.65	0.48	0.48	0.46	0.74	0.63
S000003055	YGL087C	MMS2	654	N	N	N	N	N	N	N	N	0.22	0.8	0.73	0.86	1.26	3.65	7.98	7.55	1.34	0.43	0.27	0.22	0.34	0.34	0.12	0.29	0.22	0.18	0.29	0.24	0.21	0.21	0.3	0.26	0.25	0.15	0.12	0.13	0.23	0.23
S000003057	YGL089C	MF(ALPHA)2	654	N	N	N	N	N	N	N	N	0.25	0.62	0.69	0.82	1.48	5.5	11.43	7.89	0.61	0.48	0.25	0.06	0.05	0.07	0.06	0.06	0.04	0.04	0.05	0.04	0.06	0.09	0.05	0.04	0.03	0.02	0.02	0.02	0.03	0.03
S000003058	YGL090W	LIF1	858	N	N	N	N	N	N	N	N	0.09	0.57	0.39	0.43	0.58	0.88	1.7	2.57	3.09	6.04	2.54	0.94	0.81	1.56	0.81	1.11	1.38	0.89	0.95	1.37	3.06	3.33	1.17	0.3	0.13	0.11	0.08	0.09	0.17	0.23
S000003059	YGL091C	NBP35	1204	N	N	N	N	N	N	N	N	0.08	0.27	0.27	0.33	0.64	1.25	1.76	1.83	2.06	2.45	2.42	3.36	17.1	15.42	3.38	0.3	0.34	0.41	0.19	0.12	0.18	0.13	0.14	0.11	0.1	0.08	0.13	0.15	0.12	0.17
S000003060	YGL092W	NUP145	4232	N	N	N	N	N	N	N	N	0.07	0.21	0.28	0.26	0.47	0.46	0.87	1.32	0.88	1.07	1.07	1.14	1.42	4.84	2.26	0.69	0.59	0.6	0.8	0.77	0.66	0.68	0.4	0.66	0.59	0.54	0.64	0.69	0.91	2.55
S000003061	YGL093W	SPC105	2874	N	N	N	N	N	N	Y	N	0.12	0.31	0.23	0.29	0.31	0.41	0.9	0.72	0.64	0.56	0.73	0.78	0.83	0.82	0.91	1.02	0.91	0.94	1.37	1.31	1.03	1.04	1.14	1.96	8.48	1.64	0.5	0.23	0.4	0.21
S000003063	YGL095C	VPS45	2073	N	N	N	N	N	N	Y	N	0.09	0.29	0.26	0.23	0.44	0.6	0.9	0.72	1.02	1.09	1.13	1.47	1.43	1.68	1.08	1	1.08	1.11	1.39	4.75	8.44	1.27	0.27	0.25	0.12	0.17	0.19	0.25	0.37	0.35
S000003064	YGL096W	TOS8	1286	N	N	N	N	N	N	N	N	0.11	0.25	0.28	0.35	0.52	0.77	0.83	0.86	0.96	0.95	1.02	1.81	1.62	3.14	4.03	1.7	0.87	1.25	1.34	0.78	0.63	0.6	0.5	0.39	0.34	0.78	0.87	0.37	0.3	0.4
S000003065	YGL097W	SRM1	1541	N	N	N	N	N	N	N	N	0.06	0.2	0.24	0.25	0.26	0.45	0.66	0.82	1.14	1.19	1.45	1.41	2	2.17	1.29	4.31	10.38	3.28	0.54	0.13	0.11	0.14	0.08	0.06	0.05	0.05	0.04	0.05	0.08	0.09
S000003067	YGL099W	LSG1	2063	N	N	N	N	N	N	N	N	0.07	0.35	0.23	0.32	0.5	0.46	1.02	1.12	1.23	1.18	1.04	1.35	1.48	1.67	1.09	1.54	1.45	1.28	1.37	5.91	9.1	1.09	0.61	0.42	0.15	0.09	0.09	0.1	0.11	0.16
S000003069	YGL101W	None	1020	N	N	N	N	N	N	N	N	0.08	0.1	0.18	0.29	0.55	0.75	0.91	1.18	1.32	0.87	3.77	9.1	2.05	0.45	0.1	0.19	0.11	0.19	0.22	0.08	0.15	0.12	0.11	0.15	0.05	0.08	0.06	0.09	0.15	0.17
S000003070	YGL102C	None	577	N	N	N	N	N	N	N	N	0.14	0.31	0.41	0.43	1.35	6.68	2.94	0.62	0.07	0.05	0.07	0.2	0.3	0.06	0	0.01	0.02	0.01	0.05	0.03	0.01	0.01	0.01	0.03	0.01	0.01	0.01	0.01	0.02	0.01
S000003071	YGL103W	RPL28	576	Y	Y	N	N	N	N	N	N	0.13	0.56	0.33	0.39	1.29	6.66	3.22	1.14	0.24	0.31	0.37	1.98	1.18	0.6	0.03	0.03	0.02	0.02	0.05	0.02	0.02	0.03	0.02	0.02	0.02	0.02	0.01	0.02	0.03	0.03
S000003072	YGL104C	VPS73	1605	N	N	N	N	N	N	Y	N	0.1	0.31	0.16	0.18	0.44	0.56	1.06	0.74	0.86	1.04	1.1	1.02	1.16	1.37	0.85	1.44	6.65	5.4	0.96	0.67	0.31	0.36	0.3	0.21	0.14	0.13	0.13	0.16	0.24	0.28
S000003073	YGL105W	ARC1	1322	Y	N	N	N	N	N	N	N	0.06	0.17	0.17	0.2	0.29	0.54	0.52	1.11	0.99	1.07	0.93	1.64	0.82	3.74	10.77	4.24	0.23	0.11	0.05	0.03	0.03	0.04	0.04	0.05	0.04	0.02	0.02	0.02	0.03	0.03
S000003074	YGL106W	MLC1	747	N	N	N	N	N	N	N	N	0.1	0.53	0.65	0.8	0.96	1.91	4.69	12.21	16.2	2.62	0.2	0.09	0.08	0.09	0.05	0.06	0.07	0.06	0.11	0.05	0.05	0.07	0.04	0.06	0.03	0.03	0.02	0.02	0.05	0.07
S000003075	YGL107C	RMD9	2185	Y	N	N	N	N	N	N	N	0.08	0.27	0.24	0.26	0.45	0.7	1.09	1.15	1.29	1.32	1.59	1.6	2.21	2.1	1.71	1.18	1.61	1.52	1.59	1.45	9.26	7.54	0.7	0.15	0.15	0.11	0.15	0.15	0.25	0.18
S000003076	YGL108C	None	712	N	N	N	N	N	N	N	N	0.16	1.06	0.71	0.75	0.86	1.47	3.07	8.89	6.17	2.39	0.72	0.59	0.68	0.5	0.38	0.53	0.57	0.59	0.61	0.34	0.34	0.24	0.37	0.34	0.43	0.17	0.2	0.29	0.18	0.47
S000003077	YGL109W	None	715	N	N	N	N	N	N	N	N	0.16	0.63	0.8	0.82	1.01	1.35	2.46	7.04	5.47	1.64	0.59	0.64	0.45	0.43	0.28	0.41	0.43	0.4	0.6	1.02	0.15	0.32	0.24	0.68	0.33	0.33	0.16	0.18	0.17	0.15
S000003079	YGL111W	NSA1	1674	N	N	N	N	N	N	N	N	0.06	0.19	0.18	0.22	0.32	0.53	0.84	0.69	0.98	1.66	1.36	1.36	1.75	2.32	1.69	1.23	4.84	9.21	2.02	0.28	0.26	0.12	0.11	0.08	0.06	0.09	0.08	0.13	0.24	0.24
S000003080	YGL112C	TAF6	1837	N	N	N	N	N	N	N	N	0.05	0.17	0.17	0.19	0.26	0.34	0.56	0.47	0.65	0.69	1.07	1.23	1.25	1.61	1.54	1.34	1.24	2.25	10.52	2.98	0.26	0.08	0.16	0.08	0.06	0.04	0.05	0.05	0.09	0.13
S000003081	YGL113W	SLD3	2478	N	N	N	N	N	N	N	N	0.12	0.29	0.26	0.26	0.33	0.49	1.34	1.02	0.89	0.71	0.88	0.84	1.02	1.48	0.85	1.07	0.95	0.84	1.66	0.81	1.15	1.46	7.13	1.92	0.42	0.33	0.21	0.25	0.69	0.42
S000003082	YGL114W	None	2405	N	N	N	N	N	N	Y	N	0.04	0.12	0.17	0.16	0.21	0.35	0.71	0.65	0.59	1.05	1	0.96	1.14	1.93	2.6	1	1.2	1.66	1.64	1.95	3.28	5.58	8.07	1.12	0.21	0.08	0.07	0.09	0.13	0.05
S000003083	YGL115W	SNF4	1250	N	N	N	N	Y	N	N	N	0.06	0.25	0.16	0.26	0.4	0.85	1.54	2.05	1.78	1.91	1.89	2.49	3.11	16.94	7.04	0.59	0.24	0.23	0.12	0.09	0.11	0.13	0.14	0.11	0.09	0.06	0.08	0.1	0.07	0.12
S000003085	YGL117W	None	1066	N	N	N	N	N	N	Y	N	0.06	0.11	0.15	0.21	0.48	0.97	1.12	1.63	1.31	1.33	2.09	11.54	7.38	2.22	0.23	0.2	0.14	0.11	0.09	0.05	0.08	0.13	0.11	0.07	0.05	0.04	0.07	0.08	0.08	0.1
S000003087	YGL119W	COQ8	1672	N	N	N	N	N	N	N	N	0.07	0.27	0.19	0.18	0.32	0.67	1.16	1.14	1.44	1.68	1.46	1.45	1.53	2.14	1.39	1.74	3.72	8.08	2.31	0.45	0.19	0.16	0.14	0.12	0.1	0.07	0.08	0.1	0.12	0.14
S000003088	YGL120C	PRP43	2373	N	N	N	N	N	N	N	N	0.08	0.21	0.14	0.18	0.37	0.47	0.68	0.51	0.6	0.58	0.64	0.59	0.85	1.21	0.69	0.83	0.74	0.8	0.82	0.87	0.85	0.99	10.19	2.29	0.48	0.11	0.09	0.13	0.14	0.17
S000003089	YGL121C	GPG1	692	N	N	N	N	N	N	Y	N	0.21	0.75	0.67	0.73	1.26	3.38	6.31	9.16	5.32	1.24	0.36	0.06	0.25	0.28	0.22	0.34	0.2	0.23	0.2	0.21	0.17	0.22	0.31	0.23	0.11	0.1	0.11	0.15	0.15	0.16
S000003090	YGL122C	NAB2	1886	N	N	N	N	N	N	Y	N	0.05	0.13	0.19	0.23	0.37	0.5	0.58	0.83	0.81	0.99	1.07	1.23	0.72	1.24	0.89	0.85	1.06	1.11	5.84	4.77	1.08	0.33	0.37	0.39	0.23	0.15	0.13	0.1	0.18	0.14
S000003091	YGL123W	RPS2	974	Y	Y	N	N	N	N	N	N	0.1	0.36	0.52	1.07	1.55	2.51	2.78	3.3	3.35	16.87	34.38	20.36	1.79	0.1	0.04	0.02	0.02	0.02	0.02	0.01	0.02	0.02	0.01	0.01	0.02	0.01	0.01	0.01	0.01	0.01
S000003092	YGL124C	MON1	2230	N	N	N	N	N	N	N	N	0.08	0.18	0.21	0.27	0.34	0.53	0.76	0.69	0.82	0.75	0.97	1.14	1.45	1.59	1.18	1.1	1.23	1.29	3.41	1.87	3.48	5.25	0.81	0.22	0.13	0.12	0.11	0.16	0.18	0.25
S000003093	YGL125W	MET13	2438	N	N	N	N	N	N	N	N	0.1	0.45	0.48	0.42	0.41	0.85	2.23	1.92	1.01	0.82	1.13	1.17	1.3	1.84	1.49	1.17	1.42	1.76	2.08	1.65	1.08	2.29	4.55	1.19	0.31	0.47	0.27	0.29	0.27	0.28
S000003094	YGL126W	SCS3	1239	N	N	N	N	N	N	N	N	0.09	0.2	0.3	0.3	0.55	0.9	1.74	2.11	1.65	1.26	1.1	1.45	1.34	7.9	2.9	1.19	0.94	0.45	0.6	0.53	0.33	0.33	0.49	0.34	0.28	0.25	0.18	0.16	0.43	0.46
S000003095	YGL127C	SOH1	632	N	N	N	N	N	N	N	N	0.24	0.85	0.88	0.91	1.15	5.12	13.65	5.8	0.79	0.64	0.48	0.27	0.54	0.55	0.49	0.36	0.51	0.59	0.43	0.27	0.29	0.2	0.25	0.18	0.12	0.1	0.17	0.23	0.26	0.38
S000003096	YGL128C	CWC23	1193	N	N	N	N	N	N	N	N	0.13	0.32	0.34	0.36	0.46	0.98	1.25	1.09	1.11	1.41	1.33	1.25	2.79	4.31	1.44	0.64	0.7	0.61	0.84	0.67	0.51	0.49	0.6	0.59	0.38	0.33	0.38	0.41	0.52	0.45
S000003097	YGL129C	RSM23	1699	Y	Y	N	N	N	N	N	N	0.06	0.15	0.15	0.18	0.18	0.45	0.84	0.8	0.81	1.05	1.44	1.31	1.53	1.85	1.44	1.52	2.96	10.11	4.18	0.35	0.12	0.16	0.12	0.1	0.07	0.09	0.07	0.1	0.16	0.17
S000003098	YGL130W	CEG1	1646	N	N	N	N	N	N	N	N	0.06	0.18	0.25	0.23	0.29	0.44	0.95	1.05	0.8	1.87	1.51	1.36	1.52	2.17	1.52	1.58	8.11	7.27	1.77	0.23	0.11	0.18	0.12	0.1	0.07	0.06	0.06	0.08	0.15	0.08
S000003102	YGL134W	PCL10	1528	N	N	N	N	Y	N	N	N	0.05	0.11	0.24	0.23	0.28	0.47	0.9	0.89	1.05	1.06	0.98	1.16	0.8	1.53	0.82	2.74	6.13	1.29	0.42	0.31	0.28	0.14	0.13	0.19	0.05	0.09	0.06	0.06	0.24	0.19
S000003103	YGL135W	RPL1B	868	Y	Y	N	N	N	N	N	N	0.11	0.6	0.63	0.81	1.82	2.61	3.73	4.62	26.79	61.56	10.41	0.36	0.09	0.06	0.03	0.02	0.02	0.02	0.02	0.02	0.02	0.03	0.02	0.02	0.02	0.01	0.02	0.01	0.01	0.01
S000003104	YGL136C	MRM2	1202	N	N	N	N	N	N	N	N	0.16	0.32	0.27	0.34	0.55	0.93	1.13	1.14	1.12	1.15	1.44	1.38	3.47	6.4	1.65	0.93	0.51	0.43	0.44	0.55	0.45	0.43	0.56	0.44	0.82	0.76	0.34	0.18	0.33	0.27
S000003105	YGL137W	SEC27	2837	N	N	N	N	N	N	N	N	0.03	0.1	0.14	0.18	0.26	0.36	0.38	0.54	0.6	0.43	0.72	0.72	0.63	1.16	0.5	1.39	1.01	1.22	1.09	1.17	1.03	0.97	1.12	2.85	4.72	1.51	0.41	0.12	0.08	0.11
S000003107	YGL139W	FLC3	3196	N	N	N	N	N	N	N	N	0.04	0.15	0.19	0.27	0.55	0.65	0.66	0.78	0.94	2.93	2.9	1.63	0.72	0.94	0.46	0.61	0.7	0.61	0.87	0.9	0.66	1	0.96	0.9	1.75	5.05	3.53	0.28	0.16	0.06
S000003108	YGL140C	None	4232	N	N	N	N	N	N	N	N	0.08	0.13	0.16	0.21	0.25	0.43	0.47	0.46	0.59	0.92	0.81	1.09	0.71	1.18	1.55	1.14	1.12	1.11	1.81	1.24	1.12	0.86	1.35	1.36	0.77	0.52	0.94	0.88	1.82	2.7
S000003109	YGL141W	HUL5	2966	N	N	N	N	N	N	Y	N	0.08	0.22	0.17	0.26	0.42	0.63	0.78	0.77	1.06	1.02	0.9	0.76	1.02	0.93	0.64	0.94	0.82	0.67	0.7	0.75	1.08	0.94	1.01	0.64	3.31	2.65	0.55	0.2	0.13	0.13
S000003111	YGL143C	MRF1	1389	Y	N	N	N	N	N	N	N	0.12	0.36	0.3	0.34	0.49	0.97	2.16	1.8	2.17	2.39	2.11	2.05	3.8	2.73	7.98	9.19	2.44	1.01	0.43	0.26	0.31	0.31	0.35	0.22	0.19	0.12	0.29	0.51	0.29	0.43
S000003113	YGL145W	TIP20	2445	N	N	N	N	N	N	N	N	0.07	0.16	0.15	0.21	0.25	0.33	0.95	0.8	0.69	0.66	0.8	0.99	1.29	1.78	1.33	1.4	1.3	1.23	1.41	1.3	1.47	3.76	8.67	2.11	0.42	0.15	0.08	0.14	0.24	0.23
S000003115	YGL147C	RPL9A	748	Y	Y	N	N	N	N	N	N	0.1	0.91	0.68	1.13	1.48	2.29	3.02	36.2	46.82	9.54	3.3	0.63	0.15	0.09	0.06	0.04	0.04	0.03	0.03	0.03	0.05	0.03	0.02	0.02	0.02	0.01	0.02	0.01	0.01	0.01
S000003116	YGL148W	ARO2	1211	N	N	N	N	N	N	N	N	0.06	0.18	0.16	0.21	0.35	0.63	1.08	1.15	1.4	1.32	1.44	1.38	5.17	16.5	3.19	0.3	0.05	0.04	0.03	0.03	0.02	0.03	0.03	0.03	0.02	0.02	0.02	0.03	0.03	0.04
S000003119	YGL151W	NUT1	3919	N	N	N	N	N	N	N	N	0.09	0.26	0.23	0.26	0.39	0.77	1.12	0.79	2.66	4.03	1.48	0.64	0.31	0.73	0.32	0.73	0.49	0.59	0.72	0.88	0.77	0.67	0.84	0.81	0.51	0.51	0.7	0.63	3.22	0.63
S000003120	YGL152C	None	1040	N	N	N	N	N	N	N	N	0.1	0.28	0.25	0.34	0.68	1.22	1.79	1.92	1.64	1.9	1.56	1.34	7.58	7.49	0.62	0.43	0.18	0.22	0.21	0.22	0.21	0.2	0.26	0.2	0.13	0.11	0.13	0.19	0.29	0.29
S000003121	YGL153W	PEX14	1178	N	N	N	N	N	N	N	N	0.11	0.26	0.29	0.31	0.62	1.24	1.43	1.38	1.04	1.13	1.3	2.14	5.2	7.65	0.68	0.46	0.45	0.43	0.44	0.26	0.27	0.32	0.52	0.28	0.2	0.17	0.14	0.18	0.25	0.39
S000003122	YGL154C	LYS5	956	N	N	N	N	N	N	N	N	0.12	0.29	0.44	0.5	1.07	1.41	1.31	1.46	1.45	3.64	7.62	3.62	0.69	0.74	0.36	0.57	1.01	1.5	1.34	0.29	0.25	0.25	0.22	0.23	0.08	0.09	0.13	0.1	0.23	0.33
S000003123	YGL155W	CDC43	1384	N	N	N	N	N	N	N	N	0.05	0.21	0.19	0.21	0.54	0.49	0.64	1.28	1.11	1.8	1.72	1.76	1.86	2.25	5.49	5.68	3.08	4.25	2.91	0.44	0.14	0.14	0.11	0.05	0.11	0.09	0.12	0.14	0.06	0.1
S000003124	YGL156W	AMS1	3487	N	N	N	N	N	N	N	N	0.06	0.27	0.26	0.22	0.29	0.55	0.7	0.71	0.61	0.99	0.83	1.09	1.27	1.2	1.13	1.13	1.75	2.81	1.57	1.93	1.73	1.65	1.67	1.77	1.77	1.7	5.03	4.95	1.1	0.34
S000003127	YGL159W	None	1397	N	N	N	N	N	N	N	N	0.03	0.17	0.19	0.2	0.33	0.5	0.69	1.11	1.07	1.21	1.19	1.33	1.39	2.33	6.59	6.24	1.46	0.64	0.32	0.34	0.28	0.83	0.84	0.36	1	0.26	0.14	0.12	0.08	0.16
S000003128	YGL160W	AIM14	2117	N	Y	N	N	N	N	N	N	0.03	0.14	0.13	0.15	0.22	0.33	0.45	0.49	0.46	0.72	0.83	1.22	1.13	1.16	1.02	1.36	1.29	1.09	1.1	2.98	10.9	2.63	0.21	0.16	0.06	0.05	0.08	0.06	0.04	0.04
S000003132	YGL164C	YRB30	1549	N	N	N	N	N	N	N	N	0.1	0.23	0.22	0.26	0.36	0.74	0.92	0.72	0.84	1.19	1.15	0.9	1.04	1.44	1.21	1.3	2.15	1.14	1.15	0.76	0.97	0.88	0.74	1.15	0.67	0.56	0.95	1.47	0.72	0.38
S000003134	YGL166W	CUP2	890	N	N	N	N	N	N	N	N	0.07	0.25	0.59	0.94	1.85	1.37	1.96	2.52	3.52	16.48	10.9	1.51	0.26	0.21	0.26	0.13	0.24	0.17	0.21	0.2	0.08	0.11	0.09	0.1	0.11	0.08	0.06	0.09	0.1	0.14
S000003137	YGL169W	SUA5	1600	Y	N	N	N	N	N	N	N	0.08	0.21	0.23	0.23	0.32	0.59	1.16	1.31	1.46	1.79	2.01	1.38	2.51	2.48	1.9	4.7	7.64	5.95	1.27	0.18	0.19	0.29	0.13	0.14	0.12	0.08	0.11	0.14	0.17	0.21
S000003139	YGL171W	ROK1	1990	N	N	N	N	N	N	N	N	0.04	0.25	0.22	0.25	0.63	0.53	0.57	0.97	0.69	0.99	1.05	1.35	1.71	1.61	1.47	1.15	1.31	1.52	2.08	8.64	2.38	0.67	0.25	0.26	0.33	0.14	0.15	0.15	0.1	0.16
S000003140	YGL172W	NUP49	1534	N	N	N	N	N	N	N	N	0.06	0.28	0.22	0.23	0.31	0.57	0.84	0.88	1.1	1.39	1.44	1.48	2.84	2.04	2.3	4.91	12.18	1.88	0.28	0.13	0.11	0.13	0.11	0.09	0.1	0.1	0.1	0.09	0.06	0.06
S000003143	YGL175C	SAE2	3261	N	N	N	N	N	N	N	N	0.18	0.64	0.55	0.57	0.74	1.24	2.41	1.7	1.31	1.26	1.4	1.02	1.76	1.76	1.82	1.58	2	1.23	1.28	1.25	1.24	1.92	1.37	1.56	1.95	4.68	5.69	1.2	0.69	0.93
S000003147	YGL179C	TOS3	1813	N	N	N	N	Y	N	N	N	0.18	0.43	0.39	0.37	0.51	0.69	1.1	1.07	1.34	1.43	1.54	1.59	2	2.64	2.68	2.96	2.35	2.64	3.96	2.02	0.39	0.19	0.21	0.23	0.12	0.14	0.15	0.15	0.24	0.4
S000003148	YGL180W	ATG1	3418	N	N	N	N	N	N	N	N	0.07	0.21	0.17	0.22	0.24	0.31	1.17	0.61	0.72	0.58	0.74	0.82	1.2	1.21	1.27	1.25	1.41	1.01	1.18	1.25	1.54	1.45	1.21	1.26	1.14	0.89	4.93	2.57	1.94	0.83
S000003149	YGL181W	GTS1	1376	N	N	N	N	N	N	N	N	0.08	0.27	0.3	0.34	0.39	0.74	1.44	1.85	1.86	1.9	2.06	1.57	2.74	3.49	9.06	8.16	0.85	0.23	0.38	0.16	0.14	0.35	0.13	0.15	0.15	0.1	0.08	0.12	0.23	0.2
S000003152	YGL184C	STR3	1652	N	N	N	N	N	N	N	N	0.15	0.32	0.37	0.38	0.63	0.69	1.37	1.07	1.16	1.26	1.82	1.63	1.72	2.58	1.93	1.74	5.3	8.47	1.83	0.3	0.26	0.3	0.23	0.29	0.19	0.15	0.16	0.22	0.32	0.4
S000003153	YGL185C	None	1334	N	N	N	N	N	N	N	N	0.13	0.34	0.41	0.38	0.49	1	2.19	2.03	2.01	2.09	2.24	2.06	2.96	4.68	7.65	3.4	1.31	0.95	2.54	0.76	0.34	0.66	0.26	0.36	0.27	0.18	0.18	0.23	0.38	0.45
S000003155	YGL187C	COX4	965	N	N	Y	Y	N	N	N	N	0.05	0.28	0.36	0.55	1.08	1.39	1.78	2.81	2.32	8.7	15.83	7.87	0.96	0.43	0.22	0.1	0.08	0.08	0.04	0.05	0.05	0.06	0.04	0.03	0.05	0.04	0.05	0.06	0.03	0.04
S000003156	YGL188C	None	954	N	N	N	N	N	N	N	N	0.08	0.31	0.39	0.44	0.54	0.91	0.83	1.09	1.01	2.56	5.18	3.49	0.45	0.27	0.17	0.18	0.19	0.22	0.13	0.12	0.09	0.09	0.09	0.1	0.09	0.08	0.09	0.08	0.06	0.05
S000003159	YGL191W	COX13	746	N	N	N	Y	N	N	N	N	0.15	0.87	0.87	1.03	1.71	6.35	8.09	8.32	8.3	4.51	0.78	0.22	0.26	0.18	0.11	0.1	0.15	0.1	0.15	0.06	0.06	0.08	0.06	0.06	0.07	0.05	0.06	0.07	0.05	0.08
S000003160	YGL192W	IME4	2426	N	N	N	N	N	N	N	N	0.03	0.13	0.12	0.15	0.17	0.28	0.42	0.41	0.46	0.72	0.67	0.91	0.72	1.77	1.41	1.51	1.32	1.39	1.49	2.98	2.88	3.61	8.31	0.9	0.21	0.09	0.09	0.06	0.04	0.05
S000003164	YGL196W	DSD1	1538	N	N	N	N	N	N	N	N	0.07	0.21	0.22	0.29	0.45	0.75	1.2	1.18	1.69	2.26	2.21	2.2	2.73	3.14	2.59	4.17	7.28	2.19	0.63	0.33	0.27	0.29	0.19	0.25	0.17	0.11	0.14	0.17	0.15	0.33
S000003167	YGL199C	None	772	N	N	N	N	N	N	N	N	0.15	0.86	0.8	1	1.01	1.62	2.29	8.75	20.28	6.28	1.47	0.57	0.73	0.37	0.28	0.24	0.35	0.36	0.28	0.16	0.17	0.16	0.15	0.2	0.14	0.1	0.15	0.14	0.14	0.25
S000003168	YGL200C	EMP24	812	N	N	N	N	N	N	N	N	0.12	0.63	0.83	1.02	1.36	1.85	2.78	4.53	25.48	18.01	1.75	0.16	0.09	0.06	0.05	0.07	0.06	0.05	0.05	0.03	0.03	0.03	0.03	0.03	0.03	0.02	0.02	0.02	0.02	0.03
S000003169	YGL201C	MCM6	3327	N	N	N	N	N	N	N	N	0.06	0.19	0.21	0.22	0.32	0.49	0.86	0.97	0.81	0.81	0.86	0.71	0.98	1.36	0.75	0.98	1.21	1.02	1.46	1.03	0.97	1.14	1.06	1.12	0.87	1.77	4.81	0.91	0.28	0.22
S000003170	YGL202W	ARO8	1778	N	N	N	N	N	N	Y	N	0.04	0.15	0.18	0.17	0.3	0.26	0.31	0.51	0.33	0.72	1.23	0.78	0.34	1.17	1	0.68	1.21	5.05	6.43	1.1	0.05	0.05	0.05	0.04	0.03	0.03	0.04	0.03	0.08	0.02
S000003171	YGL203C	KEX1	2436	N	N	N	N	N	N	N	N	0.05	0.22	0.22	0.24	0.32	0.63	0.46	0.65	0.68	0.94	1.08	1.09	1.39	1.55	1.33	0.9	1.07	1.2	1.13	1.23	1.27	5.84	8.13	0.89	0.24	0.13	0.11	0.11	0.09	0.11
S000003172	YGL204C	None	923	N	N	N	N	N	N	N	N	0.08	0.31	0.52	0.54	0.75	1.18	1.26	1.58	2.34	8.66	6.3	1.34	0.61	0.4	0.28	0.3	0.41	0.42	0.29	0.24	0.3	0.24	0.22	0.24	0.23	0.16	0.27	0.13	0.09	0.1
S000003175	YGL207W	SPT16	3522	N	N	N	N	N	N	Y	N	0.04	0.16	0.17	0.19	0.26	0.38	0.45	0.56	0.55	0.58	0.62	0.63	0.66	1.14	0.83	0.62	0.86	1.05	1	1.02	1.02	1.13	0.97	0.88	1.05	1.08	4.44	5.62	0.91	0.22
S000003176	YGL208W	SIP2	1340	N	N	N	N	N	N	N	N	0.07	0.28	0.26	0.33	0.35	0.8	1.13	1.51	1.46	1.77	1.68	2.04	3.53	5.11	8.9	6.67	1.23	0.54	0.26	0.21	0.19	0.26	0.2	0.38	0.24	0.2	0.19	0.17	0.12	0.15
S000003179	YGL211W	NCS6	1189	N	N	N	N	N	N	N	N	0.1	0.28	0.29	0.3	0.49	0.88	1.73	1.37	1.53	1.99	2.09	1.9	6.92	10.03	2.67	1.03	1.41	1.11	1.1	1.16	3.57	1.48	0.45	0.43	0.34	0.26	0.32	0.3	0.31	0.56
S000003180	YGL212W	VAM7	2153	N	N	N	N	N	N	N	N	0.18	0.49	0.45	0.48	0.58	0.95	2.77	1.44	1.41	1.28	1.56	3.3	3.75	1.86	1.59	1.58	1.83	1.27	1.53	1.77	8.05	4.47	0.82	0.93	1.01	0.54	0.41	0.63	0.52	1.12
S000003181	YGL213C	SKI8	1441	N	N	N	N	N	N	N	N	0.07	0.15	0.2	0.24	0.32	0.59	1.14	1.3	1.63	1.88	1.69	1.55	2.79	2.54	3.26	11.6	5.14	0.76	0.38	0.11	0.12	0.28	0.1	0.11	0.11	0.09	0.07	0.07	0.21	0.2
S000003182	YGL214W	None	861	N	N	N	N	N	N	N	N	0.08	0.3	0.39	0.37	0.6	0.8	1.14	1.32	1.6	2.77	1.49	1.98	1.71	1.81	2.68	6.25	2.64	0.74	0.35	0.22	0.1	0.24	0.27	0.19	0.16	0.14	0.1	0.19	0.2	0.16
S000003183	YGL215W	CLG1	2620	N	N	N	N	N	N	N	N	0.03	0.04	0.05	0.05	0.09	0.13	0.13	0.29	0.22	0.36	0.55	0.59	0.52	1.24	1.17	0.95	0.8	1.35	1.6	1.45	1.42	0.99	3.21	10.01	0.94	0.18	0.09	0.08	0.14	0.09
S000003184	YGL216W	KIP3	2833	N	N	N	N	N	N	N	N	0.09	0.2	0.23	0.26	0.42	0.54	0.81	0.83	1.13	0.97	0.92	0.92	1.48	1.41	1.49	1.22	1.09	1	1.27	1.22	1.45	1.51	1.62	2.91	5.74	0.78	0.22	0.16	0.21	0.25
S000003187	YGL219C	MDM34	1648	N	N	N	N	N	N	N	N	0.08	0.42	0.35	0.7	2.82	1.98	0.66	0.69	0.65	1.25	1.3	1.32	1.37	1.47	1.51	1.12	4.93	6.94	1.21	0.38	0.3	0.18	0.12	0.07	0.1	0.1	0.09	0.1	0.1	0.12
S000003188	YGL220W	FRA2	529	N	N	N	N	N	N	N	N	0.26	0.99	1.2	2.86	9.24	7.55	1.23	0.35	0.17	0.17	0.3	0.18	0.21	0.2	0.15	0.22	0.37	0.41	0.15	0.12	0.12	0.12	0.07	0.12	0.1	0.08	0.1	0.08	0.04	0.05
S000003191	YGL223C	COG1	1544	N	N	N	N	N	N	N	N	0.04	0.2	0.19	0.22	0.33	0.67	0.64	0.96	1.24	1.54	1.34	1.38	1.33	2.08	2.05	4.63	10.01	3.96	0.64	0.17	0.12	0.14	0.1	0.09	0.08	0.08	0.1	0.14	0.08	0.18
S000003192	YGL224C	SDT1	1148	N	N	N	N	N	N	Y	N	0.09	0.36	0.32	0.36	0.43	1.3	1.49	1.47	1.36	2.12	2.62	3.01	14.1	8.56	1.71	0.71	0.36	0.33	0.16	0.14	0.11	0.17	0.14	0.14	0.13	0.1	0.11	0.09	0.05	0.06
S000003194	YGL226C-A	OST5	554	N	N	N	N	N	N	N	N	0.22	0.66	0.73	1.08	4.81	5.69	2.45	0.99	0.84	1.2	0.62	0.24	0.25	0.26	0.15	0.31	0.18	0.2	0.23	0.32	0.2	0.18	0.23	0.18	0.15	0.18	0.18	0.11	0.22	0.16
S000003196	YGL227W	VID30	3285	N	N	N	N	Y	N	N	N	0.1	0.3	0.32	0.34	0.41	0.61	0.77	0.74	1.39	2.7	1.66	0.98	0.87	0.92	0.87	0.78	0.75	0.75	0.73	0.7	0.73	0.91	0.79	0.65	0.88	2.34	4.01	0.53	0.23	0.22
S000003197	YGL228W	SHE10	2004	N	N	N	N	N	N	N	N	0.05	0.2	0.15	0.17	0.26	0.37	0.57	0.63	0.69	0.69	1.01	1.31	1.85	1.71	0.67	1.3	1.27	1.48	1.74	13.16	3.88	0.41	0.11	0.11	0.1	0.07	0.06	0.07	0.08	0.15
S000003200	YGL231C	EMC4	764	N	N	N	N	N	N	N	N	0.11	0.52	0.6	0.74	0.91	1.37	1.58	9.41	18.57	4.74	0.49	0.3	0.25	0.24	0.1	0.1	0.19	0.08	0.09	0.05	0.05	0.06	0.05	0.07	0.04	0.04	0.04	0.06	0.07	0.1
S000003201	YGL232W	TAN1	1118	N	N	N	N	N	N	N	N	0.13	0.31	0.32	0.48	0.6	1.22	1.76	2.16	2.66	2.21	2	6.15	18.1	4.12	0.41	0.57	0.37	0.23	0.35	0.16	0.2	0.28	0.16	0.22	0.15	0.07	0.09	0.15	0.22	0.3
S000003202	YGL233W	SEC15	3082	N	N	N	N	N	N	N	N	0.06	0.21	0.23	0.24	0.36	0.49	0.9	0.83	0.59	0.72	0.83	0.74	0.63	1.01	0.63	1.08	1.08	1.34	2.54	0.96	0.75	0.75	0.82	0.75	1.7	5.32	0.82	0.12	0.12	0.09
S000003203	YGL234W	"ADE5,7"	2408	N	N	N	N	N	N	N	N	0.04	0.18	0.18	0.18	0.25	0.3	0.34	0.41	0.28	0.65	0.71	0.64	0.57	1.53	0.96	0.79	1.06	1.09	1.36	1.45	1.37	6.73	10.7	0.96	0.12	0.07	0.05	0.03	0.05	0.03
S000003205	YGL236C	MTO1	1967	N	N	N	N	N	N	N	N	0.1	0.4	0.39	0.4	0.46	1.08	1.16	1.37	0.93	1.22	1.73	1.67	2.28	1.86	1.9	1.53	1.8	1.82	4.33	10.94	2.28	0.74	0.23	0.22	0.2	0.19	0.25	0.22	0.15	0.11
S000003209	YGL240W	DOC1	938	N	N	N	N	N	N	N	N	0.14	0.53	0.51	0.54	0.5	1.04	1.5	1.43	1.29	2.27	2.96	1.56	1.35	1.43	1.48	1.2	2.24	1.92	1.21	1.15	1.01	1.25	0.96	0.94	1.07	0.9	2.1	0.86	1.48	3.85
S000003212	YGL243W	TAD1	1356	N	N	N	N	N	N	N	N	0.09	0.28	0.26	0.31	0.49	0.65	1.05	1.17	1.83	2.52	2.06	1.82	1.72	2.86	8.03	6.23	0.63	0.13	0.19	0.11	0.15	0.13	0.13	0.14	0.08	0.12	0.11	0.15	0.19	0.32
S000003214	YGL245W	GUS1	2175	Y	N	N	N	N	N	N	N	0.04	0.12	0.18	0.17	0.24	0.38	0.42	0.58	0.59	0.71	0.87	1.02	1.32	1.51	1	1.01	1.09	0.97	1.32	1.04	12.64	5.94	0.61	0.07	0.04	0.03	0.02	0.02	0.03	0.03
S000003215	YGL246C	RAI1	1424	N	N	N	N	N	N	N	N	0.05	0.13	0.19	0.21	0.27	0.46	0.76	1.51	1.68	1.6	1.54	1.53	1.25	2.46	4.72	16.47	1.93	0.26	0.25	0.1	0.14	0.15	0.07	0.06	0.05	0.06	0.03	0.08	0.11	0.09
S000003216	YGL247W	BRR6	787	N	N	N	N	N	N	N	N	0.18	0.59	0.61	0.8	0.81	1.37	2.26	4.59	7.35	6.17	1.7	0.88	0.91	0.67	0.78	0.96	0.98	0.68	0.5	0.37	0.42	0.4	0.28	0.31	0.21	0.14	0.24	0.23	0.29	0.39
S000003217	YGL248W	PDE1	1215	N	N	N	N	N	N	N	N	0.11	0.24	0.25	0.36	0.46	0.79	1.38	1.52	1.8	1.73	2.02	2.35	5.1	6.62	5.23	4.5	1.21	0.75	0.54	0.22	0.3	0.25	0.15	0.18	0.13	0.08	0.1	0.15	0.14	0.29
S000003218	YGL249W	ZIP2	1244	N	N	N	N	N	N	N	N	0.14	0.32	0.47	0.39	0.58	0.82	1.82	1.8	1.41	1.42	1.56	1.28	1.27	2.44	1.94	2.16	1.34	0.83	1.02	0.71	0.83	0.81	1.1	0.67	0.56	0.47	0.57	0.6	0.65	0.51
S000003220	YGL251C	HFM1	1678	N	N	N	N	N	N	N	N	0.07	0.16	0.19	0.21	0.25	0.36	0.44	0.5	0.49	0.9	1.08	1.17	0.73	1.36	1.16	0.91	3.11	6.44	2.44	0.81	0.4	0.16	0.15	0.2	0.16	0.15	0.12	0.11	0.13	0.1
S000003221	YGL252C	RTG2	1977	N	N	N	N	N	N	N	N	0.05	0.16	0.17	0.2	0.32	0.38	0.54	0.79	0.71	0.89	1.22	1.14	1.81	1.86	2	1.47	2.26	4.06	2.67	5.84	2.21	0.36	0.08	0.08	0.08	0.07	0.13	0.06	0.04	0.07
S000003222	YGL253W	HXK2	1687	N	N	N	N	Y	Y	N	N	0.03	0.15	0.15	0.16	0.2	0.35	0.55	0.77	0.58	1.32	1.82	1.53	1.41	2.08	1.7	1.35	3.58	11.8	3.32	0.31	0.1	0.07	0.03	0.03	0.04	0.03	0.05	0.02	0.02	0.02
S000003224	YGL255W	ZRT1	1305	N	N	N	N	N	N	N	N	0.06	0.22	0.23	0.28	0.37	0.61	0.99	1.14	1.24	1.47	1.88	1.75	1.84	3.82	8.77	2.3	1.81	1.52	2.21	2.3	1.14	0.49	0.43	0.38	0.42	0.38	1.04	0.44	0.16	0.17
S000003226	YGL257C	MNT2	2023	N	N	N	N	N	N	N	N	0.05	0.13	0.17	0.18	0.21	0.28	0.39	0.61	0.46	0.71	1.04	1.44	1.26	1.09	1.15	0.9	1	1.35	1.48	8	3.97	0.92	0.38	0.24	0.11	0.09	0.11	0.07	0.08	0.04
S000003228	YGL259W	YPS5	1444	N	N	N	N	N	N	N	N	0.1	0.25	0.27	0.24	0.62	0.59	0.98	0.72	0.84	1.05	1	1.13	1.47	1.46	1.07	2.82	1.39	1.87	2.66	2.43	2.34	0.95	1.47	0.78	0.36	0.23	0.21	0.21	0.41	0.27
S000003231	YGL262W	None	956	N	N	N	N	N	N	N	N	0.06	0.27	0.37	0.49	0.6	1.24	1.95	2.9	1.92	2.57	7.29	2.54	1.28	2.25	3.5	2.41	0.79	0.51	0.39	0.28	0.3	0.31	0.31	0.36	0.22	0.17	0.34	0.19	0.25	0.23
S000003232	YGL263W	COS12	1371	N	N	N	N	N	N	N	N	0.08	0.33	0.35	0.51	0.86	1.3	1.92	2.53	2.34	3.28	9.14	4.45	1.28	1.6	3.13	2.05	0.56	0.56	0.71	0.33	0.17	0.16	0.14	0.15	0.1	0.07	0.14	0.12	0.09	0.1
S000003233	YGR001C	None	969	N	N	N	N	N	N	Y	N	0.09	0.32	0.31	0.57	0.82	1.4	2.15	2.62	2.22	3.18	10.75	4.83	1.04	0.71	0.56	0.61	0.45	0.64	2.51	1.25	0.22	0.21	0.26	0.3	0.12	0.08	0.08	0.11	0.11	0.11
S000003234	YGR002C	SWC4	1861	N	N	N	N	N	N	Y	N	0.06	0.16	0.2	0.23	0.32	0.54	1.22	1.23	0.92	1.01	1.2	1.15	1.07	1.65	1.2	1.38	1.37	1.72	6.47	3.65	0.49	0.48	0.97	1.39	0.25	0.12	0.09	0.08	0.16	0.2
S000003236	YGR004W	PEX31	1805	N	N	N	N	N	N	N	N	0.1	0.28	0.3	0.33	0.42	0.57	0.9	0.59	0.9	1.24	1.31	1.27	1.11	1.39	1.39	3.7	1.74	2.68	3.94	1.27	0.85	0.24	0.4	0.34	0.18	0.24	0.21	0.23	0.43	0.3
S000003237	YGR005C	TFG2	1432	N	N	N	N	N	N	N	N	0.09	0.28	0.24	0.28	0.4	0.67	0.9	1.44	1.3	1.36	1.56	1.31	2.5	2.42	3.04	11.64	2.62	0.41	0.25	0.31	0.38	0.14	0.07	0.1	0.05	0.09	0.05	0.05	0.08	0.15
S000003238	YGR006W	PRP18	1193	N	N	N	N	N	N	N	N	0.09	0.43	0.28	0.4	0.68	1.05	1.62	1.43	1.09	1.6	1.73	1.55	5.19	8.34	1.58	1.01	1.17	1.3	1.02	1.34	2.62	0.77	0.21	0.25	0.26	0.16	0.13	0.13	0.21	0.17
S000003240	YGR008C	STF2	581	N	N	N	N	N	N	N	N	0.33	1.3	1.03	1.46	5.36	19.04	9.64	1.27	0.24	0.21	0.2	0.21	0.31	0.51	0.26	0.16	0.21	0.25	0.25	0.22	0.5	0.8	0.12	0.04	0.03	0.03	0.03	0.03	0.04	0.06
S000003241	YGR009C	SEC9	2233	N	N	N	N	N	N	Y	N	0.09	0.24	0.24	0.33	0.52	0.9	1.27	1.08	0.7	0.82	1.1	1.3	1.92	1.85	1.66	1.66	2.38	2.08	1.4	1.23	3.47	5.75	0.73	0.15	0.12	0.11	0.08	0.06	0.12	0.11
S000003242	YGR010W	NMA2	1572	N	N	N	N	N	N	Y	N	0.09	0.29	0.28	0.36	0.35	0.65	1.58	1.47	1.21	1.73	1.92	1.71	2.31	2.96	2.32	2.88	6.64	4.18	2.06	0.81	0.31	0.45	0.19	0.28	0.25	0.15	0.13	0.17	0.35	0.2
S000003244	YGR012W	None	1239	N	N	N	N	N	N	N	N	0.16	0.51	0.42	0.43	0.68	1.33	3.06	2.65	0.96	0.93	1.1	1.54	1.26	4.38	2.52	0.63	0.27	0.3	0.27	0.22	0.72	0.62	0.28	0.13	0.15	0.13	0.09	0.1	0.16	0.16
S000003245	YGR013W	SNU71	2197	N	N	N	N	N	N	N	N	0.08	0.22	0.19	0.24	0.43	0.54	0.97	0.88	0.96	0.69	0.71	0.92	1.51	1.56	1.02	1.23	1.22	1	1.19	1.38	5.32	5.19	0.91	0.36	0.21	0.26	0.36	0.47	0.35	0.57
S000003247	YGR015C	None	1275	N	N	N	N	N	N	N	N	0.07	0.29	0.32	0.4	0.54	1.31	2.14	2.77	2.04	2.48	2.87	2.76	2.79	5.23	5.53	1.69	0.61	0.6	0.59	0.37	0.39	0.52	0.42	0.86	0.41	0.21	0.24	0.17	0.35	0.42
S000003248	YGR016W	None	877	N	N	N	N	N	N	N	N	0.15	0.45	0.56	0.48	0.91	1.33	2.18	2.25	2.21	3.95	2.88	1.57	2.69	3.2	1.98	1.39	1.19	1.07	0.65	0.74	0.8	1.03	0.98	1.72	0.89	0.5	0.44	0.42	0.35	0.49
S000003249	YGR017W	None	1265	N	N	N	N	N	N	N	N	0.04	0.13	0.17	0.16	0.27	0.45	0.73	0.98	0.71	0.76	4.47	1.45	1.26	5.79	7.32	1.16	0.26	0.09	0.32	0.17	0.11	0.1	0.35	0.3	0.06	0.12	0.03	0.05	0.15	0.06
S000003251	YGR019W	UGA1	1556	N	N	N	N	N	N	N	N	0.07	0.16	0.35	0.41	0.65	0.59	0.7	1.08	1.11	1.85	1.29	1.51	0.45	1.14	0.59	1.41	6.75	1.4	0.44	0.21	0.11	0.09	0.18	0.15	0.08	0.07	0.06	0.05	0.12	0.16
S000003252	YGR020C	VMA7	656	N	N	N	N	N	N	N	N	0.18	0.96	0.78	0.85	1.07	3.59	10.53	9.06	0.96	0.36	0.35	0.59	0.36	0.12	0.1	0.41	0.1	0.07	0.12	0.05	0.05	0.03	0.05	0.04	0.04	0.03	0.04	0.05	0.05	0.07
S000003253	YGR021W	None	1037	N	N	N	N	N	N	N	N	0.11	0.39	0.39	0.5	0.82	1.5	1.9	2.44	2.14	2.31	4.56	14.12	7.02	0.8	0.41	0.7	0.61	0.64	0.55	0.41	0.44	0.82	1.16	0.58	0.25	0.18	0.16	0.17	0.21	0.39
S000003256	YGR024C	THG1	913	N	N	N	N	N	N	N	N	0.08	0.3	0.4	0.65	0.85	1.33	1.58	1.81	2.16	11.24	11.9	1.77	0.42	0.78	1.56	0.41	0.27	0.2	0.19	0.09	0.18	0.1	0.12	0.11	0.08	0.07	0.09	0.11	0.11	0.17
S000003257	YGR025W	None	1300	N	N	N	N	N	N	N	N	0.08	0.15	0.15	0.19	0.2	0.32	0.45	0.8	0.71	0.64	0.61	0.91	0.7	4.31	6.04	2.57	0.44	0.28	0.42	0.19	0.2	0.21	0.2	0.22	0.11	0.09	0.09	0.06	0.18	0.1
S000003258	YGR026W	None	1286	N	N	N	N	N	N	N	N	0.11	0.25	0.38	0.8	0.92	1.22	1.06	0.95	0.66	0.84	0.97	1.2	0.79	6.63	8.63	1.87	0.25	0.06	0.06	0.03	0.03	0.05	0.02	0.03	0.02	0.02	0.02	0.03	0.03	0.02
S000003260	YGR028W	MSP1	1331	N	N	N	N	N	N	N	N	0.11	0.45	0.39	0.43	1	1.2	2.61	3.45	2.82	2.36	1.5	1.46	2.12	3.61	7.77	4.4	1.44	0.63	0.19	0.1	0.14	0.17	0.12	0.13	0.09	0.06	0.09	0.1	0.13	0.14
S000003261	YGR029W	ERV1	708	N	N	N	N	N	N	N	N	0.22	0.84	0.75	0.93	1.54	2.43	4.91	9.95	5.75	3.83	1.48	0.33	0.49	0.39	0.19	0.42	0.3	0.3	0.15	0.17	0.22	0.24	0.16	0.18	0.12	0.11	0.12	0.17	0.11	0.21
S000003262	YGR030C	POP6	671	N	N	N	N	N	N	N	N	0.21	0.69	0.74	0.78	1.1	3.2	5.18	7.33	3.71	1.95	1.13	0.5	0.92	0.84	0.43	0.77	0.67	0.62	0.72	0.35	0.38	0.89	0.37	0.47	0.34	0.26	0.25	0.34	0.38	0.53
S000003265	YGR033C	TIM21	1222	N	N	N	N	N	N	N	N	0.14	0.36	0.28	0.53	1.51	2.43	2.54	1.19	0.66	0.61	0.77	1.25	1.65	6.88	1.77	0.2	0.09	0.07	0.09	0.06	0.06	0.07	0.06	0.05	0.04	0.03	0.04	0.04	0.05	0.04
S000003266	YGR034W	RPL26B	579	Y	Y	N	N	N	N	N	N	0.17	0.39	0.43	0.58	1.83	4.16	2.86	0.83	0.25	0.32	0.42	1.06	0.52	1.01	0.34	0.2	0.21	0.09	0.09	0.09	0.06	0.06	0.09	0.11	0.05	0.04	0.04	0.04	0.09	0.06
S000003268	YGR036C	CAX4	1312	N	N	N	N	N	N	N	N	0.14	0.67	0.52	0.63	1.89	3.72	2.85	0.99	1.09	1.19	1.02	1.2	1.02	2.2	2.97	1.88	1.35	0.98	0.32	0.09	0.07	0.05	0.05	0.05	0.05	0.04	0.04	0.04	0.06	0.07
S000003269	YGR037C	ACB1	570	N	N	N	N	N	N	N	N	0.26	0.96	0.82	0.93	4.82	11.07	6.84	1.98	1.12	0.69	0.41	0.63	0.76	0.26	0.13	0.13	0.09	0.09	0.12	0.06	0.05	0.05	0.05	0.05	0.04	0.04	0.03	0.03	0.04	0.06
S000003270	YGR038W	ORM1	1042	N	N	N	N	N	N	N	N	0.08	0.35	0.38	0.46	0.64	1.34	2.08	1.71	1.48	2.47	3.74	10.02	6.69	2.19	0.67	0.41	0.28	0.34	0.49	0.2	0.15	0.32	0.15	0.16	0.17	0.09	0.06	0.1	0.17	0.09
S000003272	YGR040W	KSS1	2043	N	N	N	N	N	N	N	N	0.08	0.27	0.25	0.31	0.41	0.64	0.98	1.21	1.13	1.23	1.39	1.55	2.01	2.18	2.34	1.56	2.01	2.4	2.84	3.5	5.16	3.26	1.33	0.34	0.2	0.2	0.51	0.35	0.21	0.3
S000003273	YGR041W	BUD9	2182	N	N	N	N	N	N	N	N	0.07	0.16	0.16	0.23	0.34	0.45	0.72	0.83	0.93	0.72	1.3	2.79	1.85	1.53	1.06	1.13	1.04	0.94	1.1	1.27	3.86	4.19	1.69	0.41	0.29	0.26	0.75	0.39	0.19	0.21
S000003274	YGR042W	None	1033	N	N	N	N	N	N	N	N	0.08	0.2	0.34	0.41	0.47	0.76	1.19	0.73	0.81	0.78	1.93	2.97	1.26	2.35	1.27	0.82	0.64	0.51	0.67	0.58	0.37	0.59	0.38	0.47	0.13	0.22	0.3	0.22	0.39	0.28
S000003275	YGR043C	NQM1	1232	N	N	N	N	Y	N	N	N	0.11	0.23	0.54	0.49	0.53	0.84	1.02	1.33	1.11	1.4	1.51	1.68	2.36	6.55	3.47	0.36	0.36	0.29	0.34	0.18	0.22	0.19	0.21	0.23	0.22	0.09	0.11	0.12	0.23	0.12
S000003276	YGR044C	RME1	1314	N	N	N	N	N	N	N	N	0.07	0.21	0.19	0.21	0.44	0.58	1.14	1.56	1.87	1.75	1.63	2.16	2.83	6.48	13.53	5.38	0.65	0.39	0.22	0.1	0.11	0.1	0.09	0.09	0.07	0.05	0.07	0.07	0.08	0.11
S000003277	YGR045C	None	1773	N	N	N	N	N	N	N	N	0.09	0.23	0.21	0.32	0.47	0.81	1.52	1.06	1.11	1.26	1.6	1.61	3.29	2.44	1.52	1.6	1.97	4.8	5.59	1.45	0.63	0.47	0.29	0.35	0.26	0.16	0.22	0.24	0.27	0.31
S000003278	YGR046W	TAM41	1780	N	N	N	N	N	N	N	N	0.06	0.13	0.16	0.18	0.29	0.41	0.98	0.98	0.92	1.13	1.42	1.22	1.48	1.87	1.54	1.73	2.14	4.92	6.44	1.93	0.94	1.11	0.64	0.39	0.3	0.45	0.78	0.16	0.22	0.25
S000003279	YGR047C	TFC4	1292	N	N	N	N	N	N	N	N	0.06	0.17	0.25	0.26	0.37	0.62	0.94	1.33	0.92	1.72	1.22	1.32	1.14	2.9	4.02	1.17	0.58	0.46	0.73	0.93	0.63	0.44	0.82	0.79	0.56	1.26	1.81	0.2	0.18	0.17
S000003280	YGR048W	UFD1	1300	N	N	N	N	N	N	Y	N	0.08	0.26	0.33	0.4	0.67	0.84	1.14	1.97	2.04	2.46	3.16	2.95	1.98	4.1	6.36	2.11	0.18	0.15	0.1	0.06	0.1	0.1	0.11	0.09	0.07	0.06	0.07	0.07	0.08	0.09
S000003281	YGR049W	SCM4	990	N	N	N	N	N	N	N	N	0.09	0.32	0.46	0.79	1.04	1.28	1.38	1.49	2.29	4.03	6.58	5.83	1.39	0.46	0.04	0.3	0.18	0.17	0.23	0.14	0.14	0.18	0.15	0.12	0.05	0.06	0.09	0.1	0.11	0.11
S000003282	YGR050C	None	622	N	N	N	N	N	N	N	N	0.28	1.11	1.36	1.37	1.27	2.55	3.86	1.94	1.54	1.03	1.24	1.34	1.23	1.34	1.03	1.99	1.62	1.13	0.78	0.56	0.57	0.93	0.51	0.5	0.33	0.35	0.32	0.37	0.53	0.59
S000003284	YGR052W	FMP48	1556	N	N	N	N	N	N	N	N	0.1	0.4	0.41	0.45	0.58	1.15	1.79	1.55	2.13	2.06	1.97	2.28	4.96	3.1	2.24	2.57	5.65	2.54	0.74	0.56	0.53	0.44	0.5	0.48	0.44	0.37	0.51	0.59	0.77	1.19
S000003285	YGR053C	None	1139	N	N	N	N	N	N	N	N	0.06	0.22	0.22	0.25	0.4	0.63	0.99	1.05	0.79	0.83	0.99	1.62	4.59	2.65	1.15	1.18	0.96	0.94	1.05	1.15	1.68	4.29	4.55	0.68	0.17	0.12	0.11	0.08	0.19	0.18
S000003286	YGR054W	None	2369	Y	Y	N	N	N	N	N	N	0.05	0.26	0.24	0.26	0.3	0.43	0.66	0.71	0.51	0.83	0.88	1.34	1.36	1.96	1.3	1.23	1.27	1.3	1.73	3.6	2.48	7.22	6.26	0.74	0.15	0.07	0.05	0.05	0.06	0.03
S000003288	YGR056W	RSC1	3173	N	N	N	N	N	N	N	N	0.11	0.45	0.56	0.82	1.19	0.92	0.83	1.11	0.92	1.04	0.99	1	0.97	2.61	3.73	1.44	0.67	0.79	0.68	0.76	0.85	0.84	0.66	0.57	0.77	3.47	2.15	0.27	0.15	0.17
S000003289	YGR057C	LST7	1310	N	N	N	N	N	N	N	N	0.09	0.21	0.2	0.29	0.28	0.43	0.66	0.86	0.91	0.77	1.03	1.29	1.19	3.4	7.73	3.56	1.64	1.03	0.54	0.31	0.37	0.22	0.28	0.17	0.16	0.21	0.14	0.1	0.21	0.23
S000003290	YGR058W	PEF1	1519	N	N	N	N	N	N	N	N	0.08	0.32	0.27	0.28	0.28	0.48	1.31	1.84	1.06	1.95	1.39	1.31	1.61	2.28	1.79	5.95	6.43	2.83	1.01	0.27	0.23	0.59	0.16	0.12	0.14	0.15	0.12	0.36	0.39	0.22
S000003292	YGR060W	ERG25	1420	N	N	N	N	N	N	N	N	0.08	0.19	0.23	0.23	0.32	0.44	0.51	0.74	1.09	1.13	1	1.54	1.13	1.69	2.44	4.21	1.53	0.52	0.42	0.32	0.39	0.31	0.37	0.27	0.48	0.31	0.35	0.33	0.6	0.38
S000003293	YGR061C	ADE6	3992	N	N	N	N	N	N	N	N	0.04	0.13	0.2	0.15	0.2	0.28	0.26	0.47	0.39	0.86	0.61	0.7	0.26	0.8	0.73	0.82	0.8	0.91	1.13	0.94	0.71	1.31	0.88	2.14	1.17	0.81	1.23	1.03	5.36	2.17
S000003294	YGR062C	COX18	1093	N	N	N	N	N	N	N	N	0.23	0.75	1.2	2.08	2.61	2.43	1.95	1.53	1.54	1.86	1.57	5.74	7.16	1.61	1.01	0.66	0.48	0.36	0.38	0.25	0.24	0.35	0.18	0.23	0.34	0.16	0.12	0.14	0.23	0.27
S000003295	YGR063C	SPT4	501	N	N	N	N	N	N	N	N	0.28	1.41	2.18	4.28	5.46	3.45	1.38	0.71	0.49	0.4	0.23	0.26	0.51	0.5	0.37	0.47	0.71	0.33	0.32	0.29	0.2	0.19	0.15	0.21	0.17	0.12	0.09	0.06	0.13	0.18
S000003296	YGR064W	None	511	N	N	N	N	N	N	N	N	0.2	0.78	1.5	2.18	3.44	2.21	1.23	0.99	2.29	2.95	0.81	0.6	0.72	0.77	0.64	1.03	0.74	0.61	0.79	2.74	1.8	0.26	0.17	0.15	0.09	0.1	0.09	0.09	0.11	0.12
S000003297	YGR065C	VHT1	1971	N	N	N	N	N	N	N	N	0.08	0.28	0.27	0.41	0.58	0.62	1.14	1.11	2.65	3.14	1.34	0.98	0.91	1.52	1.06	1.38	1.19	0.91	1.94	5.82	3.3	0.38	0.19	0.12	0.09	0.07	0.09	0.12	0.16	0.15
S000003298	YGR066C	None	839	N	N	N	N	N	N	N	N	0.13	0.52	0.64	0.67	0.84	1.16	2.09	2.32	3.61	5.2	1.52	0.92	0.83	1.89	1.98	1.89	0.85	0.51	0.42	0.48	0.36	0.47	0.27	0.38	0.17	0.16	0.16	0.13	0.26	0.24
S000003300	YGR068C	ART5	2118	N	N	N	N	N	N	N	N	0.1	0.43	0.44	0.52	0.64	0.96	1.33	1.59	3.44	3.46	1.68	1.41	4.17	5.43	1.67	0.62	0.68	0.71	0.66	1.44	3.71	1.14	0.22	0.17	0.33	0.12	0.12	0.1	0.14	0.18
S000003301	YGR069W	None	794	N	N	N	N	N	N	N	N	0.18	0.56	0.51	0.49	0.58	0.92	2.1	2.49	2.84	2.68	1.75	1.19	5.35	7.72	1.62	0.36	0.28	0.18	0.22	0.27	0.27	0.23	0.22	0.23	0.4	0.21	0.12	0.13	0.22	0.17
S000003302	YGR070W	ROM1	1201	N	N	N	N	N	N	N	N	0.06	0.24	0.3	0.35	0.41	0.67	1.06	1.23	1.01	2.05	1.96	1.47	3.61	7.81	1.41	0.51	0.5	0.36	0.48	0.41	0.36	0.47	0.39	0.36	0.56	0.28	0.2	0.28	0.6	0.19
S000003304	YGR072W	UPF3	1476	N	N	N	N	N	N	N	N	0.09	0.42	0.47	0.55	0.71	0.96	1.19	1.82	5.16	9.87	2.08	0.8	0.9	1.28	1.23	2.43	2.14	0.62	0.2	0.11	0.13	0.11	0.11	0.1	0.09	0.08	0.09	0.1	0.1	0.16
S000003305	YGR073C	None	843	N	N	N	N	N	N	N	N	0.09	0.37	0.55	0.59	0.59	0.8	0.96	1.54	5.08	8.79	1.82	0.38	0.42	0.61	0.9	1.02	0.44	0.33	0.33	0.35	0.38	0.84	0.35	0.19	0.1	0.1	0.1	0.06	0.17	0.15
S000003306	YGR074W	SMD1	846	N	N	N	N	N	N	N	N	0.08	0.37	0.59	0.66	0.64	1.11	1.72	2.09	5.94	13.58	2.18	0.48	0.57	0.99	1.4	1.16	0.59	0.37	0.47	0.39	0.66	2.44	0.35	0.11	0.07	0.07	0.05	0.07	0.14	0.1
S000003308	YGR076C	MRPL25	792	Y	Y	N	N	N	N	N	N	0.09	0.41	0.5	0.59	0.8	1.13	1.46	3.72	7.86	5.52	1.54	0.78	1.62	2.6	0.62	0.37	0.37	0.35	0.31	0.93	0.53	0.29	0.19	0.17	0.23	0.08	0.06	0.07	0.07	0.08
S000003309	YGR077C	PEX8	2011	N	N	N	N	N	N	N	N	0.08	0.2	0.34	0.44	0.49	0.57	0.89	1.11	3.15	3.07	1.21	0.99	0.86	1.55	0.62	0.62	0.69	0.65	0.8	2.92	1.47	0.53	0.31	0.29	0.33	0.16	0.06	0.08	0.12	0.11
S000003310	YGR078C	PAC10	813	N	N	N	N	N	N	N	N	0.12	0.43	0.6	0.7	0.93	1.56	2.39	3.49	9.9	9.13	2.43	0.5	0.69	0.89	0.17	0.25	0.19	0.16	0.2	0.16	0.2	0.38	0.22	0.23	0.62	0.14	0.07	0.07	0.15	0.17
S000003312	YGR080W	TWF1	1217	N	N	N	N	N	N	Y	N	0.08	0.21	0.38	0.53	0.5	0.74	0.67	1.18	3.65	7.46	2.18	0.58	0.76	2.13	0.42	0.31	0.26	0.18	0.47	0.25	0.35	0.45	0.25	0.2	0.18	0.15	0.08	0.07	0.26	0.18
S000003316	YGR084C	MRP13	1144	Y	Y	N	N	N	N	N	N	0.06	0.31	0.28	0.36	0.62	1.13	1.35	1.76	1.69	2.09	2.1	3.8	17.27	9.14	0.52	0.26	0.39	0.42	0.18	0.4	0.26	0.14	0.13	0.1	0.1	0.08	0.09	0.13	0.08	0.2
S000003317	YGR085C	RPL11B	705	Y	Y	N	N	N	N	N	N	0.11	0.61	0.66	0.8	0.91	1.57	3.77	15.13	3.64	0.61	0.1	0.05	0.04	0.04	0.03	0.03	0.04	0.04	0.03	0.03	0.02	0.03	0.02	0.02	0.02	0.02	0.02	0.01	0.01	0.01
S000003318	YGR086C	PIL1	1406	N	N	N	N	N	N	N	N	0.04	0.16	0.15	0.2	0.21	0.45	0.5	1.12	1.11	1.34	1.68	1.76	2.51	3.13	4.55	13.47	4.2	0.54	0.09	0.05	0.03	0.04	0.02	0.03	0.02	0.02	0.02	0.01	0.02	0.01
S000003320	YGR088W	CTT1	1835	N	N	N	N	N	N	N	N	0.06	0.23	0.22	0.12	0.35	0.41	0.96	0.67	0.75	1.13	1.59	1.47	1.81	1.93	2.06	1.5	1.71	2.91	13.41	3.24	0.44	0.2	0.13	0.1	0.19	0.19	0.09	0.09	0.09	0.12
S000003322	YGR090W	UTP22	4232	N	N	N	N	N	N	N	N	0.04	0.11	0.15	0.2	0.18	0.34	0.26	0.44	0.31	0.31	0.62	0.68	0.69	0.81	0.6	0.77	0.81	0.89	1.08	1.15	0.97	0.93	0.81	1	0.85	0.7	0.72	0.91	0.93	3.29
S000003324	YGR092W	DBF2	2064	N	N	N	N	N	N	N	N	0.08	0.35	0.23	0.24	0.34	0.62	1.18	0.92	1.54	1.36	1.47	1.65	2.89	2.21	1.88	1.69	1.63	1.44	1.88	9.45	9.02	1.07	0.22	0.23	0.15	0.1	0.15	0.16	0.27	0.28
S000003325	YGR093W	None	1843	N	N	N	N	N	N	N	N	0.17	0.34	0.25	0.37	0.49	0.59	1.38	1.05	1.21	1.14	1.59	1.38	1.89	2.02	2.23	1.71	1.42	2.11	9.24	3.15	0.5	0.38	0.25	0.29	0.19	0.14	0.17	0.25	0.2	0.38
S000003326	YGR094W	VAS1	3337	Y	N	N	N	N	N	N	N	0.04	0.14	0.12	0.11	0.2	0.3	0.34	0.39	0.46	0.38	0.64	0.61	0.7	0.88	0.6	0.75	1.11	1.08	1.25	1.08	1.28	1.12	1.35	1.25	1.28	1.66	6.11	0.96	0.16	0.06
S000003327	YGR095C	RRP46	895	N	N	N	N	N	N	N	N	0.09	0.3	0.49	0.62	0.86	1.55	2.32	2.3	3.36	10.29	8.29	6.48	2.17	0.56	0.31	0.27	0.35	0.33	0.45	0.15	0.14	0.37	0.16	0.17	0.24	0.13	0.15	0.14	0.19	0.22
S000003328	YGR096W	TPC1	1095	N	N	N	N	N	N	N	N	0.16	0.47	0.51	0.58	0.91	1.65	3.15	3.59	2.18	2.97	2.72	6.24	7.92	2.43	1.02	0.9	1.19	0.78	0.74	0.74	0.71	0.62	0.51	0.51	0.37	0.26	0.42	0.46	0.36	0.56
S000003329	YGR097W	ASK10	3902	N	N	N	N	N	N	N	N	0.07	0.17	0.17	0.23	0.36	0.43	0.68	0.59	0.69	0.77	1.01	0.97	1.09	1.04	0.81	1.02	0.75	0.91	0.99	1.1	1.03	0.89	0.98	0.92	0.93	0.89	1.36	2.1	5.48	1.62
S000003331	YGR099W	TEL2	2247	N	N	N	N	N	N	N	N	0.06	0.14	0.21	0.25	0.35	0.5	1.41	0.92	0.69	0.65	0.86	0.79	0.74	1.38	0.89	0.88	0.98	1.46	2.06	1.27	3.01	4.96	1.33	0.49	0.1	0.15	0.12	0.16	0.27	0.22
S000003332	YGR100W	MDR1	3205	N	N	N	N	N	N	N	N	0.11	0.29	0.28	0.4	0.66	0.63	0.96	0.71	1.27	1.15	1.01	1.63	1.69	1.61	1.18	1.15	1.32	1.51	1.46	1.44	1.6	1.59	1.29	1.14	1.45	4.09	3.59	0.49	0.47	0.5
S000003333	YGR101W	PCP1	1216	N	N	N	N	N	N	N	N	0.06	0.27	0.25	0.33	0.44	1.18	1.92	1.69	1.26	1.99	1.92	2.26	6.89	15.51	3.77	0.5	0.31	0.5	0.25	0.22	0.18	0.16	0.17	0.13	0.15	0.1	0.13	0.12	0.06	0.13
S000003334	YGR102C	GTF1	842	Y	N	N	N	N	N	N	N	0.09	0.44	0.6	0.73	0.65	1.26	1.37	2.75	5.87	11.41	2.45	0.49	0.66	0.71	0.5	1.54	0.8	0.53	0.2	0.14	0.21	0.32	0.12	0.23	0.14	0.11	0.07	0.1	0.07	0.07
S000003336	YGR104C	SRB5	1173	N	N	N	N	N	N	N	N	0.08	0.34	0.32	0.32	0.57	0.98	1.8	1.68	1.42	1.93	2.04	2.79	9.23	9.38	3.4	0.81	0.92	0.82	0.5	0.36	0.35	0.29	0.26	0.19	0.19	0.12	0.19	0.29	0.14	0.32
S000003337	YGR105W	VMA21	569	N	N	N	N	N	N	N	N	0.28	0.94	0.92	1.92	5.39	7.95	3.21	0.5	0.46	0.52	0.43	0.86	0.62	0.48	0.26	0.17	0.47	0.39	0.26	0.15	0.12	0.1	0.14	0.11	0.07	0.04	0.11	0.09	0.08	0.14
S000003338	YGR106C	VOA1	1070	N	N	N	N	N	N	N	N	0.04	0.14	0.18	0.32	0.58	1.37	1.28	1.46	1.09	1.63	1.94	16.68	11.54	1.63	0.09	0.06	0.04	0.04	0.03	0.03	0.02	0.04	0.02	0.03	0.02	0.02	0.02	0.01	0.02	0.01
S000003340	YGR108W	CLB1	1930	N	N	N	N	N	N	N	N	0.05	0.24	0.17	0.22	0.31	0.53	0.82	1.07	1.14	1.21	1.5	1.6	2.66	2.29	2.14	1.82	1.82	1.37	7.72	10.8	1.24	0.13	0.11	0.11	0.07	0.06	0.08	0.1	0.09	0.15
S000003341	YGR109C	CLB6	1526	N	N	N	N	N	N	N	N	0.29	0.71	0.37	0.62	0.86	1.08	2.79	1.96	2.22	1.88	2.07	1.66	2.06	2.38	2.36	3.2	3.98	1.7	1.03	0.75	0.85	1.12	0.72	0.86	0.55	0.55	0.68	0.7	0.77	0.98
S000003342	YGR110W	CLD1	1541	N	N	N	N	N	N	N	N	0.11	0.32	0.29	0.27	0.54	0.61	1.42	1.17	1.33	1.46	1.46	2.29	1.49	1.99	1.51	3.9	5.34	3.37	2.93	1.03	0.5	0.42	0.55	0.35	0.21	0.25	0.4	0.26	0.34	0.38
S000003343	YGR111W	None	1486	N	N	N	N	N	N	N	N	0.06	0.16	0.22	0.24	0.32	0.58	1.24	1.56	1.6	1.9	2.01	1.52	1.85	2.35	1.58	8.31	5.78	1.33	0.91	0.29	0.15	0.24	0.1	0.1	0.08	0.08	0.05	0.08	0.14	0.18
S000003344	YGR112W	SHY1	1440	N	N	N	N	N	N	N	N	0.11	0.39	0.31	0.41	0.71	0.87	2.21	1.92	2.28	2.24	2.14	1.53	2.84	2.78	2.84	9.43	3.01	0.88	0.61	0.52	0.52	0.53	0.53	0.48	0.46	0.28	0.43	0.49	0.35	0.63
S000003345	YGR113W	DAM1	1429	N	N	N	N	N	N	N	N	0.08	0.17	0.15	0.25	0.41	0.53	0.9	1.16	1.47	1.52	1.29	1.27	1.66	1.65	3.31	9.33	2.79	0.4	0.2	0.17	0.14	0.14	0.19	0.2	0.13	0.1	0.11	0.17	0.19	0.2
S000003349	YGR117C	None	1869	N	N	N	N	N	N	N	N	0.05	0.18	0.16	0.22	0.3	0.65	0.81	0.67	0.59	0.92	1.25	1.74	1.77	1.77	1.67	1.63	1.58	1.82	11.39	6.24	0.63	0.19	0.19	0.13	0.11	0.08	0.11	0.11	0.05	0.14
S000003350	YGR118W	RPS23A	679	Y	Y	N	N	N	N	N	N	0.18	0.93	0.72	0.84	0.94	10.6	7.37	16.23	1.04	0.23	0.1	0.22	0.07	0.04	0.02	0.02	0.02	0.01	0.01	0.01	0.01	0.01	0.01	0.01	0.01	0.01	0.01	0.01	0.01	0.01
S000003351	YGR119C	NUP57	1848	N	N	N	N	N	N	N	N	0.09	0.3	0.23	0.27	0.37	0.65	0.73	0.71	0.88	1.19	1.91	1.5	1.76	1.79	1.57	1.3	1.21	2.5	8.46	4.15	0.58	0.12	0.28	0.24	0.13	0.12	0.11	0.14	0.16	0.25
S000003352	YGR120C	COG2	1144	N	N	N	N	N	N	N	N	0.1	0.38	0.34	0.41	0.61	1.34	2.01	1.91	1.57	1.83	1.56	3.41	11.57	6.1	0.93	0.47	0.9	0.91	0.4	0.37	0.36	0.28	0.31	0.23	0.38	0.26	0.25	0.29	0.12	0.33
S000003353	YGR121C	MEP1	1829	N	N	N	N	N	N	N	N	0.1	0.34	0.41	0.45	0.54	0.92	1.3	1.66	1.46	1.83	2.2	1.94	3.12	4.63	3.5	2.02	3.1	3.59	5.83	2.59	0.58	0.62	0.34	0.22	0.22	0.19	0.22	0.23	0.13	0.29
S000003354	YGR122W	None	1831	N	N	N	N	N	N	N	N	0.07	0.23	0.19	0.24	0.25	0.55	1.09	1.16	0.74	0.96	1.34	1.43	2.39	1.84	1.57	1.98	2.64	4.18	8.37	3.18	0.38	0.3	0.15	0.18	0.13	0.14	0.11	0.1	0.18	0.11
S000003355	YGR123C	PPT1	1836	N	N	N	N	N	N	N	N	0.06	0.19	0.19	0.23	0.35	0.57	0.6	0.74	0.86	0.91	1.2	1.3	1.2	1.7	1.54	1.32	1.16	1.59	5.16	1.88	0.42	0.27	0.27	0.23	0.14	0.11	0.14	0.19	0.16	0.17
S000003356	YGR124W	ASN2	1810	N	N	N	N	N	N	Y	N	0.05	0.19	0.19	0.26	0.28	0.49	0.63	0.93	0.89	1.27	1.8	1.87	1.98	2.36	1.69	1.84	1.65	8.37	17.08	4.54	0.39	0.07	0.04	0.04	0.04	0.02	0.03	0.02	0.02	0.02
S000003357	YGR125W	None	3478	N	N	N	N	N	N	N	N	0.08	0.23	0.16	0.23	0.37	0.39	0.63	0.61	0.75	0.7	0.65	0.75	0.85	1.09	0.87	1.13	1.26	1.04	1.04	1	1.09	0.9	0.98	0.84	0.79	0.79	3.86	3.52	0.63	0.22
S000003358	YGR126W	None	2373	N	N	N	N	N	N	N	N	0.18	0.56	0.47	0.44	0.55	0.83	1.88	1.59	1.58	1.03	1.4	1.3	1.94	1.85	1.34	1.69	1.75	1.52	1.46	1.5	2.14	6.89	5.37	1.35	0.7	0.58	0.39	0.72	0.78	0.99
S000003359	YGR127W	None	1317	N	N	N	N	N	N	N	N	0.14	0.33	0.31	0.4	0.51	0.67	1.01	1.04	1.49	1.3	1.22	1.78	1.49	2.4	5.92	2.26	1.05	1.07	1.74	1.16	0.93	2.11	2.51	1.26	0.27	0.25	0.28	0.27	0.96	0.77
S000003360	YGR128C	UTP8	2488	N	N	N	N	N	N	N	N	0.04	0.16	0.07	0.17	0.2	0.35	0.62	0.6	0.79	0.8	0.81	0.63	1.01	1.72	1.24	1.17	1.02	1.13	1.4	1.41	1.74	1.59	15.73	3.29	0.68	0.09	0.1	0.1	0.08	0.13
S000003361	YGR129W	SYF2	873	N	N	N	N	N	N	N	N	0.16	0.43	0.36	0.68	0.82	1.23	2.19	1.94	2.56	6.14	3.44	1.68	3.9	1.62	1.19	1.25	1.45	1.04	0.92	0.98	1.63	2.38	1.58	0.73	0.38	0.26	0.36	0.46	0.49	0.64
S000003362	YGR130C	None	2860	N	N	N	N	N	N	Y	N	0.05	0.15	0.16	0.2	0.27	0.45	0.74	0.79	0.69	0.72	1.01	0.98	1.25	1.45	1	1.43	1.15	1.14	1.43	1.71	1.4	1.57	1.5	2.16	9.22	1.58	0.57	0.21	0.17	0.18
S000003363	YGR131W	FHN1	833	N	N	N	N	N	N	N	N	0.24	0.65	0.82	0.78	0.74	1.49	1.73	2.29	5.69	5.03	4.04	0.35	0.61	0.79	0.5	0.63	0.29	0.36	0.44	0.47	0.15	0.14	0.16	0.15	0.12	0.15	0.12	0.2	0.21	0.22
S000003364	YGR132C	PHB1	1200	N	N	N	N	N	N	N	N	0.04	0.11	0.17	0.2	0.36	0.9	0.61	0.95	0.91	1.17	1.32	2.5	4.35	12.32	1.84	0.33	0.08	0.07	0.09	0.1	0.13	0.03	0.02	0.03	0.02	0.02	0.02	0.01	0.02	0.02
S000003365	YGR133W	PEX4	799	N	N	N	N	N	N	N	N	0.15	0.5	0.64	0.71	1.05	1.99	1.39	3.16	10.14	8.23	1.64	0.45	0.48	0.35	0.19	0.57	0.3	0.38	0.66	0.73	0.34	0.22	0.15	0.17	0.09	0.11	0.07	0.22	0.26	0.22
S000003366	YGR134W	CAF130	3747	N	N	N	N	N	N	N	N	0.07	0.21	0.21	0.29	0.26	0.65	0.94	1.24	0.54	0.61	0.78	0.85	0.62	1.08	0.68	1.1	1.01	1.6	1.4	1.3	1.12	1.48	0.98	1.26	1.07	0.92	1.11	2.61	2.42	0.39
S000003367	YGR135W	PRE9	1023	N	N	N	N	N	N	N	N	0.06	0.2	0.32	0.32	0.7	1.4	0.61	1.06	0.89	1.31	7.29	9.53	2.75	0.13	0.05	0.04	0.03	0.04	0.08	0.05	0.06	0.04	0.03	0.03	0.04	0.03	0.02	0.02	0.05	0.04
S000003368	YGR136W	LSB1	1102	N	N	N	N	N	N	N	N	0.04	0.19	0.19	0.32	0.5	1.08	1.08	1.58	1.5	2.42	2.16	10.09	20.58	3.09	0.46	0.32	0.26	0.26	0.09	0.1	0.12	0.09	0.1	0.08	0.07	0.04	0.05	0.06	0.04	0.08
S000003370	YGR138C	TPO2	2335	N	N	N	N	N	N	N	N	0.03	0.12	0.12	0.16	0.24	0.43	0.66	0.68	0.59	0.77	0.87	1.05	1.68	2.38	2.44	1.39	1.56	1.81	1.72	2.18	1.98	10.82	6.35	0.93	0.19	0.08	0.06	0.05	0.07	0.05
S000003372	YGR140W	CBF2	3196	N	N	N	N	N	N	N	N	0.09	0.28	0.24	0.29	0.37	0.67	1.1	0.91	1.03	1.12	1	1.04	1.28	1.74	0.87	1.34	1.17	1.48	2.4	1.3	1.08	1.02	1.1	0.87	1.04	4.66	3.58	0.57	0.27	0.3
S000003373	YGR141W	VPS62	1509	N	N	N	N	N	N	Y	N	0.06	0.14	0.25	0.24	0.26	0.41	0.58	0.85	0.69	1.32	1.29	1.16	0.97	1.64	1.38	3.98	5.27	1.36	2.18	1.49	0.26	0.19	0.18	0.22	0.16	0.14	0.45	0.14	0.15	0.07
S000003374	YGR142W	BTN2	1523	N	N	N	N	N	N	N	N	0.07	0.23	0.19	0.24	0.31	0.57	0.74	1.07	1.33	1.48	1.64	1.42	2.05	1.95	1.16	5.09	10.32	2.22	0.48	0.18	0.18	0.29	0.16	0.16	0.14	0.17	0.31	0.12	0.13	0.16
S000003375	YGR143W	SKN1	2979	N	N	N	N	N	N	N	N	0.03	0.14	0.11	0.13	0.18	0.33	0.74	0.81	0.69	0.87	0.88	0.9	0.87	1.59	1.31	1.16	1.19	1.39	1.69	1.7	1.98	1.81	1.8	1.93	5.52	5.91	2.85	0.3	0.12	0.13
S000003377	YGR145W	ENP2	2353	N	N	N	N	N	N	N	N	0.07	0.2	0.23	0.27	0.43	0.56	0.78	0.74	0.81	0.75	0.78	0.81	1.41	1.56	1.21	1.17	1.11	1.27	1.37	1.28	1.51	7.49	5.65	0.81	0.13	0.07	0.09	0.12	0.14	0.16
S000003378	YGR146C	ECL1	1242	N	N	N	N	N	N	N	N	0.07	0.16	0.19	0.27	0.37	0.78	1.54	1.72	1.67	1.77	2.07	2.23	3.25	12.35	6.54	1.57	0.37	0.27	0.41	0.13	0.15	0.34	0.15	0.16	0.11	0.11	0.09	0.18	0.15	0.28
S000003379	YGR147C	NAT2	1042	N	N	N	N	N	N	N	N	0.08	0.16	0.32	0.34	0.56	0.8	1.29	1.14	0.94	1.16	2.56	11.23	5.98	0.8	0.11	0.06	0.08	0.09	0.1	0.05	0.03	0.06	0.07	0.04	0.03	0.02	0.03	0.02	0.05	0.04
S000003380	YGR148C	RPL24B	695	Y	Y	N	N	N	N	N	N	0.28	1.17	1.08	1.19	1.72	6.71	21.42	53.86	14.03	0.71	0.15	0.15	0.14	0.09	0.03	0.02	0.02	0.02	0.02	0.01	0.02	0.01	0.01	0.01	0.01	0.01	0.01	0.01	0.01	0.01
S000003381	YGR149W	None	1686	N	N	N	N	N	N	N	N	0.04	0.2	0.17	0.21	0.26	0.57	0.64	0.86	0.85	1.49	1.45	1.34	1.36	2.14	1.97	1.79	3.49	7.94	4.22	1.01	0.41	0.2	0.28	0.15	0.15	0.1	0.13	0.13	0.06	0.15
S000003382	YGR150C	CCM1	2941	N	N	N	N	N	N	N	N	0.08	0.23	0.37	0.35	0.57	0.9	1.87	2.02	1.56	1.34	1.19	1.13	0.71	1.12	0.9	0.77	1.14	1	1.2	1.2	1.04	0.69	0.99	1.2	0.47	0.43	0.39	0.31	0.43	0.4
S000003384	YGR152C	RSR1	1145	N	N	N	N	N	N	N	N	0.07	0.32	0.3	0.36	0.64	1.11	1.63	1.74	1.69	2.18	2.25	4.84	13.8	9.72	1.84	0.64	0.73	0.71	0.25	0.21	0.22	0.25	0.24	0.22	0.16	0.1	0.15	0.21	0.15	0.24
S000003385	YGR153W	None	863	N	N	N	N	N	N	N	N	0.14	0.5	0.63	0.67	0.88	1.37	2.34	2.11	2.54	3.72	2.61	1.96	3.28	2.01	1.38	1.39	1.71	1.71	1.06	1.03	0.92	1.3	0.88	0.76	0.73	0.51	0.65	0.6	0.43	0.73
S000003386	YGR154C	GTO1	1567	N	N	N	N	N	N	N	N	0.08	0.26	0.25	0.34	0.33	0.74	1.89	1.59	1.27	1.52	1.72	1.86	2.48	3.57	3.32	2.6	4.04	3.33	1.37	0.79	0.63	1.4	0.61	0.61	0.49	0.35	0.26	0.29	0.5	0.41
S000003387	YGR155W	CYS4	1707	N	N	N	N	N	N	N	N	0.05	0.17	0.19	0.23	0.25	0.35	0.38	0.48	0.61	1.17	1.44	1.42	1.5	1.91	1.35	1.24	3.11	17.92	6.58	0.51	0.1	0.04	0.07	0.04	0.02	0.02	0.04	0.03	0.04	0.03
S000003388	YGR156W	PTI1	1651	N	N	N	N	N	N	N	N	0.17	0.53	0.44	0.61	0.63	1.23	2.46	2.88	2.88	2.95	2.1	1.63	2.52	3.58	2.28	2.13	3.74	4.53	1.91	0.66	0.42	0.36	0.38	0.35	0.24	0.19	0.25	0.27	0.31	0.33
S000003389	YGR157W	CHO2	3238	N	N	N	N	N	N	N	N	0.05	0.14	0.15	0.19	0.23	0.31	0.39	0.37	0.49	0.5	0.91	0.48	0.6	0.85	0.8	1.03	1.23	1.08	1.1	1.09	1.03	0.95	0.98	0.74	1.22	4.7	4.48	0.47	0.21	0.13
S000003390	YGR158C	MTR3	1178	N	N	N	N	N	N	N	N	0.11	0.27	0.25	0.35	0.47	1.1	1.64	1.94	1.74	1.88	2.28	2.63	16.3	11.96	0.83	0.88	0.57	0.42	0.54	0.27	0.37	0.58	0.32	0.3	0.25	0.35	0.31	0.3	0.24	0.48
S000003391	YGR159C	NSR1	1428	N	N	N	N	N	N	N	Y	0.06	0.16	0.19	0.25	0.28	0.46	0.56	1.04	1.49	1.54	1.48	1.55	2.23	2.37	3.48	14.62	3.22	0.34	0.1	0.09	0.08	0.04	0.05	0.03	0.02	0.04	0.04	0.03	0.04	0.03
S000003393	YGR161C	RTS3	1241	N	N	N	N	N	N	N	N	0.11	0.29	0.25	0.4	0.58	1.05	1.99	1.86	1.86	2.62	3.4	2.84	4.51	7.99	5.79	1.51	0.7	0.5	0.33	0.25	0.18	0.31	0.29	0.33	0.23	0.13	0.22	0.3	0.35	0.41
S000003394	YGR162W	TIF4631	3346	Y	Y	N	N	N	N	N	N	0.11	0.25	0.23	0.29	0.34	0.42	0.69	1.16	1.03	0.89	0.73	1.01	1.13	1.12	0.7	1.28	1.14	1.56	1.13	1.31	1.63	0.99	1.62	1.16	1.23	1.65	10.88	1.42	0.29	0.15
S000003395	YGR163W	GTR2	1220	N	N	N	N	N	N	N	N	0.11	0.3	0.31	0.37	0.45	0.92	2.5	2.67	1.99	2.04	2.14	2.04	2.17	13.5	7.37	0.84	0.3	0.23	0.4	0.22	0.13	0.32	0.12	0.17	0.11	0.11	0.08	0.1	0.18	0.34
S000003396	YGR164W	None	656	N	N	N	N	N	N	N	N	1.1	0.83	0.24	0.31	0.7	0.76	2.1	2.14	1.81	1.32	1.27	1.03	1.29	2.25	1.13	1.49	0.89	1.09	0.78	0.84	1.28	0.75	1.22	1.04	0.86	0.52	1.11	0.52	0.63	0.59
S000003397	YGR165W	MRPS35	1278	Y	Y	N	N	N	N	N	N	0.06	0.21	0.21	0.27	0.31	0.76	0.99	1.58	1.31	1.64	1.66	1.84	2.52	11.12	12.71	1.65	0.32	0.46	0.25	0.16	0.15	0.16	0.17	0.13	0.15	0.09	0.14	0.15	0.06	0.14
S000003398	YGR166W	TRS65	2020	N	N	N	N	N	N	N	N	0.09	0.36	0.33	0.42	0.43	0.96	0.96	1.11	0.84	0.91	0.9	1.25	1.47	1.83	1.51	1.65	1.96	1.96	1.62	6.78	4.56	0.82	0.23	0.3	0.25	0.2	0.13	0.12	0.11	0.09
S000003399	YGR167W	CLC1	1052	N	N	N	N	N	N	N	N	0.08	0.18	0.23	0.31	0.63	1.04	0.85	1.11	1.26	1.29	2.12	11.51	5.54	0.89	0.13	0.11	0.1	0.08	0.23	0.11	0.1	0.05	0.18	0.14	0.04	0.03	0.05	0.06	0.16	0.12
S000003400	YGR168C	None	1384	N	N	N	N	N	N	N	N	0.06	0.27	0.26	0.27	0.41	0.65	0.97	1.49	1.73	1.89	1.67	2.09	1.95	3.17	9.04	7.02	1.5	0.77	0.27	0.2	0.21	0.19	0.2	0.1	0.16	0.07	0.13	0.18	0.1	0.23
S000003401	YGR169C	PUS6	1360	N	N	N	N	N	N	N	N	0.08	0.3	0.31	0.34	0.42	0.75	1.34	1.62	1.76	1.84	1.92	1.92	2.75	2.96	10.91	7.6	1.35	0.88	0.35	0.42	0.34	0.32	0.45	0.25	0.27	0.19	0.28	0.32	0.18	0.42
S000003402	YGR170W	PSD2	3858	N	N	N	N	N	N	N	N	0.04	0.14	0.15	0.17	0.2	0.38	0.58	0.71	0.65	0.8	0.8	0.85	1.03	1.27	1.26	1.7	1.21	1.25	1.09	1.05	0.98	1.24	1.15	1.21	1.13	0.9	1.25	2.03	3.59	0.81
S000003403	YGR171C	MSM1	1953	Y	N	N	N	N	N	N	N	0.11	0.27	0.23	0.28	0.39	0.55	0.84	1.29	1.37	0.92	1.36	1.37	1.53	1.45	1.14	1.25	1.31	1.03	3.31	7.84	1.73	0.33	0.33	0.28	0.17	0.13	0.16	0.21	0.34	0.36
S000003404	YGR172C	YIP1	1011	N	N	N	N	N	N	N	N	0.05	0.22	0.16	0.36	0.8	1.22	1.05	1.5	1.64	1.48	4.44	10.74	1.1	0.33	0.09	0.24	0.06	0.09	0.07	0.13	0.07	0.07	0.15	0.16	0.07	0.05	0.06	0.03	0.1	0.07
S000003405	YGR173W	RBG2	1327	Y	N	N	N	N	N	N	N	0.1	0.25	0.2	0.38	0.47	0.77	1.32	1.49	1.84	2.42	2.13	2.78	4.62	7.4	5.3	7.34	1.06	0.31	0.22	0.13	0.14	0.15	0.15	0.16	0.1	0.06	0.13	0.15	0.16	0.28
S000003406	YGR174C	CBP4	621	N	N	N	N	N	N	N	N	0.3	1.36	0.87	0.93	1.46	7.82	16.12	5.17	0.53	0.27	0.35	0.2	0.47	0.41	0.15	0.66	0.36	0.38	0.47	0.13	0.18	0.38	0.25	0.16	0.15	0.12	0.1	0.19	0.16	0.35
S000003407	YGR175C	ERG1	1758	N	N	N	N	N	N	N	N	0.04	0.17	0.15	0.19	0.26	0.39	0.67	0.9	0.66	1.46	1.68	1.52	0.87	1.99	1.6	1.02	1.52	9.97	11.89	1.26	0.08	0.04	0.03	0.03	0.02	0.02	0.02	0.01	0.02	0.02
S000003409	YGR177C	ATF2	1886	N	N	N	N	N	N	N	N	0.06	0.19	0.17	0.23	0.4	0.45	0.58	0.64	0.76	0.77	1.08	1.2	1.09	1.34	1.07	1.39	1.1	1.21	8.66	6.62	0.72	0.14	0.09	0.08	0.06	0.04	0.05	0.06	0.07	0.09
S000003410	YGR178C	PBP1	2470	Y	N	N	N	N	N	N	N	0.06	0.15	0.16	0.18	0.28	0.38	0.65	0.74	0.69	0.69	0.82	0.73	1.16	1.57	0.89	1.31	1.11	1.27	1.64	1.82	1.43	2.15	12.75	1.93	0.37	0.12	0.13	0.08	0.08	0.1
S000003411	YGR179C	OKP1	1485	N	N	N	N	N	N	N	N	0.09	0.31	0.36	0.4	0.42	0.76	2.8	2.39	1.81	1.74	1.57	1.34	1.93	2.48	1.72	6.19	5.74	1.05	0.57	0.3	0.27	0.75	0.27	0.24	0.22	0.21	0.15	0.26	0.4	0.67
S000003412	YGR180C	RNR4	1283	N	N	N	N	N	N	N	N	0.08	0.18	0.22	0.19	0.37	0.5	0.49	0.76	0.86	0.59	0.79	1.44	2.17	5.65	3.6	4.56	0.51	0.11	0.11	0.09	0.15	0.08	0.22	0.06	0.04	0.06	0.05	0.05	0.2	0.06
S000003413	YGR181W	TIM13	667	N	N	N	N	N	N	N	N	0.23	0.64	0.66	0.8	1.18	4.62	8.26	9.14	1.13	0.36	0.22	0.11	0.1	0.08	0.06	0.2	0.12	0.11	0.34	0.09	0.05	0.06	0.09	0.12	0.03	0.05	0.04	0.03	0.13	0.1
S000003414	YGR182C	None	704	N	N	N	N	N	N	N	N	0.2	0.45	0.6	0.88	1	2.54	2.97	6.91	3.56	0.76	0.21	0.18	0.05	0.08	0.03	0.12	0.11	0.09	0.17	0.04	0.06	0.08	0.08	0.17	0.04	0.03	0.05	0.03	0.07	0.05
S000003415	YGR183C	QCR9	709	N	N	Y	N	N	N	N	N	0.17	0.51	0.67	0.8	1.29	1.75	2.95	9.03	3.99	1.67	1.34	0.66	0.21	0.12	0.07	0.16	0.14	0.12	0.16	0.1	0.09	0.08	0.07	0.11	0.06	0.05	0.06	0.06	0.08	0.1
S000003417	YGR185C	TYS1	1358	Y	N	N	N	N	N	N	N	0.09	0.19	0.21	0.2	0.32	0.32	0.38	0.93	0.96	1.48	1.22	1.52	1.22	2.59	13.85	3.92	0.42	0.17	0.36	0.15	0.16	0.06	0.07	0.04	0.07	0.09	0.04	0.04	0.17	0.11
S000003421	YGR189C	CRH1	1763	N	N	N	N	N	N	N	N	0.04	0.1	0.17	0.17	0.19	0.32	0.55	0.53	0.39	1.07	1.06	1.53	0.62	1.61	1.15	1.03	1.42	10.2	8.57	1.21	0.15	0.11	0.06	0.06	0.04	0.03	0.03	0.04	0.07	0.04
S000003423	YGR191W	HIP1	2137	N	N	N	N	N	N	N	N	0.03	0.05	0.14	0.12	0.14	0.27	0.48	0.56	0.31	0.46	0.77	1.28	0.68	1.12	1.04	0.97	1.24	1.31	1.7	2.1	10.03	4.26	0.78	0.46	0.12	0.07	0.05	0.09	0.18	0.07
S000003424	YGR192C	TDH3	1144	N	N	N	N	Y	Y	N	N	0.03	0.09	0.1	0.1	0.22	0.95	0.62	1.08	0.86	1.07	0.6	2.08	4.92	3.42	0.13	0.02	0.03	0.02	0.03	0.02	0.02	0.02	0.02	0.02	0.02	0.01	0.01	0.01	0.02	0.01
S000003425	YGR193C	PDX1	1558	N	N	N	N	N	N	N	N	0.07	0.1	0.24	0.17	0.16	0.33	0.36	0.78	0.74	1.18	1.2	1.16	1.02	1.43	2.03	2.89	11.57	2.57	0.65	0.22	0.21	0.16	0.15	0.12	0.06	0.09	0.06	0.12	0.2	0.17
S000003426	YGR194C	XKS1	1958	N	N	N	N	N	N	N	N	0.04	0.13	0.24	0.16	0.29	0.37	0.62	0.94	0.58	0.7	1.28	1.47	0.79	1.66	1.15	0.94	1.18	1.16	5.1	11.17	1.39	0.25	0.53	0.22	0.12	0.21	0.11	0.07	0.15	0.31
S000003427	YGR195W	SKI6	1044	N	N	N	N	N	N	N	N	0.09	0.29	0.36	0.31	0.6	0.81	1.04	1.26	1.08	1.43	2.52	12.92	4.39	0.59	0.35	0.25	0.32	0.24	0.15	0.46	0.17	0.16	0.2	0.18	0.13	0.11	0.07	0.13	0.49	0.11
S000003430	YGR198W	YPP1	2755	N	Y	N	N	N	N	N	N	0.05	0.2	0.17	0.2	0.32	0.42	0.7	0.83	0.74	0.82	0.67	0.77	0.36	1.12	1.27	0.99	1.29	1.76	1.57	1.59	0.8	0.81	1.42	3.05	2.86	0.84	0.27	0.16	0.17	0.29
S000003431	YGR199W	PMT6	2465	N	N	N	N	N	N	N	N	0.05	0.09	0.18	0.17	0.21	0.31	0.46	0.44	0.38	0.53	0.75	0.97	0.99	1.56	0.97	0.8	1.19	1.14	1.74	1.01	1.52	2.85	6.05	3.09	0.71	0.16	0.09	0.11	0.15	0.1
S000003432	YGR200C	ELP2	2493	N	N	N	N	N	N	N	N	0.04	0.15	0.15	0.18	0.29	0.49	0.74	0.87	0.84	0.79	0.72	0.61	0.49	1.25	0.88	0.67	0.85	1.05	0.97	1.21	1.13	1.45	11.8	3.35	0.47	0.11	0.09	0.05	0.11	0.16
S000003433	YGR201C	None	751	N	N	N	N	N	N	N	N	0.11	0.48	0.67	0.56	0.72	0.97	1.42	4.26	5.73	3.4	2.08	1.02	0.95	0.86	0.61	0.35	0.49	0.31	1.51	0.35	0.23	0.39	0.39	0.37	0.15	0.22	0.38	0.28	0.49	0.42
S000003434	YGR202C	PCT1	1509	N	N	N	N	N	N	N	N	0.13	0.34	0.22	0.31	0.42	0.59	0.92	0.97	1.54	1.42	1.21	1.1	1.65	1.58	1.33	6.68	5.45	1.16	0.43	0.49	0.22	0.16	0.4	0.34	0.11	0.17	0.15	0.17	0.3	0.35
S000003436	YGR204W	ADE3	2670	N	N	N	N	N	N	N	N	0.08	0.2	0.23	0.31	0.48	0.47	0.32	0.44	0.6	0.86	0.51	0.84	0.72	1.46	1.27	1.36	1.19	1.49	1.47	1.38	1.19	1.52	1.86	9.17	1.79	0.67	0.22	0.08	0.12	0.1
S000003437	YGR205W	TDA10	1208	N	N	N	N	N	N	N	N	0.08	0.23	0.27	0.35	0.42	0.68	0.76	1.16	1.19	1.72	1.57	2.16	1.91	11.53	4.82	1.21	0.34	0.25	1.35	0.64	0.4	0.17	0.53	0.22	0.14	0.1	0.31	0.2	0.21	0.32
S000003438	YGR206W	MVB12	496	N	N	N	N	N	N	N	N	0.33	0.83	1.2	4.32	5.35	2.6	0.54	0.37	0.4	0.29	0.34	0.78	0.4	0.29	0.19	0.23	0.24	0.17	0.49	0.28	0.16	0.07	0.41	0.31	0.09	0.07	0.05	0.1	0.2	0.25
S000003439	YGR207C	CIR1	1055	N	N	N	N	N	N	N	N	0.05	0.2	0.25	0.4	0.72	1.1	0.75	0.98	1.25	1.51	2.72	11.45	4.83	0.59	0.19	0.2	0.28	0.31	1.19	0.13	0.12	0.07	0.15	0.14	0.08	0.05	0.13	0.16	0.08	0.19
S000003440	YGR208W	SER2	1107	N	N	N	N	N	N	N	N	0.12	0.24	0.22	0.35	0.66	1.18	1.07	0.93	1.22	1.68	1.29	7.15	12.48	3.52	0.31	0.24	0.18	0.13	0.59	0.45	0.37	0.11	0.62	0.45	0.1	0.16	0.12	0.18	0.45	0.31
S000003441	YGR209C	TRX2	537	N	N	N	N	N	N	N	N	0.31	1.11	1.26	4.74	17.33	15.79	1.42	0.14	0.06	0.05	0.05	0.05	0.04	0.08	0.03	0.02	0.02	0.03	0.09	0.02	0.01	0.02	0.02	0.01	0.02	0.01	0.02	0.02	0.02	0.02
S000003442	YGR210C	None	1342	N	N	N	N	N	N	N	N	0.23	0.55	0.67	0.56	0.71	0.87	1.23	1.35	1.76	1.58	1.49	1.73	1.93	3.93	10.02	6.36	1.15	0.29	0.82	0.33	0.34	0.17	0.74	0.47	0.13	0.21	0.3	0.13	0.43	0.49
S000003443	YGR211W	ZPR1	1781	N	N	N	N	N	N	N	N	0.08	0.25	0.28	0.31	0.46	0.57	0.46	0.53	0.59	0.87	1.32	1.24	1.06	1.3	1.4	1.11	1.7	6.76	7.83	1.16	0.16	0.12	0.33	0.12	0.04	0.1	0.17	0.09	0.08	0.18
S000003444	YGR212W	SLI1	1736	N	N	N	N	N	N	N	N	0.2	0.49	0.4	0.25	0.62	0.92	1.55	0.77	1.57	1.56	1.12	1.31	1.49	1.99	1.92	1.95	1.54	3.26	2.48	1.67	1.34	0.67	2.15	2.21	1.93	1.03	0.61	0.4	1.43	0.98
S000003446	YGR214W	RPS0A	934	Y	Y	N	N	N	N	N	N	0.07	0.15	0.34	0.45	0.83	0.83	0.64	0.89	1.36	5.91	6.28	2.29	0.73	0.21	0.04	0.04	0.05	0.02	0.05	0.01	0.05	0.01	0.06	0.05	0.02	0.04	0.02	0.04	0.07	0.08
S000003452	YGR220C	MRPL9	1004	Y	Y	N	N	N	N	N	N	0.15	0.2	0.31	0.48	0.9	0.9	0.94	1.14	1.26	1.42	6.28	7.88	1.04	0.29	0.09	0.2	0.16	0.07	0.21	0.08	0.11	0.07	0.13	0.21	0.06	0.07	0.07	0.07	0.21	0.15
S000003455	YGR223C	HSV2	1540	N	N	N	N	N	N	Y	N	0.08	0.26	0.25	0.25	0.37	0.44	0.67	0.73	1.04	1.17	1.01	1.48	1.14	1.88	1.62	3.93	8.5	2.32	0.79	0.22	0.2	0.22	0.21	0.21	0.18	0.21	0.21	0.13	0.19	0.37
S000003464	YGR232W	NAS6	851	N	N	N	N	N	N	N	N	0.1	0.27	0.55	0.65	0.88	1.1	1.11	1.82	4.84	13.32	2.3	0.36	0.05	0.12	0.08	0.1	0.11	0.23	0.28	0.09	0.09	0.06	0.12	0.1	0.04	0.06	0.05	0.05	0.26	0.08
S000003466	YGR234W	YHB1	1607	N	N	N	N	N	N	Y	N	0.06	0.18	0.22	0.23	0.29	0.4	0.21	0.5	0.49	1.89	1.22	1.04	0.52	1.49	2.06	1.8	7.51	8.16	1.2	0.09	0.04	0.03	0.08	0.03	0.03	0.04	0.05	0.04	0.06	0.05
S000003481	YGR249W	MGA1	2197	N	N	N	N	N	N	N	N	0.06	0.17	0.22	0.23	0.33	0.49	0.5	0.47	0.54	0.67	0.6	0.96	1.06	1.49	1.13	1.16	1.02	1.05	2.34	1.65	5.82	4.64	1.13	0.38	0.29	0.34	0.27	0.17	0.14	0.3
S000003482	YGR250C	None	2682	N	N	N	N	N	N	N	N	0.09	0.21	0.21	0.28	0.31	0.51	0.38	0.58	0.58	0.68	0.49	0.91	0.94	1	1.32	1.21	1.14	1.24	1.72	1.37	1.39	1.11	3.06	3.71	2.96	0.89	0.23	0.17	0.2	0.25
S000003483	YGR251W	NOP19	1253	N	N	N	N	N	N	N	N	0.08	0.3	0.35	0.44	0.62	0.78	1.28	1.23	2.43	2.85	2.01	2.53	4.16	5.8	5.43	0.69	0.48	0.4	2.56	0.34	0.22	0.11	0.47	0.19	0.14	0.1	0.2	0.14	0.28	0.61
S000003484	YGR252W	GCN5	1702	N	N	N	N	N	N	N	N	0.09	0.26	0.17	0.2	0.37	0.4	0.53	0.51	0.82	1.29	1.04	1.29	1.06	1.61	1.43	1.56	2.19	7	3.19	0.53	0.38	0.13	0.22	0.18	0.08	0.13	0.12	0.11	0.19	0.57
S000003485	YGR253C	PUP2	976	N	N	N	N	N	N	N	N	0.08	0.35	0.42	0.54	1	1.46	1.22	1.56	1.61	4.15	11.28	6.78	1.07	0.57	0.39	0.3	0.29	0.6	0.99	0.2	0.19	0.11	0.17	0.18	0.05	0.06	0.09	0.07	0.05	0.1
S000003486	YGR254W	ENO1	1397	N	N	N	N	Y	Y	N	N	0.06	0.09	0.11	0.18	0.2	0.23	0.31	0.51	0.79	0.93	0.64	0.91	0.85	1.13	4	8.23	1.34	0.07	0.02	0.04	0.03	0.02	0.01	0.01	0.01	0.02	0.01	0.01	0.03	0.05
S000003487	YGR255C	COQ6	1693	N	N	N	N	N	N	N	N	0.06	0.27	0.26	0.28	0.43	0.59	0.67	0.78	0.98	1.37	1.57	1.41	1.23	1.7	1.71	1.2	5.11	10.98	3.57	0.55	0.14	0.11	0.21	0.17	0.07	0.09	0.14	0.16	0.17	0.16
S000003489	YGR257C	MTM1	1319	N	N	N	N	N	N	N	N	0.09	0.34	0.35	0.36	0.49	0.65	1.01	1.1	1.64	1.46	1.33	1.72	1.46	8.75	11.56	2.29	0.37	0.27	1.15	0.49	0.14	0.09	0.27	0.26	0.08	0.1	0.13	0.21	0.18	0.18
S000003492	YGR260W	TNA1	1696	N	N	N	N	N	N	N	N	0.09	0.19	0.14	0.18	0.54	0.35	0.45	0.46	0.59	0.93	1	0.9	0.99	1.28	0.79	1.2	2.06	9.16	3.54	1.55	0.31	0.07	0.12	0.09	0.08	0.06	0.06	0.05	0.11	0.11
S000003493	YGR261C	APL6	2655	N	N	N	N	N	N	N	N	0.04	0.15	0.14	0.16	0.18	0.31	0.39	0.53	0.47	0.5	0.44	0.66	0.58	1.13	1.16	0.85	0.95	1.06	1.07	1.15	1.31	1.01	2.57	10.41	1.78	0.17	0.12	0.04	0.04	0.03
S000003494	YGR262C	BUD32	991	N	N	N	N	N	N	N	N	0.1	0.23	0.38	0.44	0.75	1	1.23	0.92	1.62	3.05	9.24	7.14	0.88	0.17	0.11	0.18	0.2	0.14	0.52	0.17	0.15	0.09	0.24	0.18	0.06	0.11	0.07	0.13	0.2	0.21
S000003496	YGR264C	MES1	2514	Y	N	N	N	N	N	N	N	0.03	0.09	0.08	0.11	0.17	0.24	0.26	0.29	0.4	0.38	0.46	0.67	0.47	1.22	0.89	1.22	0.87	1	1.16	1.18	0.87	1.12	8.6	4.2	0.55	0.34	0.12	0.05	0.06	0.05
S000003498	YGR266W	None	2464	N	N	N	N	N	N	N	N	0.07	0.17	0.15	0.23	0.44	0.35	0.64	0.65	0.61	0.54	0.89	0.87	1.01	1.62	0.94	1.22	1.06	1.24	1.11	1.38	1.24	2.21	8.86	1.92	0.34	0.15	0.17	0.18	0.2	0.21
S000003499	YGR267C	FOL2	1063	N	N	N	N	N	N	N	N	0.05	0.15	0.18	0.24	0.5	0.7	0.62	1.17	1.11	1.24	1.64	7.59	5.97	2.08	0.55	0.33	0.35	0.38	1.08	0.4	0.15	0.12	0.09	0.09	0.05	0.02	0.04	0.02	0.02	0.03
S000003500	YGR268C	HUA1	876	N	N	N	N	N	N	N	N	0.12	0.35	0.39	0.49	0.74	0.95	0.84	0.93	2.73	6.38	3.92	1.31	1.1	1.21	0.7	0.71	0.74	0.9	3.4	1.08	0.84	0.4	0.38	0.51	0.19	0.17	0.14	0.15	0.31	0.29
S000003506	YGR274C	TAF1	3523	N	N	N	N	N	N	N	N	0.12	0.25	0.29	0.29	0.39	0.67	1.35	0.94	0.9	0.9	0.84	0.79	1.61	1.13	0.65	0.98	1.15	1.25	1.4	1.31	2.75	1.13	1.14	1.11	0.77	0.65	2.62	3.03	0.99	0.42
S000003508	YGR276C	RNH70	1840	N	N	N	N	N	N	N	N	0.06	0.18	0.24	0.26	0.36	0.44	0.7	1.21	0.59	0.7	1.03	0.88	1.05	1.14	0.92	1.13	0.9	2.01	8.13	2.75	0.66	0.11	0.22	0.19	0.07	0.11	0.08	0.08	0.34	0.3
S000003512	YGR280C	PXR1	1184	N	N	N	N	N	N	N	Y	0.08	0.26	0.25	0.25	0.48	0.91	0.9	1.44	0.99	1.43	1.33	1.47	7.31	9.04	1.25	0.56	0.35	0.28	0.6	0.36	0.24	0.17	0.19	0.25	0.05	0.13	0.1	0.13	0.3	0.18
S000003515	YGR283C	None	1277	N	Y	N	N	N	N	N	N	0.08	0.25	0.27	0.3	0.39	1.08	1.34	1.83	1.46	1.2	1.04	0.99	1.01	7.52	7.98	0.96	0.37	0.22	0.54	0.12	0.05	0.14	0.07	0.14	0.18	0.1	0.05	0.07	0.2	0.06
S000003529	YHR001W-A	QCR10	590	N	N	Y	N	N	N	N	N	0.24	0.81	0.78	0.87	2.39	6.8	6.04	2.69	0.56	0.19	0.17	0.12	0.34	0.26	0.22	0.46	0.26	0.16	0.33	0.21	0.13	0.1	0.13	0.14	0.07	0.07	0.06	0.1	0.11	0.2
S000003530	YHR005C-A	TIM10	574	N	N	N	N	N	N	N	N	0.31	1.22	1.09	1.39	6.99	13.63	4.27	0.53	0.12	0.07	0.09	0.1	0.06	0.08	0.05	0.06	0.09	0.05	0.17	0.07	0.07	0.04	0.12	0.07	0.04	0.03	0.05	0.05	0.06	0.06
S000003532	YHR049C-A	None	990	N	N	N	N	N	N	N	N	0.12	0.3	0.31	0.29	0.6	0.55	0.79	0.92	1.07	0.96	2.36	2.2	0.92	0.77	0.55	0.73	0.78	0.44	0.98	0.88	0.43	0.29	0.35	0.4	0.28	0.22	0.21	0.24	0.26	0.34
S000003535	YHR214W-A	None	2054	N	N	N	N	N	N	N	N	0.08	0.27	0.37	0.33	0.51	0.73	0.9	0.93	0.88	1.07	1.37	1.4	1.45	1.6	1.73	1.44	1.6	1.16	1.56	2.23	2.72	0.99	1.06	0.95	0.77	0.87	0.54	0.53	0.46	0.52
S000003538	YJL001W	PRE3	901	N	N	N	N	N	N	Y	N	0.07	0.26	0.49	0.6	0.74	0.88	0.72	1.32	1.9	9.32	6.85	3.76	0.42	0.21	0.07	0.03	0.04	0.04	0.06	0.03	0.02	0.02	0.06	0.09	0.04	0.03	0.02	0.02	0.01	0.04
S000003539	YJL002C	OST1	1649	N	N	N	N	N	N	N	N	0.06	0.13	0.17	0.24	0.28	0.27	0.22	0.33	0.64	1.2	0.58	0.83	0.82	1.41	1.37	1.23	5.86	8.48	1.64	0.35	0.13	0.07	0.13	0.13	0.07	0.08	0.07	0.07	0.29	0.1
S000003540	YJL003W	COX16	718	N	N	N	N	N	N	N	N	0.18	0.76	0.67	0.81	0.89	1.72	2.72	10.14	6.42	2.9	0.84	0.36	0.62	0.34	0.25	0.19	0.59	0.43	0.33	0.1	0.08	0.08	0.14	0.11	0.1	0.05	0.08	0.08	0.05	0.13
S000003544	YJL007C	None	630	N	N	N	N	N	N	N	N	0.19	0.46	0.45	0.42	0.59	1.03	2.59	1.31	1.24	1.5	1.6	1.47	1.73	2.13	1.69	1.36	1.84	1.25	2.3	1.5	1.04	0.97	1.27	1.1	0.85	0.55	0.74	0.48	0.46	0.6
S000003545	YJL008C	CCT8	1945	N	N	N	N	N	N	Y	N	0.11	0.21	0.19	0.23	0.31	0.39	0.43	0.43	0.59	0.67	1.08	1.08	1.15	1.68	1.19	1.22	1.38	1.21	5.42	10.79	1.75	0.12	0.36	0.22	0.06	0.04	0.11	0.11	0.21	0.27
S000003548	YJL011C	RPC17	786	N	N	N	N	N	N	N	N	0.09	0.43	0.62	0.62	0.75	1.29	1.38	3.29	9.3	5.05	1.3	0.56	0.74	0.58	0.29	0.3	0.67	0.74	0.56	0.24	0.17	0.15	0.47	0.24	0.15	0.07	0.17	0.15	0.08	0.3
S000003549	YJL012C	VTC4	2273	N	N	N	N	N	N	N	N	0.05	0.09	0.12	0.13	0.24	0.25	0.29	0.35	0.46	0.48	0.39	0.69	1.08	1.17	0.59	1	0.91	1.11	1.07	1.15	2.58	5.98	1.93	0.41	0.06	0.06	0.08	0.06	0.1	0.13
S000003563	YJL026W	RNR2	1457	N	N	N	N	N	N	N	N	0.06	0.13	0.24	0.14	0.22	0.3	0.26	0.69	0.69	0.74	0.86	1.3	0.72	1.19	5.22	8.96	2.72	0.26	0.1	0.04	0.02	0.02	0.01	0.02	0.02	0.02	0.01	0.01	0.06	0.03
S000003573	YJL036W	SNX4	1661	N	N	N	N	N	N	N	N	0.06	0.11	0.18	0.26	0.4	0.48	0.74	0.7	0.64	0.99	0.94	0.99	0.68	1.09	1.29	0.61	3.99	6.36	1.86	0.31	0.16	0.08	0.21	0.2	0.07	0.08	0.07	0.05	0.12	0.14
S000003577	YJL041W	NSP1	2616	N	N	N	N	N	N	Y	N	0.15	0.37	0.3	0.4	0.46	0.82	1.17	1.17	1.21	1.26	1.14	1.16	1.19	1.89	1.7	1.59	1.6	1.25	1.81	1.86	1.95	0.93	4.18	6.5	1.75	0.38	0.21	0.25	0.55	0.45
S000003584	YJL048C	UBX6	1451	N	N	N	N	N	N	N	N	0.17	0.43	0.58	0.32	0.56	0.63	0.72	0.86	1.21	1.6	0.97	1.82	1.25	2.14	4.54	10.63	6.38	0.99	0.58	0.22	0.35	0.13	0.41	0.36	0.11	0.09	0.19	0.16	0.34	0.14
S000003586	YJL050W	MTR4	3396	N	N	N	N	N	N	N	N	0.1	0.3	0.36	0.35	0.56	0.74	0.56	0.5	0.56	0.7	0.68	0.7	0.99	1.01	0.9	0.81	1.26	1.32	1.28	0.86	0.84	0.93	1.32	0.83	0.76	0.83	7.07	2.11	0.29	0.15
S000003590	YJL054W	TIM54	1563	N	N	N	N	N	N	N	N	0.07	0.23	0.25	0.25	0.35	0.49	0.79	0.77	0.99	1.43	1.37	1.3	2.07	1.99	1.27	3.71	8.12	3.57	1.11	0.18	0.25	0.14	0.28	0.25	0.11	0.08	0.13	0.15	0.06	0.14
S000003596	YJL060W	BNA3	1540	N	N	N	N	N	N	Y	N	0.06	0.21	0.17	0.19	0.26	0.44	0.61	0.56	0.84	1.33	1.27	1.09	1.09	1.53	1.42	4.62	11.41	3.2	0.79	0.11	0.09	0.06	0.23	0.08	0.05	0.04	0.08	0.07	0.03	0.09
S000003597	YJL061W	NUP82	2523	N	N	N	N	N	N	N	N	0.12	0.27	0.17	0.28	0.38	0.43	1.07	0.62	0.89	0.64	0.9	0.53	1.05	1.59	1.16	1.03	0.86	1.15	1.21	1.22	1.27	0.78	4.6	3.09	0.81	0.85	1.38	1.07	0.6	0.62
S000003598	YJL062W	LAS21	2653	N	N	N	N	N	N	N	N	0.07	0.18	0.27	0.29	0.3	0.47	0.58	0.95	0.79	0.99	0.76	1.09	0.85	2.9	2.62	1.46	0.91	0.84	1.12	1.36	0.81	0.77	1.77	8.55	1.53	0.26	0.09	0.07	0.11	0.05
S000003601	YJL065C	DLS1	699	N	N	N	N	N	N	N	N	0.21	0.7	0.67	0.68	0.7	1.18	4.65	16.56	4.66	0.52	0.21	0.16	0.31	0.37	0.04	0.26	0.37	0.39	0.39	0.09	0.06	0.09	0.23	0.15	0.06	0.04	0.07	0.06	0.09	0.15
S000003604	YJL068C	None	1054	N	N	N	N	N	N	Y	N	0.07	0.16	0.2	0.28	0.51	0.92	0.86	1.18	1.11	1.2	1.84	16.02	6.51	1.43	0.1	0.15	0.12	0.15	0.16	0.19	0.05	0.09	0.03	0.03	0.04	0.04	0.06	0.03	0.04	0.02
S000003605	YJL069C	UTP18	1986	N	N	N	N	N	N	N	N	0.13	0.21	0.22	0.26	0.44	0.51	0.63	0.89	0.76	0.94	0.63	1.41	1.32	1.61	1.01	1.31	1.02	1.1	2.31	9.85	2.31	0.25	0.26	0.24	0.15	0.1	0.11	0.11	0.24	0.2
S000003606	YJL070C	None	2898	N	N	N	N	N	N	N	N	0.09	0.24	0.22	0.24	0.31	0.51	0.78	0.62	0.74	0.79	0.98	1.24	2.01	1.25	0.9	1.11	1.05	0.81	0.98	0.99	0.86	0.9	0.93	0.91	4.14	1.4	0.45	0.26	0.42	0.55
S000003609	YJL073W	JEM1	2325	N	N	N	N	N	N	N	N	0.12	0.16	0.31	0.33	0.47	0.58	0.65	0.89	0.6	0.98	1.03	1.12	0.97	1.5	1.62	1.09	0.94	0.72	1.4	1.49	1.2	5.1	2.61	0.98	0.12	0.21	0.15	0.17	0.47	0.22
S000003615	YJL079C	PRY1	1306	N	N	N	N	N	N	N	N	0.04	0.1	0.19	0.2	0.38	0.43	0.62	0.9	0.77	0.88	1.05	1.62	1.1	4.39	12.04	1.43	0.33	0.11	0.11	0.19	0.06	0.08	0.08	0.25	0.04	0.03	0.03	0.06	0.06	0.06
S000003617	YJL081C	ARP4	1741	N	N	N	N	N	N	N	N	0.04	0.13	0.18	0.17	0.27	0.34	0.7	0.68	0.57	0.77	1.13	1.06	0.93	1.38	1.78	0.82	1.47	6.18	5.08	1.75	0.34	0.11	0.17	0.28	0.06	0.05	0.06	0.06	0.08	0.16
S000003621	YJL085W	EXO70	2238	N	N	N	N	N	N	N	N	0.05	0.14	0.19	0.22	0.28	0.44	1.29	1.22	0.89	0.85	0.93	0.96	1.25	2.13	1.19	0.89	1.1	1.14	1.44	1.39	4.21	7.21	1.15	0.32	0.18	0.15	0.12	0.17	0.27	0.3
S000003623	YJL087C	TRL1	2939	Y	N	N	N	N	N	N	N	0.13	0.35	0.21	0.25	0.4	0.55	1.29	0.79	1.18	0.91	0.86	1.27	1.39	1.47	0.9	1.82	0.78	1.01	1.05	1.41	1.77	1.13	1.8	1.33	3.06	2.37	0.75	0.36	0.83	0.42
S000003626	YJL090C	DPB11	2709	N	N	N	N	N	N	N	N	0.17	0.4	0.43	0.41	0.71	0.92	1.32	1.08	1.34	1.27	0.8	1.21	1.27	2.01	1.23	1.06	1.36	1.45	2.32	1.74	1.03	0.91	1.88	3.7	2.79	0.61	0.34	0.38	0.62	0.57
S000003627	YJL091C	GWT1	1698	N	N	N	N	N	N	Y	N	0.09	0.23	0.21	0.18	0.39	0.34	0.64	0.7	0.81	0.91	0.94	1.07	0.65	1.43	0.93	1.24	2.86	7.13	3.18	1.29	1.11	0.64	0.8	0.44	0.21	0.25	0.32	0.16	0.39	0.25
S000003629	YJL093C	TOK1	2176	N	N	N	N	N	N	N	N	0.12	0.38	0.24	0.26	0.43	0.61	0.9	0.79	0.92	0.95	0.59	1.07	1.1	1.81	0.91	1.43	1.1	1.32	1.45	1.67	8.36	4.69	1.65	0.45	0.13	0.18	0.23	0.21	0.67	0.32
S000003630	YJL094C	KHA1	2912	N	N	N	N	N	N	N	N	0.1	0.27	0.3	0.23	0.39	0.63	0.68	0.65	1.15	1.57	0.82	1.07	0.47	0.95	0.98	1.46	1.05	1.05	1.44	1.54	0.96	0.81	0.95	1.02	8.25	4.62	1.13	0.23	0.47	0.24
S000003632	YJL096W	MRPL49	702	Y	Y	N	N	N	N	N	N	0.15	0.74	1.1	0.82	1.18	1.6	3.74	10.27	4.51	0.7	0.44	0.34	0.25	0.27	-0.02	0.29	0.43	0.52	0.59	0.31	0.12	0.06	0.47	0.13	0.08	0.07	0.14	0.08	0.21	0.17
S000003633	YJL097W	PHS1	872	N	N	N	N	N	N	N	N	0.09	0.38	0.48	0.73	1.17	1.59	1.94	3.07	5.66	19.93	8.38	0.58	0.1	0.13	0.05	0.1	0.08	0.08	0.07	0.05	0.07	0.06	0.1	0.06	0.03	0.03	0.04	0.03	0.07	0.06
S000003635	YJL099W	CHS6	2819	N	N	N	N	N	N	Y	N	0.09	0.22	0.16	0.39	0.74	0.78	1.06	1.43	1.71	2.05	6.97	5.13	0.91	0.66	0.81	0.82	0.3	0.5	0.72	1.08	1.07	0.45	0.78	1.69	1.48	0.45	0.25	0.24	0.59	0.37
S000003636	YJL100W	LSB6	1903	N	N	N	N	N	N	N	N	0.15	0.35	0.49	0.59	0.63	1.23	1.5	1.41	2.14	5.17	2.75	1.78	1.35	1.8	1.44	0.96	0.91	0.95	2.88	2.8	1.79	0.66	1.32	0.98	0.28	0.21	0.27	0.32	0.73	0.77
S000003637	YJL101C	GSH1	2422	N	N	N	N	N	N	N	N	0.09	0.26	0.2	0.24	0.37	0.54	0.74	0.71	0.81	1.07	1.38	1.26	1.08	1.4	1.13	0.86	0.62	1.01	1.13	0.81	1.17	2.86	5.63	0.99	0.18	0.11	0.13	0.09	0.35	0.16
S000003640	YJL104W	PAM16	789	N	N	N	N	N	N	N	N	0.15	0.56	0.75	0.79	0.77	1.21	1.7	9.6	9.46	1.52	0.28	0.15	0.29	0.3	0.22	0.27	0.14	0.11	0.39	0.04	0.09	0.04	0.11	0.18	0.03	0.05	0.07	0.08	0.07	0.08
S000003646	YJL110C	GZF3	2053	N	N	N	N	N	N	N	N	0.12	0.25	0.28	0.32	0.32	0.47	1.2	1.26	0.86	0.72	0.88	1.5	1.42	1.28	0.82	1	1.05	1.01	2.14	4.36	5.41	0.85	0.35	0.5	0.23	0.19	0.19	0.2	0.32	0.46
S000003647	YJL111W	CCT7	1971	N	N	N	N	N	N	N	N	0.05	0.22	0.22	0.29	0.41	0.53	0.46	0.69	0.42	0.46	0.56	2.4	1.18	1.05	1.21	1.65	0.96	0.91	2.13	12.62	1.88	0.22	0.15	0.16	0.09	0.06	0.05	0.06	0.11	0.11
S000003653	YJL117W	PHO86	1219	N	N	N	N	N	N	N	N	0.06	0.1	0.17	0.24	0.39	0.82	0.65	1.04	0.98	1.19	1.09	1.43	4.48	10.32	1.94	0.23	0.11	0.06	0.19	0.05	0.11	0.05	0.1	0.05	0.05	0.06	0.05	0.05	0.08	0.1
S000003657	YJL121C	RPE1	828	N	N	N	N	Y	N	N	Y	0.12	0.36	0.57	0.65	0.93	1.19	1.13	1.74	8.54	10.58	1.68	0.46	0.21	0.11	0.02	0.09	0.09	0.05	0.11	0.06	0.08	0.06	0.15	0.06	0.05	0.03	0.04	0.03	0.06	0.08
S000003658	YJL122W	ALB1	790	N	Y	N	N	N	N	N	Y	0.1	0.45	0.79	0.52	0.52	0.82	1.35	4.46	7.14	5.4	0.8	0.28	0.17	0.19	0.1	0.11	0.15	0.17	0.13	0.07	0.08	0.11	0.19	0.09	0.05	0.04	0.04	0.08	0.21	0.03
S000003660	YJL124C	LSM1	1037	N	N	N	N	N	N	N	N	0.04	0.1	0.25	0.3	0.56	0.78	0.75	1.02	0.99	1.41	2.44	11.5	3.62	1.13	0.13	0.04	0.07	0.06	0.05	0.03	0.02	0.05	0.1	0.03	0.02	0.01	0.02	0.03	0.08	0.03
S000003664	YJL128C	PBS2	2446	N	N	N	N	N	N	N	N	0.1	0.17	0.43	0.2	0.3	0.43	0.78	0.7	0.44	0.81	0.69	1.19	0.84	1.5	1.96	0.89	1.06	1.1	1.21	0.97	1.2	3.91	5.87	1.61	0.56	0.21	0.1	0.11	0.37	0.1
S000003670	YJL134W	LCB3	1428	N	N	N	N	N	N	N	N	0.08	0.23	0.16	0.27	0.37	0.56	0.7	0.86	1.33	1.25	1.3	1.4	1.31	2.15	3.95	12.19	2.82	0.7	0.23	0.15	0.15	0.06	0.21	0.14	0.05	0.06	0.06	0.07	0.17	0.17
S000003672	YJL136C	RPS21B	501	Y	Y	N	N	N	N	N	N	0.16	0.39	1.22	2.18	4.14	1.95	0.54	0.14	0.06	0.23	0.25	0.3	0.04	0.04	0.03	0.02	0.05	-0.01	0.03	0.03	0.03	0.04	0.08	0.04	0.02	0.01	0.02	0.02	0.03	0.01
S000003674	YJL138C	TIF2	1386	Y	Y	N	N	N	N	N	N	0.04	0.14	0.13	0.18	0.23	0.31	0.36	0.79	0.96	1.48	0.75	0.98	0.7	1.65	5.84	6.01	4.07	0.73	0.1	0.09	0.05	0.02	0.03	0.03	0.02	0.02	0.02	0.02	0.03	0.02
S000003675	YJL139C	YUR1	1515	N	N	N	N	N	N	N	N	0.09	0.2	0.15	0.21	0.44	0.53	0.99	0.77	1.26	0.95	0.92	1.03	1.31	1.62	0.77	3.51	4.46	3.25	1.3	0.93	1.55	3.06	2.24	0.54	0.17	0.15	0.25	0.15	0.29	0.34
S000003677	YJL141C	YAK1	2781	N	N	N	N	N	N	N	N	0.12	0.28	0.38	0.42	0.59	0.82	0.98	0.95	0.93	1.09	0.82	1.11	1.04	1.42	1.09	1.37	1.28	1.49	1.18	1.3	1.36	1.03	1.44	5.48	5.58	0.89	0.21	0.08	0.15	0.08
S000003678	YJL142C	IRC9	910	N	N	N	N	N	N	N	N	0.16	0.51	0.62	0.82	0.97	0.85	1	1.35	1.35	2.23	2.24	1.02	0.95	1.12	0.87	0.87	1.06	0.86	0.96	0.93	0.9	0.63	0.87	2.5	2.93	0.47	0.19	0.13	0.3	0.09
S000003679	YJL143W	TIM17	843	N	N	N	N	N	N	N	N	0.1	0.42	0.62	0.72	1.18	1.86	1.69	4.74	5.86	10.23	3.93	0.81	0.49	0.26	0.21	0.4	0.26	0.16	0.28	0.22	0.2	0.16	0.48	0.41	0.18	0.19	0.1	0.08	0.55	0.18
S000003681	YJL145W	SFH5	1143	N	N	N	N	N	N	N	N	0.09	0.28	0.26	0.23	0.55	0.87	1.18	1.54	1.57	1.66	1.43	5.01	8.46	5.62	0.31	0.28	0.17	0.17	0.18	0.22	0.18	0.17	0.24	0.24	0.2	0.13	0.15	0.13	0.14	0.2
S000003682	YJL146W	IDS2	1819	N	N	N	N	N	N	N	N	0.13	0.43	0.39	0.5	0.78	1.84	2.44	1.82	1.67	1.77	1.93	1.57	1.64	1.91	1.41	1.86	1.44	2.01	4.41	1.7	0.47	0.32	0.25	0.21	0.19	0.27	0.16	0.21	0.22	0.34
S000003683	YJL147C	None	1504	N	N	N	N	N	N	N	N	0.14	0.36	0.18	0.33	0.82	0.91	1.84	1.2	1.41	1.53	1.3	1.33	1.31	1.62	1.38	3.14	3.29	1.92	0.63	0.61	0.45	0.53	0.6	0.47	0.33	0.26	0.28	0.24	0.66	0.38
S000003684	YJL148W	RPA34	1141	N	N	N	N	N	N	N	N	0.06	0.15	0.18	0.28	0.44	0.9	0.74	1.13	1.24	1.56	2.64	5.2	10.04	4.47	0.34	0.23	0.13	0.12	0.17	0.09	0.07	0.05	0.12	0.11	0.05	0.03	0.04	0.07	0.16	0.13
S000003687	YJL151C	SNA3	548	N	N	N	N	N	N	N	N	0.31	0.98	0.77	1.11	7.07	9.33	2.43	0.41	0.26	0.1	0.07	0.03	0.05	0.06	0.03	0.08	0.02	0.03	0.05	0.07	0.06	0.05	0.14	0.07	0.03	0.04	0.04	0.03	0.12	0.07
S000003688	YJL152W	None	558	N	N	N	N	N	N	N	N	0.46	1.51	1.31	1.64	9.52	18.02	5.52	0.44	0.33	0.17	0.13	0.05	0.08	0.07	0.05	0.08	0.07	0.04	0.07	0.05	0.05	0.05	0.13	0.06	0.02	0.02	0.02	0.03	0.05	0.06
S000003690	YJL154C	VPS35	3145	N	N	N	N	N	N	Y	N	0.06	0.16	0.2	0.25	0.44	0.55	0.64	0.86	0.85	0.77	0.96	1.14	1.72	3.03	1.16	0.77	0.81	0.74	0.99	0.87	0.73	0.9	1.85	0.99	0.83	3.38	1.36	0.26	0.24	0.15
S000003692	YJL156C	SSY5	2688	N	N	N	N	N	N	N	N	0.1	0.3	0.25	0.33	0.48	0.69	0.98	0.83	1.01	0.9	0.93	0.91	1.14	1.49	1.13	1.08	1.09	0.78	1.24	1.46	1.26	1.22	2.06	6.61	3.1	0.48	0.17	0.18	0.32	0.31
S000003693	YJL157C	FAR1	2723	N	N	N	N	N	N	N	N	0.07	0.24	0.18	0.28	0.4	0.65	0.97	0.9	1.09	0.98	0.8	1.13	0.91	1.23	0.86	1.41	1.04	1.05	1.12	1.48	1.66	1.47	1.5	4.58	3.85	0.57	0.11	0.1	0.09	0.09
S000003694	YJL158C	CIS3	1001	N	N	N	N	N	N	N	N	0.05	0.17	0.29	0.41	0.69	1.03	0.44	0.92	1.46	3.4	6.06	7.7	1.31	0.52	0.08	0.05	0.07	0.06	0.11	0.03	0.02	0.02	0.01	0.04	0.03	0.02	0.02	0.01	0.08	0.02
S000003695	YJL159W	HSP150	1599	N	N	N	N	N	N	N	N	0.04	0.06	0.1	0.11	0.16	0.31	0.22	0.44	0.65	1.03	0.84	0.93	0.73	1.2	0.86	1.33	5.54	4.91	0.87	0.13	0.07	0.09	0.05	0.08	0.04	0.02	0.03	0.02	0.04	0.02
S000003699	YJL163C	None	1762	N	N	N	N	N	N	N	N	0.13	0.29	0.32	0.31	0.5	0.6	0.77	0.83	1.71	0.99	1.12	1.42	1.05	1.25	0.93	1.44	1.7	2.94	2.97	2.01	0.79	0.94	1.03	1.3	0.42	0.16	0.13	0.11	0.33	0.34
S000003707	YJL171C	None	1462	N	N	N	N	N	N	N	N	0.04	0.13	0.16	0.19	0.25	0.4	0.6	0.93	1.23	1.28	0.91	1.13	0.55	1.47	1.64	8.07	4.14	0.41	0.24	0.24	0.15	0.13	0.12	0.17	0.08	0.07	0.06	0.04	0.08	0.09
S000003708	YJL172W	CPS1	1941	N	N	N	N	N	N	Y	N	0.04	0.09	0.21	0.14	0.17	0.17	0.34	0.35	0.25	0.4	0.76	0.89	0.6	1.03	1.47	0.78	0.88	0.95	5.65	9.68	1.41	0.09	0.11	0.06	0.05	0.05	0.05	0.11	0.17	0.04
S000003709	YJL173C	RFA3	558	N	N	N	N	N	N	N	N	0.18	0.41	0.64	1.11	4.22	7.86	2.29	1.08	0.19	0.11	0.1	0.1	0.05	0.42	0.57	0.17	0.08	0.08	0.13	0.06	0.02	0.06	0.09	0.06	0.02	0.02	0.02	0.02	0.05	0.1
S000003710	YJL174W	KRE9	1229	N	N	N	N	N	N	N	N	0.05	0.13	0.23	0.18	0.23	0.45	0.78	0.87	1.11	1.09	1.27	1.94	2.4	10.95	4.5	0.62	0.41	0.15	0.51	0.24	0.26	0.13	0.21	0.22	0.1	0.2	0.16	0.15	0.18	0.13
S000003713	YJL177W	RPL17B	786	Y	Y	N	N	N	N	N	N	0.05	0.27	0.46	0.46	0.64	0.96	0.82	5.53	11.25	4.74	0.49	0.1	0.04	0.08	0.02	0.03	0.04	0.03	0.04	0.01	0.04	0.02	0.03	0.04	0.02	0.03	0.02	0.02	0.03	0.02
S000003714	YJL178C	ATG27	1029	N	N	N	N	N	N	N	N	0.07	0.18	0.31	0.39	0.57	1.28	0.78	1.39	1.63	1.42	3.79	16.17	2.32	0.28	0.11	0.11	0.14	0.12	0.09	0.15	0.08	0.06	0.12	0.11	0.05	0.06	0.04	0.07	0.19	0.08
S000003715	YJL179W	PFD1	621	N	N	N	N	N	N	N	N	0.14	0.41	0.49	0.64	0.8	5.33	7.5	2.75	0.41	0.26	0.4	0.44	0.13	0.19	0.11	0.13	0.21	0.17	0.21	0.14	0.12	0.13	0.1	0.18	0.08	0.06	0.06	0.03	0.06	0.11
S000003716	YJL180C	ATP12	1222	N	N	N	N	N	N	N	N	0.06	0.1	0.22	0.24	0.3	0.62	0.89	1.46	0.92	1.32	1.41	1.49	2.82	12.7	2.62	0.22	0.17	0.13	0.32	0.09	0.15	0.13	0.07	0.14	0.07	0.08	0.05	0.1	0.32	0.12
S000003719	YJL183W	MNN11	1439	N	N	N	N	N	N	N	N	0.05	0.17	0.18	0.21	0.27	0.46	0.74	1.21	1.49	1.68	1.49	1.54	2.15	2.38	2.84	16.12	3.65	0.31	0.08	0.16	0.11	0.07	0.05	0.05	0.05	0.04	0.05	0.05	0.07	0.08
S000003720	YJL184W	GON7	559	N	N	N	N	N	N	N	N	0.3	1.2	1.13	1.96	7.4	10.86	4.09	1.23	1.02	0.54	0.34	0.21	0.42	0.38	0.29	0.59	0.6	0.63	0.72	0.51	0.36	0.31	0.29	0.19	0.25	0.2	0.22	0.33	0.2	0.43
S000003721	YJL185C	ATG36	1196	N	N	N	N	N	N	N	N	0.11	0.35	0.31	0.42	0.57	1.01	2.22	2.31	2.37	2.36	1.96	1.99	6.34	9.63	2.88	1.6	0.84	0.57	0.2	0.56	0.51	0.64	0.59	0.47	0.76	0.52	0.38	0.34	0.42	0.5
S000003722	YJL186W	MNN5	1908	N	N	N	N	N	N	N	N	0.03	0.13	0.15	0.17	0.25	0.35	0.36	0.53	0.64	0.89	1.3	1.44	1.26	1.54	1.57	1.38	1.34	1.89	8.51	9.68	1.21	0.43	0.3	0.14	0.22	0.15	0.18	0.15	0.09	0.15
S000003723	YJL187C	SWE1	2915	N	N	N	N	N	N	N	N	0.08	0.26	0.23	0.33	0.41	0.49	0.76	0.81	0.83	0.77	0.81	0.9	1.01	1.33	1.02	1.43	1.1	1.22	1.35	1.29	1.57	1.46	1.86	2.09	6.35	3.54	1.68	0.83	0.43	0.44
S000003724	YJL188C	BUD19	392	N	N	N	N	N	N	N	N	0.31	5.25	4.84	1.8	0.23	0.06	0.07	0.08	0.08	0.11	0.08	0.03	0.03	0.04	0.03	0.04	0.03	0.04	0.06	0.04	0.02	0.04	0.03	0.03	0.03	0.03	0.03	0.02	0.04	0.04
S000003725	YJL189W	RPL39	391	Y	Y	N	N	N	N	N	N	0.35	4.05	3.57	1.4	0.2	0.15	0.27	0.29	0.29	0.42	0.28	0.06	0.1	0.08	0.06	0.09	0.13	0.08	0.06	0.05	0.08	0.1	0.07	0.09	0.08	0.07	0.08	0.06	0.12	0.11
S000003726	YJL190C	RPS22A	584	Y	Y	N	N	N	N	N	N	0.21	1.05	0.88	1.26	4.36	24.51	14.74	5.67	0.24	0.07	0.05	0.03	0.04	0.03	0.02	0.02	0.01	0.02	0.02	0.01	0.01	0.02	0.01	0.01	0.02	0.01	0.01	0.01	0.02	0.01
S000003727	YJL191W	RPS14B	590	Y	Y	N	N	N	N	N	N	0.28	0.95	0.73	0.94	1.79	10.99	8.54	2.23	0.42	0.5	1.56	1.75	0.4	0.12	0.05	0.07	0.1	0.05	0.04	0.04	0.05	0.06	0.05	0.06	0.05	0.03	0.05	0.04	0.07	0.06
S000003728	YJL192C	SOP4	927	N	N	N	N	N	N	N	N	0.07	0.33	0.54	0.8	1.26	1.91	1.65	2.16	1.94	13.84	19.25	2.24	0.17	0.1	0.08	0.13	0.11	0.12	0.05	0.05	0.04	0.05	0.05	0.03	0.03	0.03	0.04	0.04	0.03	0.06
S000003729	YJL193W	None	1455	N	N	N	N	N	N	N	N	0.08	0.22	0.23	0.3	0.43	0.74	1.34	1.4	2.01	2	1.71	1.59	2.05	2.1	2.16	7.16	3.97	1.02	0.5	0.31	0.25	0.25	0.26	0.63	0.78	0.16	0.19	0.19	0.17	0.19
S000003730	YJL194W	CDC6	1815	N	N	N	N	N	N	N	N	0.08	0.39	0.29	0.34	0.34	0.74	1.28	1.8	1.12	1.61	2.39	1.41	1.68	1.95	2	1.76	1.99	3.98	9.24	2.28	0.46	0.45	0.26	0.3	0.23	0.24	0.32	0.27	0.16	0.24
S000003732	YJL196C	ELO1	1205	N	N	N	N	N	N	N	N	0.03	0.16	0.16	0.2	0.26	0.75	0.98	1.79	1.06	1.56	1.45	2.11	9.46	15.41	1.76	0.26	0.2	0.17	0.08	0.06	0.05	0.08	0.06	0.07	0.05	0.05	0.06	0.04	0.03	0.04
S000003734	YJL198W	PHO90	2717	N	N	N	N	N	N	N	N	0.04	0.16	0.14	0.17	0.19	0.36	0.46	0.68	0.6	0.72	0.78	0.98	1.17	1.42	1.6	1.35	1.26	1.36	1.29	1.4	1.61	1.65	1.88	10.18	5.66	0.68	0.18	0.07	0.05	0.07
S000003736	YJL200C	ACO2	2510	N	N	N	N	N	N	N	N	0.03	0.15	0.13	0.15	0.16	0.3	0.41	0.72	0.44	0.64	0.61	0.62	1.28	1.62	1.39	1.09	1.07	1.27	1.36	1.41	1.53	1.59	11.39	5.19	1.16	0.1	0.08	0.04	0.04	0.04
S000003737	YJL201W	ECM25	2040	N	N	N	N	N	N	N	N	0.09	0.24	0.24	0.27	0.56	0.57	1.14	0.88	0.95	0.73	0.96	1.16	1.46	1.66	1.26	1.67	1.34	1.29	1.41	7.58	5.41	1.3	0.36	0.33	0.23	0.33	0.24	0.24	0.27	0.31
S000003739	YJL203W	PRP21	1140	N	N	N	N	N	N	N	N	0.17	0.37	0.37	0.44	0.85	1.08	2.13	1.64	1.83	1.48	1.66	3.88	11.51	5.98	2.19	1.08	1.25	0.74	0.7	0.39	0.48	0.64	0.4	0.44	0.37	0.63	0.46	0.46	0.51	0.74
S000003740	YJL204C	RCY1	2925	N	N	N	N	N	N	N	N	0.07	0.32	0.23	0.31	0.42	0.65	1.09	1.34	0.78	0.68	0.79	0.79	1.04	1.15	1.21	1.14	1.11	0.96	0.93	1.69	1.54	1.26	1.16	1.23	6.94	3.35	1.13	0.31	0.09	0.2
S000003741	YJL206C	None	2573	N	N	N	N	N	N	N	N	1.06	4.13	2.67	1.31	0.96	0.92	0.86	0.49	0.51	0.17	0.27	0.17	0.61	0.43	0.28	0.36	0.56	0.27	0.95	0.52	0.36	0.19	0.86	0.58	0.23	0.27	0.22	0.33	0.54	0.52
S000003745	YJL209W	CBP1	1210	N	N	N	N	N	N	N	N	0.08	0.18	0.24	0.21	0.31	0.59	1.79	1.31	1.16	1.09	1.38	1.23	2.62	7.09	1.62	0.96	0.9	0.9	1.17	1.2	1.24	5.36	1.5	0.46	0.21	0.17	0.17	0.16	0.26	0.32
S000003749	YJL213W	None	1529	N	Y	N	N	N	N	N	N	0.06	0.16	0.14	0.19	0.36	0.4	0.67	0.69	0.89	1.11	1.24	1.23	1.42	2.03	1.81	3.41	5.14	2.39	0.68	0.19	0.24	0.22	0.23	0.24	0.14	0.11	0.14	0.14	0.14	0.19
S000003751	YJL215C	None	2117	N	N	N	N	N	N	N	N	0.14	0.25	0.43	0.36	0.38	0.63	1.54	1.38	1.38	1.07	1.11	0.99	1.35	2.1	1.12	1.44	1.59	1.28	1.28	1.89	2.14	1.89	1.67	1.45	1.31	1.17	1.02	0.81	1.17	1.46
S000003755	YJL219W	HXT9	1978	N	N	N	N	N	N	N	N	0.09	0.22	0.45	0.5	0.65	0.83	1.02	1.27	0.84	1.35	1.04	1.51	1.12	1.87	1.28	2.08	1.71	1.71	3.75	6.48	3.18	1.7	1.13	1.18	1.26	0.6	0.31	0.33	0.6	0.29
S000003757	YJL221C	IMA4	1991	N	N	N	N	N	N	N	N	0.07	0.17	0.3	0.28	0.39	0.51	1.06	2.65	0.92	1.24	1.71	1.2	1.39	1.45	1.08	1.05	1.59	0.86	2.38	5.3	2.63	1.65	0.73	0.47	0.35	0.23	0.24	0.3	0.43	0.34
S000003759	YJL223C	PAU1	675	N	N	N	N	N	N	N	N	0.11	0.42	0.53	0.61	1.07	2.09	3.1	3.29	2.34	3.1	3.06	1.8	2.1	2	0.84	0.85	0.83	0.84	0.9	1	1.18	1.25	1.94	2.16	0.89	0.4	0.45	0.51	0.29	0.3
S000003761	YJR001W	AVT1	1934	N	N	N	N	N	N	Y	N	0.04	0.15	0.17	0.17	0.25	0.44	0.62	1.23	0.64	1.38	1.5	1.53	1.77	1.71	1.79	1.35	1.41	1.16	9.35	12.45	1.72	0.11	0.09	0.07	0.08	0.05	0.07	0.05	0.07	0.08
S000003762	YJR002W	MPP10	2224	N	N	N	N	N	N	N	N	0.04	0.05	0.17	0.11	0.18	0.16	0.34	0.56	0.25	0.44	0.4	0.8	0.42	0.96	1.62	0.46	1.2	0.93	1.51	1.78	3.35	3.47	0.85	0.3	0.12	0.06	0.09	0.05	0.17	0.06
S000003763	YJR003C	None	1841	N	N	N	N	N	N	N	N	0.05	0.14	0.19	0.19	0.32	0.45	0.7	1.23	0.69	1.28	1.38	1.49	1.09	1.58	1.58	0.96	1.19	2.4	11.57	3.53	0.56	0.21	0.22	0.2	0.14	0.09	0.08	0.1	0.12	0.18
S000003766	YJR006W	POL31	1668	N	N	N	N	N	N	N	N	0.06	0.24	0.29	0.33	0.48	0.97	0.93	1.02	1.25	1.99	2.06	1.64	2.24	2.55	2.79	1.8	4.98	12.29	2.39	0.41	0.19	0.16	0.14	0.1	0.1	0.1	0.15	0.15	0.12	0.24
S000003767	YJR007W	SUI2	1303	Y	Y	N	N	N	N	N	N	0.05	0.15	0.16	0.21	0.32	0.62	0.84	1.49	1.61	1.65	1.57	1.55	1.77	8.37	12.2	2.8	0.18	0.08	0.06	0.04	0.05	0.04	0.04	0.04	0.04	0.03	0.04	0.04	0.05	0.05
S000003768	YJR008W	MHO1	1272	N	N	N	N	N	N	N	N	0.05	0.24	0.28	0.3	0.38	0.86	1.29	1.55	1.59	2.07	1.92	2.12	5.52	8.03	10.25	5.25	1.46	0.95	0.39	0.28	0.18	0.18	0.19	0.13	0.18	0.11	0.16	0.22	0.1	0.25
S000003769	YJR009C	TDH2	1133	N	N	N	N	Y	Y	N	N	0.08	0.32	0.22	0.27	0.57	1.59	1.63	1.99	2.07	2.85	2.13	5.27	27.11	8.47	0.27	0.03	0.02	0.02	0.01	0.01	0.02	0.02	0.01	0.01	0.02	0.01	0.01	0.01	0.01	0.01
S000003770	YJR010C-A	SPC1	691	N	N	N	N	N	N	N	N	0.1	0.6	0.66	0.73	1.11	2.75	6.42	13.05	2.05	0.47	0.17	0.13	0.24	0.2	0.22	0.18	0.17	0.23	0.12	0.09	0.09	0.11	0.09	0.06	0.08	0.06	0.09	0.1	0.07	0.16
S000003771	YJR010W	MET3	1861	N	N	N	N	N	N	N	N	0.11	0.38	0.33	0.34	0.56	0.74	1.36	1.34	2.07	2.26	1.73	1.7	2.43	2.38	1.55	1.66	1.9	3.54	6.69	5.29	0.71	0.25	0.21	0.2	0.14	0.12	0.21	0.19	0.29	0.31
S000003772	YJR011C	None	1074	N	N	N	N	N	N	N	N	0.11	0.44	0.44	0.46	0.7	1.36	2.34	2.32	1.98	2.57	3.47	7.44	7.06	1.98	0.89	0.4	0.42	0.59	0.33	0.37	0.23	0.25	0.22	0.16	0.17	0.16	0.2	0.31	0.25	0.46
S000003773	YJR012C	None	596	N	N	N	N	N	N	N	N	0.24	0.74	0.7	0.8	1.95	3.36	2.64	2.41	0.83	0.45	0.6	0.39	0.79	0.77	0.45	2.32	0.96	0.28	0.93	0.64	0.35	0.27	0.84	0.38	0.16	0.26	0.28	0.21	0.6	0.53
S000003774	YJR013W	GPI14	1442	N	N	N	N	N	N	N	N	0.05	0.28	0.23	0.26	0.4	0.71	0.94	1.31	1.51	1.82	1.93	1.86	2.31	2.21	3.46	9.67	2.79	0.47	0.2	0.21	0.19	0.23	0.17	0.11	0.09	0.07	0.1	0.11	0.12	0.18
S000003775	YJR014W	TMA22	873	Y	Y	N	N	N	N	N	N	0.11	0.33	0.48	0.69	0.83	1.06	1	1.68	4.74	8.26	3.39	1.15	0.61	0.36	0.18	0.19	0.14	0.15	0.27	0.22	0.21	0.22	0.37	0.35	0.09	0.11	0.07	0.09	0.21	0.28
S000003776	YJR015W	None	1694	N	N	N	N	N	N	N	N	0.03	0.18	0.15	0.18	0.25	0.43	0.49	0.56	0.79	1.44	1.53	1.45	1.59	1.81	1.9	1.39	3.37	12.05	4.08	0.55	0.14	0.1	0.14	0.13	0.06	0.03	0.04	0.04	0.06	0.07
S000003777	YJR016C	ILV3	1791	N	N	N	N	N	N	N	N	0.12	0.21	0.24	0.25	0.43	0.31	0.46	0.57	0.61	0.85	0.98	1.38	1.07	1.63	0.7	2.03	1.31	4.39	10.64	2.51	0.23	0.09	0.2	0.11	0.07	0.14	0.08	0.1	0.23	0.19
S000003778	YJR017C	ESS1	784	N	N	N	N	N	N	N	N	0.09	0.57	0.77	0.82	0.88	1.24	1.63	6.66	16.34	7.44	0.59	0.1	0.12	0.1	0.08	0.13	0.14	0.15	0.06	0.08	0.06	0.08	0.06	0.09	0.06	0.07	0.07	0.05	0.03	0.06
S000003779	YJR018W	None	787	N	N	N	N	N	N	N	N	0.13	0.49	0.66	0.73	1	1.18	1.53	3.66	16.29	6.38	0.59	0.24	0.36	0.28	0.17	0.48	0.37	0.26	0.3	0.18	0.21	0.29	0.18	0.23	0.13	0.09	0.14	0.21	0.28	0.29
S000003780	YJR019C	TES1	1164	N	N	N	N	N	N	Y	N	0.07	0.23	0.28	0.33	0.47	1.19	1.38	1.58	1.54	1.74	1.96	2.5	10.42	8.71	0.73	0.21	0.19	0.21	0.19	0.23	0.16	0.22	0.13	0.11	0.08	0.12	0.11	0.05	0.06	0.13
S000003782	YJR021C	REC107	1189	N	N	N	N	N	N	N	N	0.14	0.51	0.44	0.45	0.57	1.19	2.1	2.22	1.93	2.64	2.52	2.14	7.85	11.33	2.21	0.34	0.43	0.46	0.43	0.51	0.23	0.48	0.33	0.39	0.18	0.18	0.18	0.13	0.13	0.25
S000003783	YJR022W	LSM8	576	N	N	N	N	N	N	N	N	0.32	0.79	0.83	1.61	3.47	7.63	4.91	1.29	0.84	0.48	0.56	0.24	0.75	0.6	0.38	0.93	0.84	0.58	0.56	0.28	0.38	0.76	0.39	0.38	0.24	0.19	0.26	0.45	0.52	0.74
S000003784	YJR023C	None	582	N	N	N	N	N	N	N	N	0.15	0.56	0.72	0.88	1.68	2.76	2.32	0.92	0.66	0.73	0.7	0.44	0.91	0.85	0.93	0.69	0.66	0.62	1.16	1.2	1.29	0.54	0.54	1.25	0.53	0.32	0.39	0.27	0.23	0.42
S000003785	YJR024C	MDE1	844	N	N	N	N	N	N	N	N	0.09	0.36	0.6	0.75	1.05	1.21	1.82	2.01	8.21	14.6	3.54	0.21	0.13	0.07	0.04	0.09	0.07	0.05	0.06	0.04	0.04	0.07	0.05	0.05	0.03	0.03	0.04	0.04	0.06	0.06
S000003786	YJR025C	BNA1	765	N	N	N	N	N	N	Y	N	0.1	0.56	0.72	0.69	0.89	1.16	1.86	5.29	6.24	4.38	2.1	0.47	0.29	0.19	0.22	0.22	0.2	0.19	0.67	0.69	0.16	0.16	0.13	0.44	0.13	0.13	0.17	0.07	0.05	0.2
S000003791	YJR030C	None	2536	N	N	N	N	N	N	N	N	0.08	0.21	0.23	0.26	0.32	0.6	1.46	1.24	1.11	1.05	1.23	0.91	1.54	1.74	1.17	1.34	1.3	1.41	1.65	2.11	1.89	2	6.16	5.04	1.62	0.71	0.63	0.48	0.58	0.68
S000003797	YJR036C	HUL4	3110	N	N	N	N	N	N	N	N	0.11	0.33	0.36	0.38	0.54	0.98	2.92	1.72	1.5	1.18	1.34	1.06	1.96	1.75	1.32	1.61	1.67	1.36	1.74	1.67	1.85	1.84	2.21	2.19	2.2	4.77	2.44	0.62	0.79	0.79
S000003800	YJR039W	None	3533	N	N	N	N	N	N	N	N	0.06	0.16	0.21	0.23	0.21	0.39	0.77	0.72	0.54	0.73	0.8	0.7	0.88	1.26	0.9	1	1.12	1.17	1.45	1.72	1.8	2.33	1.08	0.97	0.94	0.76	1.76	2.07	0.83	0.2
S000003801	YJR040W	GEF1	2441	N	N	N	N	N	N	N	N	0.07	0.21	0.19	0.23	0.35	0.59	1.22	1.05	0.89	0.92	1.44	0.95	1.57	1.86	1.08	1.19	1.07	1.14	1.44	1.72	1.64	3.93	11.17	1.65	0.28	0.13	0.09	0.11	0.16	0.26
S000003803	YJR042W	NUP85	2466	N	N	N	N	N	N	N	N	0.07	0.21	0.14	0.2	0.29	0.47	0.58	0.58	0.81	0.79	0.83	0.83	1.15	1.16	0.81	1.09	0.88	0.82	1.05	0.99	0.91	1.3	7.89	1.11	0.31	0.1	0.11	0.11	0.12	0.13
S000003805	YJR044C	VPS55	809	N	N	N	N	N	N	N	N	0.06	0.4	0.58	0.72	0.85	1.23	1.54	5.02	16.13	13.69	1.34	0.14	0.18	0.1	0.06	0.07	0.11	0.05	0.09	0.07	0.05	0.07	0.06	0.07	0.06	0.06	0.05	0.04	0.05	0.08
S000003807	YJR046W	TAH11	1781	N	N	N	N	N	N	N	N	0.07	0.2	0.26	0.28	0.42	0.61	0.9	1.55	1.21	2.29	1.85	1.31	2.08	1.82	1.37	1.47	3.14	6.92	9.77	1.69	0.18	0.24	0.14	0.14	0.12	0.11	0.1	0.13	0.15	0.21
S000003809	YJR048W	CYC1	628	N	N	Y	N	N	N	N	Y	0.28	1.33	1.01	1.09	1.75	9.28	15.63	9.07	0.39	0.21	0.13	0.07	0.1	0.12	0.14	0.08	0.1	0.11	0.26	0.09	0.06	0.04	0.05	0.06	0.05	0.05	0.03	0.06	0.08	0.08
S000003811	YJR050W	ISY1	1108	N	N	N	N	N	N	N	N	0.08	0.23	0.32	0.43	0.58	1.44	1.97	2.5	1.65	2.1	1.91	4.61	17.55	4.72	0.62	0.24	0.49	0.49	0.47	0.21	0.18	0.36	0.2	0.28	0.29	0.19	0.16	0.18	0.32	0.37
S000003813	YJR052W	RAD7	1864	N	N	N	N	N	N	Y	N	0.06	0.17	0.22	0.17	0.34	0.65	0.83	1.35	0.81	0.96	1.11	1.31	0.97	1.81	1.46	1.06	1.76	1.89	8.26	4.62	0.56	0.22	0.32	0.22	0.14	0.15	0.15	0.11	0.23	0.21
S000003814	YJR053W	BFA1	1877	N	N	N	N	N	N	N	N	0.25	0.56	0.44	0.55	0.57	0.73	1.76	1.24	1.14	1.09	1.03	0.96	1.3	1.37	1.08	1.04	1.05	1.12	2.51	2.06	1.86	0.93	1.93	1.17	0.91	0.84	1.02	1.23	3.93	1.66
S000003815	YJR054W	None	1854	N	N	N	N	N	N	N	N	0.05	0.19	0.17	0.18	0.33	0.41	0.88	0.72	1.08	0.89	0.97	1.17	1.35	1.58	1.38	1.67	1.44	2.48	5.82	3.82	1.92	1.15	1.21	0.83	0.76	0.49	0.79	0.75	1.47	0.68
S000003816	YJR055W	HIT1	1072	N	N	N	N	N	N	N	N	0.14	0.43	0.31	0.45	0.59	1.06	1.61	1.86	1.69	2.28	2.9	9.27	6.97	1.53	0.6	0.59	0.89	0.96	0.9	0.49	0.58	0.36	0.51	0.38	0.23	0.35	0.38	0.52	0.54	0.74
S000003817	YJR056C	None	1148	N	N	N	N	N	N	N	N	0.1	0.38	0.37	0.43	0.85	1.4	2.42	2.15	2.36	2.16	1.91	3.74	14.4	8.04	0.86	0.57	0.48	0.48	0.2	0.18	0.31	0.49	0.29	0.23	0.21	0.16	0.19	0.23	0.24	0.31
S000003818	YJR057W	CDC8	839	N	N	N	N	N	N	N	N	0.15	0.6	0.58	0.8	1.01	1.61	1.71	2.02	7.74	13.06	2.28	0.36	0.25	0.23	0.18	0.18	0.28	0.3	0.45	0.19	0.11	0.07	0.13	0.11	0.05	0.08	0.09	0.13	0.15	0.28
S000003819	YJR058C	APS2	606	N	N	N	N	N	N	N	N	0.32	0.84	0.7	0.95	2.51	7.01	5.09	1.81	3.22	3.05	0.65	0.35	0.38	0.34	0.24	0.38	0.35	0.4	0.2	0.17	0.23	0.24	0.22	0.16	0.13	0.1	0.13	0.16	0.14	0.16
S000003820	YJR059W	PTK2	2758	N	N	N	N	N	N	N	N	0.09	0.43	0.32	0.49	0.61	0.83	1.3	1.63	1.59	1.51	1.3	1.86	2.21	1.4	1.01	0.76	0.67	0.89	0.84	0.91	0.95	0.9	1.03	3.15	4.19	0.59	0.2	0.12	0.11	0.1
S000003821	YJR060W	CBF1	1772	N	N	N	N	N	N	N	N	0.06	0.33	0.22	0.35	0.93	0.45	0.72	0.71	1.41	0.98	1.44	1.97	1.82	2.36	1.64	2.85	1.68	7.7	8.01	1.51	0.31	0.15	0.35	0.18	0.2	0.1	0.22	0.14	0.12	0.16
S000003823	YJR062C	NTA1	2073	N	N	N	N	N	N	N	N	0.05	0.19	0.14	0.18	0.32	0.39	0.76	0.6	0.95	0.98	0.87	0.99	1.35	1.53	1.18	2	3.57	2.23	1.08	3.35	4	1.36	1.35	1.25	0.78	0.65	0.45	0.46	0.15	0.14
S000003824	YJR063W	RPA12	668	N	N	N	N	N	N	N	Y	0.26	1.21	0.8	0.94	1.05	5.76	12.02	13.56	1.56	0.43	0.23	0.15	0.3	0.3	0.26	0.32	0.34	0.34	0.35	0.16	0.18	0.12	0.16	0.15	0.11	0.12	0.15	0.2	0.18	0.35
S000003825	YJR064W	CCT5	1759	N	N	N	N	N	N	N	N	0.04	0.15	0.13	0.19	0.31	0.42	0.66	0.71	0.93	1.3	1.71	1.71	1.88	2.14	1.81	1.66	1.41	10.46	10.59	1.29	0.13	0.09	0.06	0.04	0.04	0.03	0.04	0.04	0.03	0.03
S000003826	YJR065C	ARP3	1576	N	N	N	N	N	N	N	N	0.06	0.17	0.19	0.2	0.28	0.43	0.7	0.87	1.21	1.58	1.66	1.39	2.11	2.4	1.62	3.04	11.9	4.45	0.66	0.09	0.06	0.06	0.04	0.04	0.05	0.03	0.03	0.03	0.04	0.08
[truncated: 297,072 more chars]
